# Supplementary material for: Integrative Structural Modeling of Intrinsically Disordered Regions in a Human HDAC2 Chromatin Remodeling Complex
Source: bioRxiv. 2026 Mar 25:2025.08.08.669391. Preprint. [Version 2] doi: 10.1101/2025.08.08.669391 (PMC13041959; doi:10.1101/2025.08.08.669391)
Supplement: Supplement 1 [file media-1.xlsx]

## Sheet: TbS1A_MudPIT_APMS
Table S1A | Proteins affinity purified from HEK293K cells expressing Halo-tagged C16orf87, MIER1, MIER3, HADC1, HDAC2, SIN3A, SUSD3, and SAP30
For each of the experiment and control MudPIT runs, dNSAF (distributed Normalized Spectral Abundance Factor) and spectral counts (SpC) values are reported.
QSPEC v1.3.5 was used to calculate log2-Foldchange and FDR for each protein identified in each set of experiment against the controls.
Bait proteins are in bold and prey proteins were sorted into their respective HDAC1/2-containing complexes.
Gene	Locus	Complex	Description	Protein Length	Control #2 dNSAF	Control #3 dNSAF	Control #5 dNSAF	Control #6 dNSAF	Control #7 dNSAF	Control #8 dNSAF	Control #10 dNSAF	Halo-C16orf87 #1 dNSAF	Halo-C16orf87 #2 dNSAF	Halo-C16orf87 #3 dNSAF	Halo-C16orf87 #4 dNSAF	Halo-C16orf87 QSPEC LogFoldChange	Halo-C16orf87 QSPEC FDRup	Halo-MIER1b #1 dNSAF	Halo-MIER1b #2 dNSAF	Halo-MIER1b #3 dNSAF	Halo-MIER1b #4 dNSAF	Halo-MIER1b QSPEC LogFoldChange	Halo-MIER1b QSPEC FDRup	Halo-MIER3-2 #1 dNSAF	Halo-MIER3-2 #2 dNSAF	Halo-MIER3-2 #3 dNSAF	Halo-MIER3-2 #4 dNSAF	Halo-MIER3-2 QSPEC LogFoldChange	Halo-MIER3-2 QSPEC FDRup	HDAC1-Halo #1 dNSAF	HDAC1-Halo #2 dNSAF	HDAC1-Halo #3 dNSAF	HDAC1-Halo QSPEC LogFoldChange	HDAC1-Halo QSPEC FDRup	HDAC2-Halo #1 dNSAF	HDAC2-Halo #2 dNSAF	HDAC2-Halo #3 dNSAF	HDAC2-Halo QSPEC LogFoldChange	HDAC2-Halo QSPEC FDRup	Halo-SIN3A #1 dNSAF	Halo-SIN3A #2 dNSAF	Halo-SIN3A #3 dNSAF	Halo-SIN3A QSPEC LogFoldChange	Halo-SIN3A QSPEC FDRup	Halo-SUDS3 #1 dNSAF	Halo-SUDS3 #2 dNSAF	Halo-SUDS3 #3 dNSAF	Halo-SUDS3 QSPEC LogFoldChange	Halo-SUDS3 QSPEC FDRup
C16orf87	NP_001001436.1	MIER	UPF0547 protein C16orf87 [Homo sapiens]	154	0	0	0	0	0	0	0	0.136804	0.0447092	0.0631908	0.0755924	5.792	0	0.00337347	0.00167564	0.00220953	0.00506554	3.2	0	0.00278071	0.00815286	0.00427598	0.00570124	2.633	1e-06	0.00675452	0.00232097	0.00416165	3.446	0	0.0046033	0.00260988	0.00382286	2.352	6e-06	0	0	0	0	0	0	0	0	0	0
MIER1	NP_001071168.2	MIER	mesoderm induction early response protein 1 isoform b [Homo sapiens]	565	0	0	0	0	0	0	0	0.0216272	0	0.00433212	0.00122153	5.063	0	0.0713565	0.10908	0.220936	0.133027	5.53	0	0.00029858	0.00021885	0.00034965	0	0.838	0.41373	0.00224762	0.0124223	0.00077197	5.146	0	0.00189814	0.00291321	0.00139896	3.141	0	0	0	0	0	0	0	0	0	0	0
MIER3-2	NP_001284527.1	MIER	mesoderm induction early response protein 3 isoform 1 [Homo sapiens]	555	0	0	0	0	0	0	0	0.00561177	0.00074143	0.00080006	0.00089459	4.507	0	0	0	0	0			0.13657	0.114037	0.1756	0.131039	5.837	0	0.00224907	0.00155494	0.00037423	3.447	0	0.00049127	0.00051727	0.00053038	1.64	0.009289	0	0	0	0	0	0	0	0	0	0
HDAC1	NP_004955.2	HDAC1/2	histone deacetylase 1 [Homo sapiens]	482	0	0	0	0	0	0	0	0.00704932	0.00678724	0.00842467	0.00442468	5.472	0	0.0336308	0.0335583	0.032331	0.0454491	5.628	0	0.0469733	0.0341072	0.0460536	0.0435406	5.486	0	0.285481	0.13168	0.126322	5.956	0	0.00485283	0.00482919	0.00494687	3.688	0	0.0322928	0.00595575	0.0149897	5.202	0	0.00705074	0.00400409	0.003659	4.405	0
HDAC2	NP_001518.3	HDAC1/2	histone deacetylase 2 [Homo sapiens]	488	0	0	0	0	0	0	0	0.0169258	0.0145543	0.0138615	0.00853103	5.76	0	0.0394905	0.043817	0.0425157	0.056861	5.538	0	0.0813229	0.0867674	0.11428	0.0791877	5.529	0	0.00674741	0.00121151	0.00228129	4.219	0	0.0885137	0.113712	0.101545	6.145	0	0.0254316	0.01086	0.0148054	5.024	0	0.00285274	0.00131829	0.00301168	4.051	0
SIN3A	NP_056292.1	SIN3	paired amphipathic helix protein Sin3a [Homo sapiens]	1273	0	0	0	0	0	0	0	0	2.635e-05	5.14e-05	0	1.217	0.156506	3.309e-05	0.00014742	2.43e-05	5.329e-05	1.313	0.117833	0	0	0	0	0	0	0.00289707	0.00308977	0.00190074	5.058	0	0.00107092	0.00058635	0.00046247	2.838	0	0.0852929	0.0622566	0.0563318	6.213	0	0.00640021	0.00294794	0.00491665	5.33	0
SUDS3	NP_071936.2	SIN3	sin3 histone deacetylase corepressor complex component SDS3 [Homo sapiens]	328	0	0	0	0	0	0	0	0	0	0	0	0	0	0	0	0	0			0	0	0	0	0	0	0.00063427	0.00168412	0.00112171	3.232	0	0	0	0			0.0139823	0.00498194	0.00696272	4.047	0	0.426794	0.625345	0.239995	5.802	0
SAP30	NP_003855.1	SIN3	histone deacetylase complex subunit SAP30 [Homo sapiens]	220	0	0	0	0	0	0	0	0	0	0	0	0	0	0	0	0	0			0	0	0	0	0	0	0.00212767	0.00406169	0.00091711	3.371	0	0.00049574	0	0.00059467	0.438	0.565819	0.00555901	0.00649916	0.00415231	3.115	0	0.00303202	0	0.00189836	2.965	0
MIER2	NP_060020.1	MIER	mesoderm induction early response protein 2 [Homo sapiens]	545	0	0	0	0	0	0	0	0.00030925	3.693e-05	0.00010291	3.877e-05	1.659	0.030972	0	0	0	0			0	0	0	0			0	0.00047346	0.00015244	2.048	0.000244	0	0.00042141	0	0.716	0.380742	0	0	0			0	0	0
MIER3-3	NP_689835.3	MIER	mesoderm induction early response protein 3 isoform 3 [Homo sapiens]	549	0	0	0	0	0	0	0	0	0.00037476	0.00080881	0	2.947	1e-05	0	0	0	0			0	0	0	0			0	0	0.00037832	1.955	0.002318	0.00049664	0.00052293	0.00053618	1.616	0.006197	0	0	0			0	0	0
CDYL	NP_004815.3	MIER	chromodomain Y-like protein isoform a [Homo sapiens]	544	0	0	0	0	0	0	0	0.00035811	0.00029105	0.00031735	0.00023757	4.038	0	0.0019616	0.00185429	0.00125098	0.00317973	3.973	0	0	0	0	0			0.00019121	0.00038825	0.00043634	2.593	1e-06	0.00070169	0.00094992	0.00036074	1.885	0.000276	0	0	0.00015266	0.217	0.785481	0	0	0
BAHD1	NP_001288061.1	MIER	BAHD1.NP_001288061.1:bromo adjacent homology domain-containing 1 protein isoform b [Homo sapiens] ;NP_055767.3:bromo adjacent homology domain-containing 1 protein isoform a [Homo sapiens] ;	779	0	0	0	0	0	0	0	0	0	0	0			0.00016222	0.00030114	0.00011913	0.00017416	2.001	0.004544	0.00069964	0.00014652	0	0.00018785	1.557	0.019768	0	4.171e-05	0	0.209	0.75483	0	0	0			0	0	0			0	0	0
ARID4A	NP_002883.3	SIN3	AT-rich interactive domain-containing protein 4A isoform I [Homo sapiens]	1257	0	0	0	0	0	0	0	0	0	0	0			0	0	0	0			0	0	0	0			0	5.17e-05	0	0.678	0.521981	0	0	0			0.00175679	0	0.00072674	3.436	0	0.00066776	0	0.0003644	3.098	0
ARID4B	NP_057458.4	SIN3	AT-rich interactive domain-containing protein 4B isoform 1 [Homo sapiens]	1312	0	0	0	0	0	0	0	0	0	0	0			0	0	0	0			0	0	0	0			0.00035677	0.00043341	0.00018092	3.114	0	0	0	0			0.00262806	0	0.002342	4.086	0	0.00123214	0.00081723	0.00109873	3.905	0
BBX	NP_001136040.1	SIN3	HMG box transcription factor BBX isoform 1 [Homo sapiens]	941	0	0	0	0	0	0	0	0	1.782e-05	0	0	0.146	0.581513	0	0	0	0			0	0	0	0			0	0	7.568e-05	0.978	0.323529	0	0	0			0.00406145	0.00434133	0.00533932	4.397	0	0.00016111	0	0.00035792	2.423	0.000106
BRMS1	NP_001020128.1	SIN3	BRMS1.NP_001020128.1:breast cancer metastasis-suppressor 1 isoform 2 [Homo sapiens] ;NP_056214.1:breast cancer metastasis-suppressor 1 isoform 1 [Homo sapiens] ;	290	0	0	0	0	0	0	0	0	0	0	0			0	0	0	0			0	0	0	0			0	0.00028012	0.00040926	1.719	0.008057	0	0	0			0.00658934	0.00140869	0.00357958	3.323	0	0.00146373	0	0.00171887	2.898	1e-06
BRMS1L	NP_115728.2	SIN3	breast cancer metastasis-suppressor 1-like protein [Homo sapiens]	323	0	0	0	0	0	0	0	0	0	0	0			0	0	0	0			0	0	0	0			0.00048306	0.00105629	0.0006614	2.672	0	0.00067531	0.00053329	0.00040504	1.089	0.122256	0.00745432	0.00189715	0.00257109	3.385	0	0.00131419	0	0.00229403	3.124	0
FAM60A	NP_067061.1	SIN3	protein FAM60A [Homo sapiens]	221	0	0	0	0	0	0	0	0	0	0	0			0	0.0002123	0	0	0.182	0.666659	0	0	0	0			0.00094135	0.00095569	0.00048333	2.207	0.000134	0	0	0			0.00622559	0.0018485	0.00356986	3.028	0	0.00164635	0	0.00091441	2.26	0.00083
FOXK1	NP_001032242.1	SIN3	forkhead box protein K1 [Homo sapiens]	733	0	0	0	0	0	0	0	0.00011976	0	8.348e-05	8.647e-05	1.522	0.032938	0.00024902	0.00044806	4.22e-05	0.00041644	2.375	0.00031	0.00262896	0.00121113	0.00053902	0.0033716	3.31	0	0	0	0.00027526	1.875	0.002714	0	0	0			0.00182488	0	0.00314532	3.56	0	0.00608793	0.00467199	0.00440924	5.103	0
FOXK2	NP_004505.2	SIN3	forkhead box protein K2 [Homo sapiens]	660	0	0	0	0	0	0	0	0	0	7.726e-05	0.00014405	1.469	0.065388	0.00023402	0.0003199	4.687e-05	0.00015417	1.891	0.012664	0.00097325	0.00038431	0	0.00046806	1.922	0.002825	0	0	0.00014386	1.27	0.111676	0	0	0			0.00138975	0.00061897	0.0034273	3.38	0	0.00472364	0.00585825	0.0028394	4.408	0
ING1	NP_937862.1	SIN3	inhibitor of growth protein 1 isoform A [Homo sapiens]	279	0	0	0	0	0	0	0	0	0	0	0			0	0	0	0			0	0	0	0			0	0.0001747	0	0.499	0.63129	0	0	0			0.00054793	0	0.00133946	1.606	0.025533	0.0004347	0	0.00043459	1.568	0.054206
ING2	NP_001555.1	SIN3	inhibitor of growth protein 2 isoform 1 [Homo sapiens]	280	0	0	0	0	0	0	0	0	0	0	7.546e-05	0.225	0.567129	0	0	0	0			0	0	0	0			0	0.00069629	0	1.519	0.04106	0	0	0			0.00163792	0	0.00385572	2.579	0	0.00086629	0	0.0006255	2.008	0.00888
MAX	NP_002373.3	SIN3	MAX.NP_002373.3:protein max isoform a [Homo sapiens] ;NP_660087.1:protein max isoform b [Homo sapiens] ;	160	0	0	0	0	0	0	0	0	0	0	0			0	0	0	0			0	0	0	0			0	0	0.00014836	0.186	0.756207	0	0	0			0.00191091	0.00382986	0.00337375	2.131	0.00041	0	0	0
RBBP4a	NP_005601.1	SIN3	histone-binding protein RBBP4 isoform a [Homo sapiens]	425	0	0	0	0	0	8.359e-05	6.414e-05	2.479e-05	0.00022166	0.00080284	0.00035875	2.804	1e-06	0.00020043	5.52e-05	0	0.00023941	1.051	0.279554	6.717e-05	0	0	0	-0.151	0.891091	0.0116665	0.0050537	0.00111703	4.518	0	0.00205295	0.00049537	0.00307828	2.675	0	0.00569901	0.0196364	0.00608029	4.063	0	0.00424993	0.00252284	0.00084532	3.436	0
RBBP4b	NP_001128727.1	SIN3	histone-binding protein RBBP4 isoform b [Homo sapiens]	424	0	0	0	0	0	8.379e-05	6.429e-05	2.484e-05	0.00022219	0	0.0003596	2.015	0.001335	0.0002009	5.533e-05	0	0.00023998	1.078	0.253798	6.733e-05	0	0	0	0.001	0.866157	0	0	0.00111966	2.711	0	0.00205779	0.00049653	0.00308554	2.636	0	0.00190415	0	0.00609463	3.418	0	0	0	0.00084731	2.319	0.000202
RBBP4c	NP_001128728.1	SIN3	histone-binding protein RBBP4 isoform c [Homo sapiens]	390	0	0	0	0	0	9.109e-05	6.99e-05	2.701e-05	0.0002093	0	0.00013363	1.484	0.055604	7.44e-05	6.015e-05	0	0	0.198	0.665672	7.32e-05	0	0	0	-0.035	0.872962	0	0	0.0280379	5.255	0	0.00195754	0.00053982	0	1.877	0.00152	0	0	0.00550802	2.932	0	0	0	0.00057574	1.851	0.009787
RBBP7	NP_001185648.1	SIN3	histone-binding protein RBBP7 isoform 1 [Homo sapiens]	469	0	0	0	0	0	7.575e-05	5.813e-05	9.733e-05	5.186e-05	0	0.00019371	1.388	0.07642	0.00035626	0.00022509	8.244e-05	7.232e-05	1.683	0.043311	0.00015771	0	0	0	0.179	0.818567	0	0.00354727	0	3.609	0	0	0	0	-0.075	0.805153	0	0.00873116	0.0113237	3.898	0	0	0.00182893	0	1.202	0.217724
RBBP7-2	NP_002884.1	SIN3	histone-binding protein RBBP7 isoform 2 [Homo sapiens]	425	0	0	0	0	0	8.359e-05	6.414e-05	0.0001074	5.722e-05	0.00040692	0.00021376	2.164	0.002003	0.00039315	0.00024839	9.098e-05	7.98e-05	1.619	0.041263	0.00017404	0	0	0	0.215	0.813345	0.0157457	0.00391452	0.0172488	5.958	0	0.00500406	0.0176981	0.00615656	4.469	0	0.00993673	0.0192702	0.012496	4.604	0	0.0121587	0.00201827	0.00440621	4.668	0
SAP130	NP_001139400.1	SIN3	histone deacetylase complex subunit SAP130 isoform a [Homo sapiens]	1083	0	0	0	0	0	0	0	0	0	0	0			0	0	0	0			0	0	0	0			4.802e-05	0.00010501	0	1.094	0.26283	0	0	0			0.00059992	0	0.00153363	3.13	0	8.399e-05	0	0.00039807	2.472	0.000117
SAP130	NP_078821.2	SIN3	histone deacetylase complex subunit SAP130 isoform b [Homo sapiens]	1048	0	0	0	0	0	0	0	0	0	0	0			0	0	0	0			0	0	0	0			4.963e-05	0	0.00010192	1.281	0.118252	0	0	0			0	0	0			8.679e-05	0	0	0.496	0.624807
SAP18	NP_005861.2	SIN3	histone deacetylase complex subunit SAP18 [Homo sapiens]	172	0	0	0	0	0	0	0	0	0	0.00027175	0	0.688	0.429171	0	0	0	0			0	0	0	0			0	0	0			0	0	0			0	0	0			0	0	0.00015665	0.214	0.711455
SAP30BP	NP_001288768.1	SIN3	SAP30BP.NP_001288768.1:SAP30-binding protein isoform 3 [Homo sapiens] ;NP_001288784.1:SAP30-binding protein isoform 1 [Homo sapiens] ;NP_037392.1:SAP30-binding protein isoform 2 [Homo sapiens] ;	292	0	0	0	0	0	0	0	0.0002405	0	0	0	0.546	0.479993	0	0	0	0			0	0	0.00090206	0	0.202	0.813345	0	0	0			0	0	0			0	0	0			0	0	0
SAP30L	NP_078908.1	SIN3	histone deacetylase complex subunit SAP30L isoform 1 [Homo sapiens]	183	0	0	0	0	0	0	0	0	0	0	0			0	0	0	0			0	0	0	0			0.00170524	0.0013317	0.0007134	2.39	2e-05	0	0	0			0.00125306	0.00446469	0.00204212	1.869	0.003309	0.00198821	0	0.00103066	2.256	0.000584
SIN3B	NP_001284524.1	SIN3	paired amphipathic helix protein Sin3b isoform 2 [Homo sapiens]	1130	0	0	0	0	0	0	0	0	1.484e-05	0	0	0.223	0.566163	2.485e-05	0.0001038	0	0	0.838	0.410492	0	0	0	0			0.00060253	0.0014939	0.00066303	4.167	0	0.00014477	0	0	0.484	0.513904	0	0	0			0.00349583	0.00094886	0.00150725	4.521	0
SUDS3	NP_071936.2	SIN3	sin3 histone deacetylase corepressor complex component SDS3 [Homo sapiens]	328	0	0	0	0	0	0	0	0	0	0	0	0	0	0	0	0	0			0	0	0	0	0	0	0.00063427	0.00168412	0.00112171	3.232	0	0	0	0			0.0139823	0.00498194	0.00696272	4.047	0	0.426794	0.625345	0.239995	5.802	0
GSE1	NP_001127945.1	CoREST	GSE1.NP_001127945.1:genetic suppressor element 1 isoform 2 [Homo sapiens] ;NP_001265113.1:genetic suppressor element 1 isoform 3 [Homo sapiens] ;NP_055430.1:genetic suppressor element 1 isoform 1 [Homo sapiens] ;	1113	0	0	0	0	0	0	0	0	0	0	0			0	0	0	0			0	0	0	0			0.0007944	0.00112399	0.00094905	4.028	0	0.00107789	0.0004127	0.00029386	2.527	0	0	0	0			0	0	0
GTF2I	NP_001157108.1	CoREST	GTF2I.NP_001157108.1:general transcription factor II-I isoform 5 [Homo sapiens] ;NP_001509.3:general transcription factor II-I isoform 4 [Homo sapiens] ;NP_127492.1:general transcription factor II-I isoform 1 [Homo sapiens] ;NP_127493.1:general transcription factor II-I isoform 2 [Homo sapiens] ;NP_127494.1:general transcription factor II-I isoform 3 [Homo sapiens] ;	976	0	0	0.00025819	0	0	0	0	0	0.00038667	0.00032565	0.00045459	2.699	0	0.00023018	0.00016825	3.169e-05	6.95e-05	1.165	0.033285	0.00015955	0	0	0	-0.24	0.911664	0	0.00014982	7.296e-05	0.947	0.113292	0	0	0	-0.866	0.910142	0	0	0.00021272	0.047	0.820855	0.00024853	0	0.00070398	2.243	0
HMG20B	NP_006330.2	CoREST	SWI/SNF-related matrix-associated actin-dependent regulator of chromatin subfamily E member 1-related [Homo sapiens]	317	0	0	0	0	0	0	0	0	5.291e-05	0	0	0.208	0.569037	0	0	0	0			0	0	0	0			0.00049221	0.00056377	0.0003744	2.197	5.8e-05	0.00034405	0.00054338	0	0.688	0.386813	0	0	0			0	0	0
KDM1A	NP_055828.2	CoREST	lysine-specific histone demethylase 1A isoform b [Homo sapiens]	852	0	0	0	0	0	0	0	0.00028849	4.922e-05	4.389e-05	2.48e-05	1.838	0.006056	9.888e-05	5.507e-05	0	0	0.929	0.311009	0	0	0	0			0.00354057	0.00409983	0.0041233	5.117	0	0.00326421	0.0054587	0.00391559	4.075	0	0	0	0.0005361	1.528	0.032105	0	0	9.487e-05	1.014	0.340638
PHF21A	NP_057705.3	CoREST	PHD finger protein 21A isoform b [Homo sapiens]	634	0	0	0	0	0	0	0	0	0	0	0			0	0	0	0			0	0	0	0			0.0002461	0.00017938	0.00019469	1.973	0.000744	0	0	0			0	0	0			0	0	0
PHF21A	NP_001095272.1	CoREST	PHD finger protein 21A isoform a [Homo sapiens]	680	0	0	0	0	0	0	0	0	0	0	0			0	0	0	0			0	0	0	0			0.00022945	0.00016725	4.538e-05	1.493	0.046629	0	0	0			0	0	0			0	0	0
RCOR1	NP_055971.2	CoREST	REST corepressor 1 [Homo sapiens]	485	0	0	0	0	0	0	0	0.000181	3.458e-05	0	6.534e-05	1.066	0.201935	0	0	0	0			0	0	0	0			0.00311332	0.00309882	0.00279811	4.269	0	0.001754	0.00396755	0.00337183	3.212	0	0	0	0.00025684	0.506	0.677578	0	0	0
RCOR2	NP_775858.2	CoREST	REST corepressor 2 [Homo sapiens]	523	0	0	0	0	0	0	0	0	0	0	0			0	0	0	0			0	0	0	0			0	0.00015532	0.00018154	1.569	0.03538	0	0	0			0	0	0			0	0	0
RCOR3	NP_001129695.1	CoREST	REST corepressor 3 isoform a [Homo sapiens]	553	0	0	0	0	0	0	0	0	0	0	0			0	0	0	0			0	0	0	0			0.00150177	0.00069023	0.00132326	3.647	0	0.00102555	0.00067349	0.00094631	2.192	2.5e-05	0	0	0			0	0	0
ZMYM2	NP_932072.1	CoREST	zinc finger MYM-type protein 2 [Homo sapiens]	1377	0	0	0	0	0	0	0	0	0	0	0			0	0	0	0			0	0	0	0			0.00056656	0.00060173	0.00023271	3.519	0	0	0.00020849	0.00033253	1.552	0.013958	0	0	0			0	0	0
ZMYM3	NP_001164633.1	CoREST	ZMYM3.NP_001164633.1:zinc finger MYM-type protein 3 isoform 2 [Homo sapiens] ;NP_963893.1:zinc finger MYM-type protein 3 isoform 1 [Homo sapiens] ;	1358	0	0	0	0	0	0	0	0	0	0	3.112e-05	0.515	0.489265	2.068e-05	0.0001382	0	9.99e-05	1.365	0.102323	0	0	0	0			0	0.00022731	0.00017479	2.719	1e-06	0	0	0			0	0	0			0	0	0
ZNF217	NP_006517.1	CoREST	zinc finger protein 217 [Homo sapiens]	1048	0	0	0	0	0	0	0	0	0	0	0			0	0	0	0			0	0	0	0			0.00039702	0.00031005	0.00045505	3.213	0	0.00010407	0	0	0.21	0.694197	0	0	0			0	0	0
CHD3	NP_001005271.2	NURD	chromodomain-helicase-DNA-binding protein 3 isoform 3 [Homo sapiens]	2059	0	0	0	0	0	0	0	0	1.484e-05	2.765e-05	0	1.053	0.205525	0	0	0	0			0	0	0	0			0	0.00020791	0.00024226	3.207	0	3.531e-05	3.346e-05	3.315e-05	0.023	0.773525	0	0	4.168e-05	0.325	0.756041	0	0	0
CHD4	NP_001264.2	NURD	chromodomain-helicase-DNA-binding protein 4 isoform 1 [Homo sapiens]	1912	0	0	0	0	0	0	0	0	0	0	0	0	0	0.00013218	4.908e-05	0	0	1.827	0.012914	3.054e-05	0	0	0	0.092	0.846714	0.00252977	0.00256321	0.0020979	5.637	0	0.00247179	0.00230631	0.00191439	4.265	0	5.997e-05	0	0.00071522	2.549	1e-06	0	0	0.00014092	2.072	0.00272
GATAD2A	NP_001287875.1	NURD	transcriptional repressor p66-alpha isoform 1 [Homo sapiens]	634	0	0	0	0	0	0	0	0.00011077	3.307e-05	5.898e-05	0.00011663	1.521	0.062829	0	0	0	0			0	0	0	0			0.00213289	0.00179381	0.00101453	3.981	0	0.00335446	0.00340628	0.00319845	3.697	0	0	0	0			0	0	0
GATAD2B	NP_065750.1	NURD	transcriptional repressor p66-beta [Homo sapiens]	593	0	0	0	0	0	0	0	0	0.00010607	9.458e-05	0.00016033	1.854	0.009398	0	0	0	0.00011439	0.235	0.657418	0.0001313	0	0	0	0.175	0.820272	0.00342054	0.00243838	0.00163725	4.313	0	0.00395422	0.00313599	0.00286804	3.629	0	0	0	0.00028009	0.722	0.546968	0	0	0
MBD2	NP_003918.1	NURD	methyl-CpG-binding domain protein 2 isoform 1 [Homo sapiens]	411	0	0	0	0	0	0	0	0	0	0	0			0	0	0	0			0	0	0	0			0.00025309	0.00011859	0.0002616	1.575	0.021621	0.00079608	0.00139702	0.00175072	2.257	1.1e-05	0	0	0			0	0	0
MBD3	NP_001268382.1	NURD	methyl-CpG-binding domain protein 3 isoform 1 [Homo sapiens]	291	0	0	0	0	0	0	0	0.00024133	0.00025937	0.00019274	0.00021781	1.847	0.005378	0	0	0	0			0	0	0	0			0.00661293	0.00496894	0.00587062	4.738	0	0.00449744	0.00651126	0.00089915	3.011	0	0	0	0.00057076	0.697	0.535071	0	0	0
MTA1	NP_004680.2	NURD	metastasis-associated protein MTA1 isoform MTA1 [Homo sapiens]	715	0	0	0	0	0	0	0	0	0.00010556	0.00010459	0.00019207	2.109	0.000986	0	0	0	0			0	0	0	0			0.00447625	0.00402907	0.00316902	5.107	0	0.00414025	0.00776869	0.00441675	4.164	0	0	0	1.936e-05	-0.151	0.852424	0	0	0
MTA2	NP_004730.2	NURD	metastasis-associated protein MTA2 [Homo sapiens]	668	0	0	8.383e-05	0	0	0	0	7.885e-05	0.00021343	0.00015394	0.00020558	2.252	9.4e-05	6.306e-05	0	0	0	0.193	0.662653	0	0	0	0	-0.173	0.896538	0.00908662	0.00829907	0.00786762	5.447	0	0.00742868	0.0124151	0.00723773	4.706	0	0.00011443	0	0.00099457	1.739	0.005456	0	0	0.00020168	1.263	0.123705
MTA3a	NP_001269685.1	NURD	metastasis-associated protein MTA3 isoform a [Homo sapiens]	537	0	0	0	0	0	0	0	0	0	0	0			0	0	0	0			0	0	0	0			0.00201036	0.00126024	0.00105936	3.524	0	0	0	0			0	0	0.0001031	-0.041	0.839227	0	0	0
MTA3b	NP_065795.1	NURD	metastasis-associated protein MTA3 isoform b [Homo sapiens]	515	0	0	0	0	0	0	0	0	0	0	0			0	0	0	0			0	0	0	0			0	0.00176057	0.00095257	3.633	0	0.00124038	0.00332465	0.00264338	3.093	0	0	0	0.0001075	0.064	0.821712	0	0	0
ELMSAN1	NP_919254.2	MiDAC	ELM2 and SANT domain-containing protein 1 [Homo sapiens]	1045	0	0	0	0	0	0	0	0	0	0	0			0	0	0	0			0	0	0	0			0.00014931	0.00023321	0.00028393	2.721	3e-06	0	0	0			0	0	7.947e-05	0.207	0.788945	0	0	0
DNTTIP1	NP_443183.1	MiDAC	deoxynucleotidyltransferase terminal-interacting protein 1 [Homo sapiens]	329	0	0	0	0	0	0	0	0	0	0	0			0	0	0	0			0	0	0	0			0.00063234	0.0008395	0.00061326	2.588	1e-06	0	0	0			0	0	0			0	0	0
CDK2AP1	NP_001257363.1	MiDAC	CDK2AP1.NP_001257363.1:cyclin-dependent kinase 2-associated protein 1 isoform 2 [Homo sapiens] ;NP_004633.1:cyclin-dependent kinase 2-associated protein 1 isoform 1 [Homo sapiens] ;	87	0	0	0	0	0	0	0	0	0	0.0002149	0	0.112	0.58641	0	0	0	0			0	0	0	0			0.00358688	0.0033614	0.00122777	2.473	0	0.00250719	0	0	0.68	0.365638	0	0	0.00095455	0.245	0.779516	0	0	0
MYH10	NP_001242941.1		myosin-10 isoform 1 [Homo sapiens]	2007	0	0	0.00058869	0	0	0	0	0	0.00014336	6.971e-05	0.00011112	0.96	0.00101	2.798e-05	0	0	0	-1.39	0.746301	2.91e-05	0	0.00013124	0	-1.71	0.882725	0	0	1.774e-05	-1.555	0.817189	0	0	0	-2.093	0.863307	1.269e-05	0	0	-2.061	0.863222	5.036e-05	0	0.00050725	1.352	0
VIM	NP_003371.2		vimentin [Homo sapiens]	466	0	0	0.00270383	0	0	0	0	0	5.399e-05	0	0	-1.675	0.658709	0.00464014	0.00482864	0	0.00800618	2.516	0	0	0	0	0	-2.079	0.882786	0.00546884	0.00251023	5.094e-05	1.724	0	0.00432975	0.00357319	0.00701861	1.667	0	0.00032805	0	0.00022276	-1.099	0.870082	0.00708811	0	0	1.635	0
RPS3	NP_001243731.1		40S ribosomal protein S3 isoform 1 [Homo sapiens]	243	0.00097969	0	0.00161315	0	0	0.00048733	0.00056093	0.0039737	0.00307155	0.00238511	0.00139111	2.69	0	0.00184901	0.00241348	0.0029915	0.0018145	1.978	0	0.00192246	0.00117428	0.00487778	0.00090328	0.567	0.246351	0.00192629	0.00080231	0.00024421	0.733	0.103815	0.00134646	0	0.00269191	0.315	0.433029	0.0020446	0.00168115	0.00410105	1.116	0.000517	0.00274504	0.00132371	0.00277206	1.82	0
SMU1	NP_060695.2		WD40 repeat-containing protein SMU1 [Homo sapiens]	513	0	0	0.00065496	0	0	0	0	0.00010267	0	0	0	-0.609	0.652522	0.00032844	0.00018292	0.00015075	0.00019835	0.852	0.160637	0.00053121	0	0	0.00028525	0.05	0.849512	0	6.334e-05	0.00011568	0.009	0.792919	0	0	0	-1.081	0.907571	0.00126649	0	0.00080942	1.294	0.00351	0.00135939	0.00041801	0.00097168	2.129	0
MYO6	NP_001287828.1		unconventional myosin-VI isoform 2 [Homo sapiens]	1262	0	0	0.00019968	0	0	0	0	0	9.303e-05	3.704e-05	0.00015904	1.504	0.000777	7.788e-05	5.577e-05	0	0	0.341	0.584388	0	0	0	0	-0.83	0.921198	0	0	4.702e-05	0.083	0.7728	0	0	0	-0.86	0.910201	0	0	0	-0.855	0.882873	0	0	0.00062984	2.267	0
RPLP2	NP_000995.1		60S acidic ribosomal protein P2 [Homo sapiens]	115	0.00103507	0	0.00316518	0	0	0.00154464	0	0.021168	0.00859367	0.0165641	0.0109519	3.805	0	0	0	0.00013449	0	-1.316	0.748478	0.00496497	0.00460169	0.00858914	0.00399913	1.004	0.013022	0	0.00252124	0.00160998	1.222	0.000859	0.00398317	0.00748923	0.0125139	1.479	4e-06	0.00487421	0.0177617	0.0111932	1.71	0	0.00529336	0.0129682	0.0086121	2.387	0
DDX3X	NP_001180345.1		ATP-dependent RNA helicase DDX3X isoform 2 [Homo sapiens]	661	0	0	0.00025416	0	0	0	0	0.00063745	0.00053478	0.00105361	0.00091094	3.455	0	0.00014869	0.00024843	7.02e-05	0.00015394	1.111	0.093235	0.00076111	0.00043954	0	0.00022138	1.166	0.042438	0	0.00019663	0.00012569	1.128	0.080042	0.00073332	0.00017373	0.00019792	0.889	0.112557	0.00110578	0	0.00094228	1.957	2e-06	0.00086007	0.00062567	0.00070872	2.436	0
RPL12	NP_000967.1		60S ribosomal protein L12 [Homo sapiens]	165	0.00036071	0.0154199	0.00033939	0	0	0	0	0.00393692	0.00233802	0.00181297	0.00345722	3.193	0	0.00025529	0.00042653	0	0.00041112	0.196	0.65079	0.00165157	0.00172939	0	0	0.639	0.403809	0	0.00049233	0.00021579	0.443	0.592003	0.00066099	0	0.00079289	-0.189	0.845848	0.00069488	0.00247587	0.00150993	0.701	0.386736	0.00330766	0.00259929	0.00334765	2.449	0
RPL10	NP_006004.3		60S ribosomal protein L10 isoform a [Homo sapiens]	214	0	0	0.00039252	0	0	0	0	0.004102	0.00218617	0.00301411	0.00177708	3.962	0	0.0011154	0.00027405	0.00115639	0.0008717	2.116	9.7e-05	0	0.00053336	0.00123084	0.00068379	0.258	0.774583	0.00024304	0.00022776	0.00099828	1.757	0.001635	0	0	0.00061134	-0.03	0.79085	0.00071436	0	0.00155227	1.242	0.07487	0.00240861	0.00150309	0.00185266	2.559	0
HNRNPU	NP_114032.2		heterogeneous nuclear ribonucleoprotein U isoform a [Homo sapiens]	825	0	0	0	0	0	0	0.00016522	0.0019791	0.00360868	0.00284409	0.00329076	5.496	0	0.00045952	0.00028435	0.00033745	0.00045223	2.749	0	0.00160438	0.00069176	0.00031927	0.00079817	2.537	0	0.00018913	0.00033478	0.00011509	2.128	8.2e-05	0.00138807	0.00041758	0.00134791	2.607	0	0.00060223	0.00049517	0.0008053	2.236	6e-06	0.00025726	0	0.00060421	2.595	0
RPL5	NP_000960.2		60S ribosomal protein L5 [Homo sapiens]	297	0	0	0.00084847	0	0	0	0	0.00070936	0.00073416	0.00103868	0.001565	2.638	0	0.0001891	0.00031595	0.00015623	0	0.339	0.589439	0.00144185	0.00172939	0	0.00172445	1.226	0.010115	0	0.00032822	0.00015984	0.528	0.504971	0.00036722	0	0.00066074	-0.142	0.836406	0.00077208	0.00137548	0.00377483	1.688	5.2e-05	0.00163341	0.00361013	0.00335672	2.777	0
DHX15	NP_001349.2		pre-mRNA-splicing factor ATP-dependent RNA helicase DHX15 [Homo sapiens]	795	0	0	0	0	0	0	0	0.00028709	0.00021098	0.00023517	0.00014616	2.804	0	8.831e-05	5.902e-05	0	0	0.864	0.36318	0	0	0.00033132	0	0.244	0.796756	0	6.131e-05	4.479e-05	0.859	0.399424	0.00041156	0.00021667	0.00016456	1.341	0.023098	0.00019229	0	0.00020892	1.08	0.249173	0.00011442	0	0.00072869	2.797	0
LRRC59	NP_060979.2		leucine-rich repeat-containing protein 59 [Homo sapiens]	307	0	0	0.00027361	0	0	0	0	0.00074344	0.0015844	0.00152249	0.00068819	3.4	0	0.00224106	0.00236882	0.00312356	0.00364581	3.541	0	0.00025361	0	0	0	-0.095	0.885905	0	0.00015876	0	0.188	0.752035	0	0	0	-0.328	0.864609	0.00024898	0	0.0014878	1.332	0.077782	0.00237031	0	0.00149204	2.82	0
ABCF1	NP_001020262.1		ATP-binding cassette sub-family F member 1 isoform a [Homo sapiens]	845	0	0	0	0	0	0	0	0	0.00023819	0.00064165	0.00030004	3.372	0	0	0	0	0			0	0	0	0			0	0	0			0	0.00020385	0.00015482	0.698	0.395979	0	0	0			0.00010765	0.00038067	0.00074934	2.953	0
RPS15	NP_001009.1		RPS15.NP_001009.1:40S ribosomal protein S15 isoform 2 [Homo sapiens] ;NP_001295155.1:40S ribosomal protein S15 isoform 1 [Homo sapiens] ;	145	0	0	0	0	0	0	0	0.00423779	0.0062464	0.00741402	0.00619253	4.374	0	0.0039702	0.002265	0.00128	0.00163738	3.013	0	0	0	0	0			0.00107606	0.00056023	0.00065481	1.773	0.007509	0	0	0			0.0010543	0	0.00372276	1.85	0.00358	0.00188194	0	0.00455269	2.969	0
HNRNPA1	NP_112420.1		heterogeneous nuclear ribonucleoprotein A1 isoform b [Homo sapiens]	372	0	0	0.0002258	0	0	0	0	0.00028317	0.00586144	0.00736289	0.00899106	4.991	0	0.00064166	0.00044143	0.0005405	0.00027353	2.062	8.6e-05	0.00261626	0.00168755	0.00247823	0.00157346	2.355	1e-06	0.0012583	0.00122287	0.00012762	2.394	3e-06	0.00278521	0.00077174	0.00193427	2.241	1e-06	0	0	0.00122783	1.218	0.090286	0.00057054	0.00230582	0.00199186	2.991	0
RPS8	NP_001003.1		40S ribosomal protein S8 [Homo sapiens]	208	0.00028614	0	0.00026923	0	0	0	0	0.00270101	0.00262074	0.00103369	0.00116811	3.402	0	0.00060754	0.00056392	0.00022308	0	1.308	0.073651	0.00093581	0.00164625	0	0.00211055	1.278	0.045745	0	0.00039055	0.00011412	0.757	0.420158	0	0	0.00188693	0.749	0.232514	0.00110245	0.00392806	0.00159704	1.633	0.003869	0.0014577	0.00412387	0.00382145	2.997	0
RPL18A	NP_000971.1		60S ribosomal protein L18a [Homo sapiens]	176	0	0	0	0	0	0	0	0.00129679	0.00090535	0.00090294	0.00150053	2.95	0	0.00015956	0.00039987	0	0.00038542	0.688	0.477497	0.00044238	0	0	0	0.25	0.794827	0	0.00036924	0.00040461	1.376	0.089282	0	0	0			0	0	0.00283112	1.631	0.030687	0.00223956	0	0.00321497	3.025	0
NPM1	NP_002511.1		nucleophosmin isoform 1 [Homo sapiens]	294	0.0011134	0	0.00161903	0	0	0	0.00046362	0.014929	0.0234761	0.0212399	0.00952173	4.513	0	0.00090741	0.00047875	0.00031565	0.00080755	0.666	0.109183	0.00476692	0.0025235	0.00134388	0.0027375	1.186	3.7e-05	0.00318427	0.00237623	0.00036332	1.584	0	0.0116853	0.00312476	0.0042274	1.932	0	0.00298986	0.00486332	0.00141235	1.013	0.001556	0.0102099	0.0102115	0.00870655	3.038	0
NAT10	NP_078938.2		RNA cytidine acetyltransferase isoform a [Homo sapiens]	1025	0	0	0	0	0	0	0	3.426e-05	4.091e-05	2.736e-05	6.184e-05	1.408	0.069827	4.11e-05	0	0	0	0.374	0.620227	0	0	0	0			0	0	0			0.00047881	0	0.00044673	1.749	0.00152	0	0	0			5.916e-05	0	0.00074919	3.04	0
RPS7	NP_001002.1		40S ribosomal protein S7 [Homo sapiens]	194	0	0.00524596	0	0	0	0	0	0.00416289	0.00462547	0.00481861	0.00495515	4.479	0	0.00224365	0.00278122	0.00199313	0.00192314	3.038	0	0.00080268	0.00058835	0.00135773	0.00150857	0.996	0.235395	0	0.00016749	0.00042824	1.063	0.17365	0.00084327	0	0	0.396	0.574805	0.000591	0	0.00663514	2.387	3e-06	0.00406353	0	0.00277778	3.051	0
DKC1	NP_001354.1		H/ACA ribonucleoprotein complex subunit 4 isoform 1 [Homo sapiens]	514	0	0	0	0	0	0	0	0	0	0.00020006	0.00016442	1.714	0.017234	8.195e-05	0	0	0	0.357	0.628499	0	0	0	0			0	6.322e-05	4.618e-05	0.503	0.640587	0.00042437	0	0	0.666	0.395993	0	0	0			0.00064888	0	0.0012319	3.055	0
SNRNP200	NP_054733.2		U5 small nuclear ribonucleoprotein 200 kDa helicase [Homo sapiens]	2136	0	0	7.865e-05	0	0	0	6.381e-05	0.00023836	0.00039655	0.00049454	0.00062809	3.92	0	0.00079539	0.00073584	0.00041273	0.00061927	3.613	0	0.00056499	8.015e-05	0.00018497	0.00020552	1.769	8e-06	0	5.324e-05	0.00013335	1.786	7.1e-05	5.106e-05	0	6.125e-05	-0.151	0.839182	0.00019682	0	0.00025272	1.503	0.001106	0.00019873	0.00010039	0.00064964	3.072	0
RPL17	NP_001186273.1		RPL17,RPL17-C18orf32.NP_001186273.1:60S ribosomal protein L17 isoform a [Homo sapiens] ;NP_001186284.1:RPL17-C18orf32 protein isoform 1 [Homo sapiens] ;	184	0	0.00553107	0	0	0	0	0	0.00200374	0.00218775	0.00497888	0.00384658	3.961	0	0.00061048	0.00050998	0	0	1.157	0.146546	0.00063473	0.00062033	0	0	0.414	0.708832	0	0	0.00045152	0.958	0.30375	0	0	0	-0.273	0.8509	0.00103854	0	0.00338504	1.84	0.000391	0.00362524	0.00349633	0.00270909	3.089	0
PRPF8	NP_006436.3		pre-mRNA-processing-splicing factor 8 [Homo sapiens]	2335	0	0	2.398e-05	0	0	0	0	5.263e-05	0.00020472	0.00021218	0.0002624	3.62	0	0.00045701	0.0004521	0.00022521	0.00043577	3.709	0	0.00033345	0.00014665	0.00016921	9.4e-05	1.98	0.000206	6.682e-05	6.262e-05	9.149e-05	2.181	4.8e-05	0	0	5.603e-05	0.126	0.728133	0.00011457	0	0.00012448	1.531	0.018578	0.00011687	0	0.00035772	3.09	0
RPL32	NP_001007075.1		60S ribosomal protein L32 [Homo sapiens]	135	0	0	0	0	0	0	0	0.00234087	0.00111818	0.00166189	0.00195625	3.107	0	0	0	0	0			0	0.00126822	0	0.00108394	0.535	0.642595	0	0.00024069	0.00087914	1.514	0.034062	0.00080787	0	0	0.209	0.696715	0.00113239	0	0.00338336	1.736	0.011034	0.00336891	0.00317691	0.00439095	3.101	0
RPS3A	NP_000997.1		40S ribosomal protein S3a isoform 1 [Homo sapiens]	264	0.00022544	0	0	0	0	0	0	0.00372412	0.00219189	0.00439078	0.00328116	4.378	0	0.00090415	0.00106632	0.00070303	0.00064237	2.367	2.8e-05	0.00206446	0.00043235	0	0.00083143	1.496	0.012165	0	0.0003077	0	0.719	0.487717	0.00041312	0	0	0.111	0.737303	0.00072383	0	0.0020447	1.712	0.00351	0.00091879	0.0020307	0.00316393	3.134	0
RPS4X	NP_000998.1		40S ribosomal protein S4, X isoform X isoform [Homo sapiens]	263	0	0	0	0	0	0	0	0.00387179	0.0020089	0.00383877	0.00164682	4.32	0	0.00122791	0.00187315	0.00082332	0.00167651	2.906	1e-06	0.00059209	0	0	0.00055639	0.689	0.536643	0	0.00030887	0.0004964	1.771	0.004747	0	0	0			0.00101721	0	0.00173671	1.89	0.002712	0.00069172	0.00081537	0.00302229	3.146	0
ANKRD28	NP_056014.2		serine/threonine-protein phosphatase 6 regulatory ankyrin repeat subunit A isoform a [Homo sapiens]	1053	0	0	0	0	0	0	0	0	0	0	2.006e-05	0.148	0.579823	0	0	5.875e-05	0	0.552	0.559326	0	0	0	0			0	0	0			0	0	0			0	0	0			0.00025915	0	0.00074076	3.174	0
NCL	NP_005372.2		nucleolin [Homo sapiens]	710	0.00192799	0	0.00023662	0	0.00018557	0.00033358	0	0.00944591	0.0067091	0.00913745	0.0109357	4.166	0	0.00047462	0.00042953	0.00023962	0.00033439	0.458	0.197244	0.00400265	0.00249179	0.00241141	0.00257626	1.415	0	0.0010988	0.00169332	0.00048477	1.504	0	0.00337941	0.00234522	0.00239542	1.323	0	0.00306822	0.00345227	0.00339203	1.589	0	0.00542347	0.0049835	0.00895619	3.192	0
NOLC1	NP_001271317.1		nucleolar and coiled-body phosphoprotein 1 isoform 1 [Homo sapiens]	709	0	0	0	0	0	0	0	4.952e-05	5.323e-05	5.933e-05	0.0001192	1.637	0.035011	3.961e-05	0	0	0	0.176	0.668603	8.236e-05	0	0	0	0.065	0.852248	7.336e-05	9.166e-05	0	0.689	0.519168	0	0	0			0.00021562	0	0	0.672	0.570325	0.00034823	0	0.00113468	3.196	0
RPL27	NP_000979.1		60S ribosomal protein L27 [Homo sapiens]	136	0	0	0	0	0	0	0	0.00077455	0.00123329	0.00109978	0.00100977	2.699	2e-06	0.00020648	0.00034499	0.00022745	0	0.565	0.555548	0.001145	0.00209816	0	0	1.034	0.251923	0	0.00023892	0	0.193	0.757567	0.00080193	0	0.00288589	1.118	0.122252	0.00056203	0	0.00396912	1.713	0.007602	0.0015606	0.00788388	0.00495303	3.197	0
HIST2H2AA3	NP_003507.1		histone H2A type 2-A [Homo sapiens]	130	0	0	0.00028718	0	0	0	0	0.013559	0.00704599	0.0181148	0.00446087	4.854	0	0.00530162	0.00788233	0.00497937	0.00723338	3.594	0	0.00490496	0.00160967	0.00520047	0.00056281	1.867	0.001063	0.00080015	0.00024995	0.00114736	1.695	0.009474	0.00118851	0	0	0.405	0.592578	0.00097995	0.0125698	0.0130642	2.898	0	0.00038872	0.00051057	0.00711795	3.211	0
RPL22	NP_000974.1		60S ribosomal protein L22 [Homo sapiens]	128	0	0	0	0	0	0	0	0.00219457	0.00930363	0.00555044	0.0059421	4.213	0	0.00054847	0.00036655	0.00084583	0.00052995	1.411	0.065589	0.00060828	0.00089172	0.00411563	0.00342965	1.326	0.10196	0	0.00025386	0.00027817	0.695	0.519166	0	0	0.00255521	0.841	0.255416	0.00059716	0	0.00291959	1.394	0.079762	0.00450066	0.00753896	0.00410482	3.223	0
ARMCX3	NP_808817.1		armadillo repeat-containing X-linked protein 3 [Homo sapiens]	379	0	0	0	0	0	0	0	0	0	0	0			0	0	0	0			0	0	0	0			0	0	0			0	0	0			0	0	0			0.00264002	0.00084871	0.00131523	3.267	0
RPL26	NP_001302460.1		60S ribosomal protein L26 [Homo sapiens]	145	0	0	0	0	0	0	0	0.00278483	0.00092539	0.00103152	0.00101995	2.938	0	0	0.00016179	0	0	0.004	0.69415	0	0	0	0			0	0.00011205	0.00024555	0.437	0.673447	0	0	0			0	0	0			0.00334568	0.00369727	0.00498008	3.312	0
RPL31	NP_000984.1		60S ribosomal protein L31 isoform 1 [Homo sapiens]	125	0	0	0	0	0	0	0	0.00126407	0.00348873	0.00216876	0.00059157	3.287	0	0.00022465	0	0	0	0.155	0.671446	0	0.00091312	0	0	0.191	0.813345	0	0	0.00028484	0.562	0.616941	0	0	0			0.00152873	0	0.00132874	1.245	0.15691	0.00218306	0.00343106	0.00840667	3.323	0
S100A8	NP_001306125.1		S100A8.NP_001306125.1:protein S100-A8 isoform a [Homo sapiens] ;NP_001306126.1:protein S100-A8 isoform b [Homo sapiens] ;NP_001306127.1:protein S100-A8 isoform c [Homo sapiens] ;NP_002955.2:protein S100-A8 isoform d [Homo sapiens] ;	117	0	0	0	0	0	0	0	0	0	0	0			0	0	0	0			0	0.00243889	0	0	0.687	0.530101	0	0	0			0	0	0			0	0	0			0	0	0.0085209	3.331	0
PARP1	NP_001609.2		poly [ADP-ribose] polymerase 1 [Homo sapiens]	1014	0	0	0.00024852	0	0	0	0	0.00192187	0.00894877	0.00488609	0.00843849	5.315	0	0.00040157	0.00013881	7.627e-05	0.0001338	1.647	0.000138	0.00038392	0.00033769	0.00025976	0.00036078	1.009	0.05793	0	0.00011216	0.00031602	1.695	2.1e-05	0.00048401	0.0002265	0.00051608	1.181	0.005519	0.00101764	0.00201439	0.00647007	3.394	0	0.00140537	0.00021148	0.00182021	3.39	0
RRP1B	NP_055871.1		ribosomal RNA processing protein 1 homolog B [Homo sapiens]	758	0	0	0	0	0	0	0	0.00018529	0.00022128	0.00023432	0.00040415	3.003	0	5.557e-05	0	4.081e-05	0	0.575	0.561197	0	0	0	0			0	4.287e-05	0	0.187	0.758913	0.00014388	0	0	0.222	0.684001	0.00015126	0	0.0002739	1.091	0.264262	0.00052	0	0.00108418	3.42	0
ALYREF	NP_005773.3		THO complex subunit 4 [Homo sapiens]	264	0	0	0	0	0	0	0	0.00239407	0.00152479	0.00396586	0.00528187	4.524	0	0.00021274	0	0	0	0.562	0.555548	0.00029492	0	0	0.00083143	0.554	0.636705	0	0	0.00031469	1.157	0.219523	0	0	0			0	0	0.00094371	0.994	0.333095	0.0004594	0	0.00413353	3.43	0
S100A7	NP_002954.2		protein S100-A7 [Homo sapiens]	101	0	0	0	0	0	0	0	0	0	0	0			0	0.0006968	0	0	0.417	0.60699	0	0.0056505	0	0	1.19	0.151344	0	0	0			0	0	0			0	0.0202237	0.00493344	2.098	0.001431	0	0	0.0112455	3.432	0
TNRC18	NP_001073964.2		trinucleotide repeat-containing gene 18 protein [Homo sapiens]	2968	0	0	0	0	0	0	0	0	0	0	0			0	0	0	0			0	0	0	0			0	2.737e-05	8.397e-05	2.215	9.6e-05	0	0	0			0.00046356	0.00013764	0.00083942	3.622	0	5.108e-05	0	0.00034498	3.433	0
XRCC5	NP_066964.1		X-ray repair cross-complementing protein 5 [Homo sapiens]	732	0	0	0.000153	0	0	0	0	0.00271023	0.00296731	0.00348638	0.00355011	5.209	0	0.00049872	0.000673	0.00040146	0.00060235	2.621	0	0.00074456	0.00038982	0.00071967	0.00029986	1.525	0.00526	0	0.00028854	0.00021078	1.873	0.000216	0.00022349	0	0.00044681	0.703	0.252821	0.00026105	0	0.00448132	3	0	0.00198821	0	0.0015828	3.435	0
S100A9	NP_002956.1		protein S100-A9 [Homo sapiens]	114	0	0	0	0	0	0	0	0	0	0	0			0.00024633	0.00082312	0	0	0.691	0.470575	0	0.00450553	0	0	1.133	0.196689	0	0	0			0	0	0			0	0.0035835	0.00327814	1.445	0.065781	0	0	0.0103996	3.44	0
RPL13	NP_150254.1		60S ribosomal protein L13 isoform 1 [Homo sapiens]	211	0.00028207	0	0.0003981	0	0	0	0	0.00049924	0.00055644	0.00137342	0.00060078	2.431	2e-06	0.00013309	0.00022236	0	0	0.017	0.692023	0.000369	0.00054095	0	0.00069352	0.161	0.813345	0	0.00046199	0.00016875	0.898	0.281649	0.00051689	0	0.00062003	0.109	0.730448	0.00108677	0.00193611	0.00196792	1.454	0.01712	0.00387984	0.00406524	0.0052995	3.451	0
RPL7A	NP_000963.1		60S ribosomal protein L7a [Homo sapiens]	266	0	0	0.00042105	0	0	0	0	0.00145204	0.001135	0.00133544	0.00135025	3.242	0	0.00021114	0.00026457	0	0.00051003	0.736	0.378181	0	0.00171639	0.00099023	0.00055012	0.811	0.313857	0.00039105	0.00012216	0.00017847	0.571	0.535953	0.00102503	0	0.00122958	0.952	0.107922	0.00114942	0	0.00483916	2.252	0	0.00250769	0.00604628	0.0041531	3.455	0
RPLP0	NP_444505.1		60S acidic ribosomal protein P0 [Homo sapiens]	317	0	0	0.00070662	0	0	0	0.00064498	0.0026584	0.00201061	0.00315536	0.00183282	3.498	0	0.00031005	0.00044402	0.00043912	0.00042798	1.056	0.046896	0.00122807	0.00072013	0	0.00161565	0.858	0.115187	0	0.00041001	0.00044928	1.14	0.029769	0.00258035	0.00108677	0.00144446	1.431	0.000133	0.00229068	0	0.00183383	1.643	6.8e-05	0.00248683	0.00372059	0.00777735	3.462	0
RPL14	NP_003964.3		60S ribosomal protein L14 [Homo sapiens]	215	0	0	0	0	0	0	0	0.00212312	0.00136522	0.00121743	0.00132661	3.47	0	0.00026123	0	0	0	0.595	0.521515	0.00072428	0.00079633	0	0.00068061	0.991	0.289577	0	0	0.00027601	0.855	0.420158	0.00101454	0	0.0006085	0.819	0.282118	0.00035552	0	0.00173818	1.406	0.070214	0.00169229	0.00249351	0.00444897	3.497	0
COIL	NP_004636.1		coilin [Homo sapiens]	576	0	0	0	0	0	0	0	0	2.912e-05	0	0	0.197	0.571839	0	0	0	0			0	0	0	0			0	0	0			0	0	0			0	0	0			0.00073695	0	0.00180098	3.51	0
HIST1H1E	NP_005312.1		histone H1.4 [Homo sapiens]	219	9.059e-05	0	0	0	0	0	0	0.00032067	0	0.00014228	0.00024118	1.187	0.125609	6.411e-05	0.00010712	7.062e-05	0	-0.07	0.702624	0.00017776	0	0	0	-0.028	0.871864	0.00035623	0	0	0.084	0.779669	0.00095451	0.00061175	0.00134411	1.321	0.047945	0.00087256	0	0.00246484	1.865	0.003309	0.00138448	0.00073439	0.00581063	3.538	0
XRCC6	NP_001460.1		X-ray repair cross-complementing protein 6 isoform 1 [Homo sapiens]	609	0	0	0	0	0	0	0	0.00265222	0.00158363	0.00179594	0.00180399	4.73	0	0.00034584	0.00065485	0.00025397	0.00066832	2.642	1e-05	0.00127849	0.00037484	0.00043251	0.00036042	2.023	0.000158	0	0.00029346	0.00015591	1.984	0.000991	0.00017909	0	0.00053706	0.979	0.147087	0.00075307	0.0010062	0.00402276	3.224	0	0.00159318	0.0008803	0.00126095	3.548	0
RPL7	NP_000962.2		60S ribosomal protein L7 [Homo sapiens]	248	0	0	0	0	0	0	0	0.00184061	0.00294199	0.00165854	0.00170383	3.826	0	0.00079263	0.00047296	0.00012473	0.00041029	1.852	0.00997	0	0.00069036	0	0	0.389	0.73382	0	0	0.00095713	2.068	0.000624	0	0	0			0.00077053	0	0.00334864	2.191	0.000506	0.00183388	0.00302639	0.00401994	3.575	0
NOP56	NP_006383.2		nucleolar protein 56 [Homo sapiens]	594	0	0	0	0	0	0	0	0.00088669	8.471e-05	0.00017311	0.00017784	2.664	5e-06	0.00028366	0.00043443	0.00028642	0.0003997	2.366	6.7e-05	0	0	0	0			0	0.00016411	0	0.961	0.366979	0.00110165	0.00019332	0.00088099	2.004	0.000176	0	0	0.00020971	0.477	0.695832	0.00040835	0	0.00215465	3.593	0
RPL6	NP_001307070.1		60S ribosomal protein L6 isoform 1 [Homo sapiens]	288	0	0	0	0	0	0	0	0.00243841	0.00151421	0.00129835	0.00146719	3.774	0	0.00039003	0.00024436	0	0	1.196	0.189174	0	0	0	0.00076214	0.446	0.711407	0.00054177	0.00039489	0.00024726	1.712	0.013266	0.00056804	0.00039873	0.00068139	0.991	0.15089	0.00079621	0	0.00360444	2.409	1.3e-05	0.00336891	0.00223377	0.00299383	3.651	0
HNRNPM	NP_005959.2		heterogeneous nuclear ribonucleoprotein M isoform a [Homo sapiens]	730	0.00012229	0	7.671e-05	0	0	0	0	0.00408851	0.00103394	0.00169034	0.00111426	4.46	0	0.0007886	0.00070698	0.00052968	0.00065047	2.917	0	0.00229313	0.00140721	0.00090206	0.00270613	2.848	0	0.00085496	0.00035609	0.00066658	2.795	0	0.0004482	0	0.00026882	0.86	0.183587	0.00089001	0	0.0021046	2.587	0	0.00103836	0.00117502	0.00225152	3.672	0
DHX9	NP_001348.2		ATP-dependent RNA helicase A [Homo sapiens]	1270	0	0	6.614e-05	0	0	0	0	0.00078797	0.00067355	0.00105994	0.00081515	4.307	0	0.00028745	0.00027707	0.00013396	0.00024036	2.506	2e-06	0.00033719	8.987e-05	0.0002074	0.00011522	1.245	0.066617	0.00024572	0.00024306	4.673e-05	2.098	2.3e-05	0.00068701	0.00013563	0.00061808	2.126	1e-06	0.00012037	0	0.00026156	1.284	0.068411	0.00057298	0.00016885	0.00117749	3.677	0
EIF5B	NP_056988.3		eukaryotic translation initiation factor 5B [Homo sapiens]	1220	0	0	0	0	0	0	0	5.756e-05	0.00019935	0.00049039	0.00046758	3.653	0	0.00019565	0	0	0	1.65	0.034423	0	0	0	0			0	0	0			0.00013409	0	0	0.446	0.559788	0	0	0.00023825	1.076	0.236594	0	0	0.0012368	3.749	0
RPL23A	NP_000975.2		60S ribosomal protein L23a [Homo sapiens]	156	0.00038152	0	0.00035897	0	0	0	0	0.00270101	0.00166652	0.00083893	0.00088031	2.799	0	0	0	0	0	-0.327	0.725715	0.00074865	0	0.0025327	0	0.421	0.682265	0	0	0.00015216	-0.038	0.801667	0	0	0	-0.422	0.878806	0.00073497	0.00261871	0.00425878	1.714	0.002307	0.0029154	0.00206194	0.0121768	3.757	0
RPL8	NP_150644.1		60S ribosomal protein L8 [Homo sapiens]	257	0	0	0	0	0	0	0	0.00095639	0.00088106	0.00214606	0.00082208	3.387	0	0.00021854	0.00027384	0	0	0.816	0.408026	0.00030296	0.00111031	0	0.00085408	1.034	0.240832	0	0	0.00036945	1.205	0.139529	0.00042437	0	0.00076358	0.687	0.389878	0.00074354	0	0.00226196	1.95	0.002939	0.00176966	0.00458921	0.00482275	3.785	0
NOP58	NP_057018.1		nucleolar protein 58 [Homo sapiens]	529	0	0	0	0	0	0	0	0.00023232	7.927e-05	0.00017671	0.00011982	1.968	0.002659	0.00071665	0.00141907	0.00078941	0.00038469	3.214	0	0	0	0	0			0.00019663	0.00012285	0	0.832	0.43496	0.00092776	0.00032562	0.00074193	1.841	0.001297	0	0	0.00039247	0.865	0.416588	0.00040121	0	0.00305608	3.818	0
RPL15	NP_002939.2		60S ribosomal protein L15 isoform 1 [Homo sapiens]	204	0	0	0	0	0	0	0	0.00086061	0.00090441	0.00146637	0.0033659	3.419	0	0.00061945	0.00068997	0	0	1.481	0.066558	0	0	0	0			0	0	0.00133811	2.183	0.000222	0	0	0			0	0	0.00101772	0.896	0.421575	0.0101067	0.00210237	0.00350014	3.857	0
RPL21	NP_000973.2		60S ribosomal protein L21 [Homo sapiens]	160	0	0	0	0	0	0	0	0.00427941	0.00456009	0.00280443	0.00264093	3.837	0	0.00070205	0.00043986	0.00096667	0	1.753	0.014789	0.00097325	0.00107006	0	0.00091457	0.979	0.298602	0.00065012	0.00020308	0.00037089	1.158	0.175798	0.00068164	0	0	0.227	0.684002	0.00119432	0	0.00233567	1.65	0.036155	0.00587454	0.00536104	0.00783074	3.862	0
RPL4	NP_000959.2		60S ribosomal protein L4 [Homo sapiens]	427	0.00013938	0	0	0	0	0	0	0.00246696	0.00216042	0.00214547	0.00091536	4.243	0	0.00016441	0.00010988	0.00018111	0.00047659	1.431	0.075781	0.00100288	0.00106923	0.00061686	0.00051405	1.664	0.005001	0	0.00011415	0.00088944	2.402	1.2e-05	0.00076625	0.00053787	0.00061277	1.422	0.010588	0.00026851	0	0.00388975	2.595	4e-06	0.00241426	0.00225992	0.00356525	3.868	0
RPL9	NP_001020092.1		60S ribosomal protein L9 [Homo sapiens]	192	0	0	0	0	0	0	0	0.00420626	0.00100462	0.00491749	0.00253089	4.16	0	0.00051191	0.00048873	0.00064444	0.00070661	1.807	0.006865	0	0	0	0.00076214	0.238	0.800563	0	0	0.00024726	0.681	0.533173	0	0	0.00068139	0.244	0.684001	0.00139337	0	0.00346026	2.16	0.000168	0.00315836	0.00111688	0.00870082	3.914	0
FBL	NP_001427.2		rRNA 2'-O-methyltransferase fibrillarin [Homo sapiens]	321	0	0	0	0	0	0	0	0.00306282	0.00015675	0.00055331	0.00023036	3.246	0	0.00131224	0.00087697	0.00038546	0.00084529	2.659	1e-06	0	0	0	0			0.00081012	0.00065797	0.00040671	2.316	1.5e-05	0.00237832	0	0.00061134	1.849	0.002241	0	0	0.00051742	0.676	0.570327	0.00122792	0	0.00528817	3.915	0
DDX21	NP_004719.2		nucleolar RNA helicase 2 isoform 1 [Homo sapiens]	783	0	0	7.152e-05	0	0	0	0	0.00105092	0.00097817	0.00099092	0.00077093	4.084	0	5.38e-05	0	0	0	0.244	0.653043	0	0	0	0	-0.279	0.906743	0.00013285	0.00010375	0	0.846	0.387599	0.00076609	0.00058664	0.00058479	2.061	0.000114	0.00024405	0	0.00073249	1.799	0.006569	0.00158765	0.00136936	0.00222368	3.982	0
MYBBP1A	NP_001099008.1		MYBBP1A.NP_001099008.1:myb-binding protein 1A isoform 1 [Homo sapiens] ;NP_055335.2:myb-binding protein 1A isoform 2 [Homo sapiens] ;	1332	0	0	0	0	0	0	0	0.00057995	0.00045332	0.00075094	0.00096755	4.229	0	0.00045327	0.00031701	0.0001045	0.00010185	2.935	0	5.845e-05	0	0	0	0.195	0.816843	0	3.659e-05	3.564e-05	0.987	0.260186	0	0	0			0	0	9.352e-05	0.56	0.644329	0.00070565	0	0.0012036	3.991	0
RPL10A	NP_009035.3		60S ribosomal protein L10a [Homo sapiens]	217	0	0	0	0	0	0	0	0.00153721	0.00069564	0.00146468	0.00082757	3.24	1e-06	0.00038823	0	0	0	0.821	0.408028	0.0005382	0.00105198	0	0	0.822	0.437048	0	0.00037435	0.00016408	1.088	0.217082	0.00075389	0	0	0.499	0.513904	0.00052836	0	0.00210486	1.658	0.018279	0.00237532	0.00247052	0.00887802	4.048	0
RPL3	NP_000958.1		60S ribosomal protein L3 isoform a [Homo sapiens]	403	0	0	0	0	0	0	0	0.00252675	0.00220584	0.00269077	0.00290961	4.484	0	0.0005923	0.00034927	0.00046055	0.00050497	2.402	0.000139	0.0005796	0.00099129	0	0	1.333	0.089874	0.00025811	0.00024189	0.0007068	2.446	9e-06	0.00040594	0.00042743	0.00032463	0.991	0.183589	0.00056901	0	0.00370926	2.674	0	0.00504083	0.00266056	0.00618452	4.577	0
DYNC1H1	NP_001367.2		cytoplasmic dynein 1 heavy chain 1 [Homo sapiens]	4646	5.124e-05	0	7.835e-05	0	0	3.823e-05	0	7.18e-05	0.00019675	0.00024346	0.00026148	3.103	0	0.00051377	0.00048978	0.00015646	0.00038691	3.089	0	0.00022624	6.142e-05	5.669e-05	7.874e-05	0.885	0.011099	2.239e-05	4.546e-05	0.00013028	1.716	0	0	0	0	-1.607	0.884533	0.00017275	0	9.831e-05	1.017	0.004181	8.484e-05	0	0.00013049	1.591	1e-06
NONO	NP_031389.3		non-POU domain-containing octamer-binding protein isoform 1 [Homo sapiens]	471	0	0	0.00035668	0	0	0	0	0.00041003	0.0019723	0.00205652	0.00202291	3.89	0	0.00083471	0.00089652	0.00088662	0.00158424	2.688	0	0.00264492	0.0003635	0.00111847	0.00124273	1.951	6e-06	0.0004417	0.00141426	0.00040317	2.522	0	0.00023156	0	0.00041665	0.134	0.709083	0.00064914	0.00086734	0.00052896	1.156	0.081792	0.00141623	0.00068293	0.00060067	2.225	1e-06
RPS5	NP_001000.2		40S ribosomal protein S5 [Homo sapiens]	204	0.00058349	0	0	0	0	0	0	0.00077455	0.00069886	0.00128307	0.00170884	2.741	0	0.00075711	0.00183992	0.00022745	0.00099756	1.863	0.000664	0.00038167	0	0.00193677	0	0.164	0.813345	0	0.00047785	0.00023271	0.931	0.27893	0.00080193	0	0	0.125	0.725804	0	0	0	-0.483	0.877691	0.00029726	0	0.00290578	2.446	1e-06
HNRNPA2B1	NP_112533.1		heterogeneous nuclear ribonucleoproteins A2/B1 isoform B1 [Homo sapiens]	353	0	0	0.00015864	0	0	0	0	0	0.00520288	0.0033632	0.00584691	4.836	0	0.00047731	0.00013291	0.00013144	0.00038433	1.538	0.03057	0.00286736	0.00145504	0.00373088	0.00352357	2.637	0	0.00132603	0.00170292	0.00013449	2.729	0	0.0030896	0.00309046	0.00370614	2.926	0	0.0003248	0	0.00129392	1.532	0.014993	0.00051536	0	0.00125944	2.474	1e-06
NOP2	NP_001245237.1		NOP2.NP_001245237.1:probable 28S rRNA (cytosine(4447)-C(5))-methyltransferase isoform 2 [Homo sapiens] ;NP_001245238.1:probable 28S rRNA (cytosine(4447)-C(5))-methyltransferase isoform 3 [Homo sapiens] ;	812	0	0	0	0	0	0	0	4.324e-05	0.00011361	0.00019571	0.0001431	2.395	0.00036	0	0	0	0			0	0	0	0			0	4.002e-05	0	0.268	0.740273	0.00067157	0.00014142	0.00088614	2.046	1.2e-05	0	0	0.00010227	0.201	0.790082	0.00026138	0	0.00064707	2.792	1e-06
FXR2	NP_004851.2		fragile X mental retardation syndrome-related protein 2 [Homo sapiens]	673	0	0	0	0	0	0	0	0	8.545e-05	0.00016668	9.156e-05	1.922	0.006176	0	0	0	0			0	0	0	0			0	0	0			0	0	0			0	0	0			0.00013516	0	0.00084076	2.835	1e-06
RPL18	NP_000970.1		RPL18.NP_000970.1:60S ribosomal protein L18 isoform 1 [Homo sapiens] ;NP_001257419.1:60S ribosomal protein L18 isoform 2 [Homo sapiens] ;	188	0	0	0	0	0	0	0	0.00429575	0.00602213	0.00318233	0.00247236	4.427	0	0	0.00024956	0	0	0.191	0.665674	0.00124244	0.00151782	0	0.00155672	1.396	0.068951	0	0.00017284	0	0.244	0.746271	0.00058012	0	0.00208766	1.125	0.089401	0.00142302	0	0.00287128	2.007	0.001036	0.00129022	0.00342194	0.00257979	2.864	1e-06
SNU13	NP_004999.1		NHP2-like protein 1 [Homo sapiens]	128	0	0	0	0	0	0	0	0	0	0	0			0	0	0	0			0	0	0	0			0	0	0			0	0	0.00204417	0.713	0.359636	0	0	0			0.00047375	0	0.00494684	2.931	1e-06
RPL27A	NP_000981.1		60S ribosomal protein L27a [Homo sapiens]	148	0	0	0	0	0	0	0	0.00071175	0.00118996	0.00113693	0.00128478	2.804	2e-06	0.00018974	0	0.00020901	0	0.373	0.621636	0	0	0	0.00148309	0.362	0.743351	0	0	0.00136326	1.911	0.003169	0	0	0.00220991	0.843	0.279396	0.00051646	0	0.00308618	1.569	0.02047	0.00225353	0.00507125	0.00336806	2.958	1e-06
DDX5	NP_001307526.1		probable ATP-dependent RNA helicase DDX5 isoform b [Homo sapiens]	614	0	0	0	0	0	0	0	0.00083398	0.00050137	0.00067918	0.00061463	3.565	0	0.00013721	5.094e-05	0	0	0.88	0.373182	0.00061871	0.0005263	0	0.0005107	1.668	0.015919	0	0	8.698e-05	0.794	0.476104	0.0001875	0.00018703	0.00010654	0.429	0.559791	0.00021174	0	0.00105851	1.934	0.001155	0.0002037	0.00119744	0.00114441	3.159	1e-06
YBX1	NP_004550.2		nuclease-sensitive element-binding protein 1 [Homo sapiens]	324	0.00073477	0	0	0	0.00040665	0	0	0.00590845	0.00232475	0.00421127	0.00314449	4.04	0	0.00039003	0.00043443	0	0.00020936	0.753	0.27718	0.001562	0.00123299	0.00081296	0.00090328	1.14	0.022448	0	0	7.326e-05	-0.568	0.837924	0.00067323	0.00070886	0.0001346	0.334	0.54157	0.00058979	0.00126086	0.00096118	0.82	0.178955	0.00102939	0.00099278	0.00136561	2.015	2e-06
DSP	NP_004406.2		desmoplakin isoform I [Homo sapiens]	2871	0	0	2.926e-05	0	0	0	0	0	5.84e-06	0	7.36e-06	0.148	0.577231	0.00013205	8.988e-05	1.616e-05	5.907e-05	2.239	8e-06	0	0	0	0.00020388	0.748	0.41707	0	0	8.27e-06	0.035	0.789072	0	0	0.00054682	1.964	3.5e-05	0	0	8.678e-05	0.735	0.471496	7.393e-05	0	0.00016893	2.475	2e-06
RPL19	NP_000972.1		60S ribosomal protein L19 [Homo sapiens]	196	0	0	0	0	0	0	0	0.00044787	0.00072739	0.00042925	0.00064676	2.369	4.5e-05	0	0	0	0			0.00039724	0.00087352	0	0.00074659	0.708	0.530102	0	0	0.00012111	0.188	0.757568	0	0	0.00066748	0.281	0.657599	0.00077996	0	0.00063556	1.053	0.262082	0.00170164	0	0.00213081	2.79	2e-06
PABPC1	NP_002559.2		polyadenylate-binding protein 1 [Homo sapiens]	636	0	0	4.402e-05	0	0	0	0	0.00089184	0.0008754	0.00084893	0.00073016	3.912	0	0.00013246	0.0001291	9.727e-05	0	1.328	0.105028	0.00027545	0.0005384	0	0.00042182	1.398	0.051084	0.00019081	0.00025545	0.00016795	1.998	0.000539	0.00025722	0	0	0.439	0.544624	0.00028043	0	0.00053163	1.566	0.033575	0.00058161	0	0.00079532	2.979	2e-06
RPL11	NP_000966.2		RPL11.NP_000966.2:60S ribosomal protein L11 isoform 1 [Homo sapiens] ;NP_001186731.1:60S ribosomal protein L11 isoform 2 [Homo sapiens] ;	178	0.00033436	0	0.0004719	0	0	0	0	0.00098632	0	0.00063021	0.00059347	1.792	0.002048	0.00039441	0.00039538	0.00017378	0.00152436	1.157	0.12233	0.00043741	0	0	0.00082209	0.07	0.848122	0	0	0.00013335	-0.195	0.820173	0.00061271	0	0.00073498	0.085	0.741796	0.00064413	0.00229505	0	0.262	0.751818	0.00119237	0.00120473	0.00249766	2.319	4e-06
TMPO	NP_003267.1		thymopoietin isoform alpha [Homo sapiens]	694	0	0	0	0	0	0	9.82e-05	0.00250446	0.00449642	0.00440428	0.00438631	5.146	0	0.00015174	4.732e-05	0	9.774e-05	1.147	0.187196	0.00028047	0.00016447	0	0.00010543	0.825	0.430377	0	7.023e-05	0.00011401	1.314	0.100787	0	0.00020684	0.00023564	0.634	0.417537	0.00198109	0.00029432	0.00769099	4.182	0	0.0003932	0	0.00065834	2.692	4e-06
PDCD11	NP_055791.1		protein RRP5 homolog [Homo sapiens]	1871	0	0	0	0	0	0	0	0	3.138e-05	2.998e-05	6.211e-05	1.884	0.006297	3.002e-05	2.508e-05	0	0	0.748	0.46825	0	0	0	0			0	1.737e-05	0	0.279	0.734036	0.00040804	6.138e-05	0.00020977	2.038	0.000276	0	0	4.439e-05	0.295	0.761534	8.103e-05	0	0.00027362	2.779	4e-06
RPS13	NP_001008.1		40S ribosomal protein S13 [Homo sapiens]	151	0	0	0	0	0	0	0	0.00081388	0.00072201	0.00092862	0.00111934	2.605	1.7e-05	0.00074389	0.00046607	0.00020486	0	1.252	0.151727	0	0	0	0			0.00068887	0	0.0003144	0.805	0.426078	0	0	0			0.0007593	0	0.00357484	1.748	0.007199	0.00120478	0.00213021	0.00303348	2.841	4e-06
P3H1	NP_071751.3		prolyl 3-hydroxylase 1 isoform 1 precursor [Homo sapiens]	736	0	0.00276553	0.00057065	0	0.00044753	0.0003218	0	9.542e-05	0.00025068	0.00027943	0.00028706	1.358	2.1e-05	0.00034339	0.00025499	0.0001471	0.00036866	0.847	0.041263	0.00132235	0.00054279	0.00053682	0.00139174	1.055	0.000431	0	0.00061808	0.00027413	1.244	3.7e-05	0.00200047	0.00163827	0.00062214	1.422	0	0.00425801	0.00055505	0.00101551	2.059	0	0.00078272	0.00043704	0.00064066	1.479	5e-06
EFTUD2	NP_001136077.1		116 kDa U5 small nuclear ribonucleoprotein component isoform b [Homo sapiens]	937	0	0	0	0	0	0	0	0.000356	0.00032221	0.00028932	0.00021421	3.327	0	0.00047952	0.0005508	0.00037965	0.00054296	3.239	0	0.00070631	0.00032145	0	0.00015617	1.906	0.001929	0.00011101	0.00022541	0.00024066	2.481	2e-06	0.00034919	0	0	0.999	0.175038	0.00020394	0	0.00026589	1.418	0.048838	0.00029123	0.00022886	0.00040259	2.579	5e-06
GRWD1	NP_113673.3		glutamate-rich WD repeat-containing protein 1 [Homo sapiens]	446	0	0	0.00012556	0	0	0	0	0.00102348	0.00035727	0.00058688	0.00021317	3.012	0	0.00018889	0	0.00010404	0.00015209	0.974	0.270087	0.00034915	0	0	0	0.454	0.673997	0	0.00025499	0.00010644	1.275	0.087926	0	0	0	-0.232	0.845847	0.00017138	0	0.0001862	0.345	0.735557	0.00033991	0	0.00102703	2.505	7e-06
TARDBP	NP_031401.1		TAR DNA-binding protein 43 [Homo sapiens]	414	0.00014376	0	0.00013526	0	0	0	0	0	0.00058745	0.00063224	0.00076549	2.862	0	0.00040698	0.00039665	0.00037359	0.0006554	2.026	0.000798	0	0	0.00063623	0	-0.074	0.882177	0.00050251	0	0.00014334	0.958	0.284372	0.00026344	0	0	-0.044	0.794523	0	0	0.00020059	-0.011	0.835044	0.00080561	0	0.00094371	2.415	8e-06
DDX54	NP_001104792.1		DDX54.NP_001104792.1:ATP-dependent RNA helicase DDX54 isoform 1 [Homo sapiens] ;NP_076977.3:ATP-dependent RNA helicase DDX54 isoform 2 [Homo sapiens] ;	882	0	0	0	0	0	0	0	7.962e-05	0.00016164	0.00025437	0.0001557	2.712	6e-06	0	0	0	0			0	0	0	0			0	0	0			0	0	0			0	0	0			0	0	0.00068736	2.814	8e-06
NOLC1	NP_001271318.1		nucleolar and coiled-body phosphoprotein 1 isoform 3 [Homo sapiens]	700	0	0	0	0	0	0	0	5.016e-05	5.391e-05	6.009e-05	0	1.131	0.162856	4.012e-05	0	0	0	0.212	0.661627	8.342e-05	0	0	0	0.085	0.846714	7.43e-05	9.284e-05	0	0.699	0.53872	0	0	0			0.00021839	0	0	0.724	0.535071	0.00047027	0	0.00067911	2.863	1.1e-05
RPL30	NP_000980.1		60S ribosomal protein L30 [Homo sapiens]	115	0	0	0	0	0	0	0	0.00351131	0.00102095	0.00170705	0.00064301	2.792	0	0.00024419	0.00040798	0	0	0.417	0.60851	0	0	0	0			0	0	0.00030961	0.452	0.658512	0.00094837	0	0	0.295	0.649436	0.00265866	0	0.00216642	1.685	0.009259	0.00158192	0.00372942	0.00363165	2.711	1.4e-05
DHX30	NP_055781.2		DHX30.NP_055781.2:putative ATP-dependent RNA helicase DHX30 isoform 2 [Homo sapiens] ;NP_619520.1:putative ATP-dependent RNA helicase DHX30 isoform 1 [Homo sapiens] ;	1155	0	0	0	0	0	0	0	0.0001064	0.000334	0.00029946	0.00042987	3.521	0	0	4.062e-05	0	0	0.181	0.667635	0	0	0	0			9.006e-05	0	0	0.203	0.756206	0	0	0			0	0	0.00010785	0.45	0.701116	0.00015751	0	0.00050156	2.828	1.4e-05
SNRPA1	NP_003081.2		U2 small nuclear ribonucleoprotein A' [Homo sapiens]	255	0	0	0	0	0	0	0	0.00234087	0.00016444	0.0001833	0.00016571	2.527	9.7e-05	0	0	0	0			0.00030533	0.00067141	0.00206588	0	0.975	0.320053	0	0	0			0	0	0			0.00074938	0	0.00065134	1.213	0.17719	0.00023781	0	0.00195479	2.64	1.5e-05
TCP1	NP_110379.2		T-complex protein 1 subunit alpha isoform a [Homo sapiens]	556	0.00021409	0	0.00040287	0	0.00023697	0.00095845	0.00073546	0.00044207	0.00039217	0.00062209	0.00036099	1.701	0	0.00166673	0.00143454	0.00083453	0.00091503	2.13	0	0.00175044	0.00051322	0	0.00078956	0.764	0.043248	0.0222632	0.0410845	0.0465771	5.478	0	0.00294234	0.0049569	0.00458835	2.196	0	0.00034369	0.00110212	0.00052277	0.079	0.798839	0.00038173	0	0.00106615	1.373	1.7e-05
IGF2BP1	NP_006537.3		insulin-like growth factor 2 mRNA-binding protein 1 isoform 1 [Homo sapiens]	577	0	0	0	0	0	0	0	0.0006694	0.00053239	0.00052384	0.00058063	3.543	0	3.245e-05	0.00012197	0.00015636	0.00017635	1.225	0.138157	0.00026988	0.00049454	0	0	1.03	0.235391	0	0.00014079	6.171e-05	1.084	0.205136	0.00037803	0	0	0.64	0.395991	0.00013247	0	0.00064767	1.437	0.072978	0.00031529	0.00055747	0.00053118	2.422	1.7e-05
RPL29	NP_000983.1		60S ribosomal protein L29 [Homo sapiens]	159	0	0	0.0003522	0	0	0	0	0.00044167	0.00021098	0.00017638	0	0.943	0.254465	0	0.00029508	0.00019455	0	0.238	0.655251	0	0.00107679	0	0	0.246	0.79288	0.00065421	0.00020436	0.00014929	0.534	0.614502	0.00068593	0.00072223	0.00082281	0.49	0.470389	0.00048073	0.0025693	0.00182806	1.193	0.122419	0.00038139	0.00269738	0.00288086	2.503	1.8e-05
CSNK2B	NP_001311.3		casein kinase II subunit beta isoform 1 [Homo sapiens]	215	0	0	0	0	0	0	0	0.00155151	0.00023404	0.00086959	0.00137574	3.005	2e-06	0.00058776	0.00021822	0.00021581	0.00063102	1.532	0.0484	0.00036214	0.00053088	0.00306279	0.00068061	1.018	0.24082	0.00120953	0.00136019	0.00093843	2.618	0	0.0007609	0.00080117	0	0.899	0.258031	0.00053328	0	0.00057939	0.863	0.426575	0.00141024	0	0.00181719	2.649	2.1e-05
EIF2S3	NP_001406.1		eukaryotic translation initiation factor 2 subunit 3 [Homo sapiens]	472	0	0	0	0	0	0	0	0	0.00046196	0.0007526	0.00053714	3.222	0	0.00014874	0	0	0	0.718	0.479787	0	0	0	0			0	0	0			0	0	0			0.00048582	0	0.00017595	1.15	0.25131	0	0	0.00102754	2.585	2.4e-05
RSL1D1	NP_056474.2		ribosomal L1 domain-containing protein 1 [Homo sapiens]	490	0	0	0	0	0	0	0	0.0003583	0.00013692	0.00043879	0.00019403	2.567	1.9e-05	0	0	0	0			0	0	0	0			0	0.00029841	0	1.327	0.097814	0.00044515	0.00046871	0.00053399	1.415	0.036201	0	0	0.00059319	1.125	0.25559	0.00049502	0	0.00085233	2.675	2.6e-05
RPL24	NP_000977.1		60S ribosomal protein L24 [Homo sapiens]	157	0	0	0	0	0	0	0	0.00078278	0.00448698	0.00125038	0.0008747	3.423	0	0.00080489	0	0.00029554	0	1.31	0.148262	0.00049592	0.00072701	0	0.00093205	0.579	0.621771	0	0	0.00030238	0.642	0.563213	0	0	0			0.00121714	0	0.00105791	1.227	0.193427	0.00135186	0.00273174	0.00223107	2.49	2.7e-05
BANF1	NP_003851.1		barrier-to-autointegration factor [Homo sapiens]	89	0	0	0.00062921	0	0	0	0	0.0175565	0.0206361	0.00640713	0.0206527	4.851	0	0	0.00052717	0	0	0.037	0.689826	0.00218707	0	0	0	0.574	0.600384	0.00233752	0.00365096	0.00386724	2.719	0	0.00919069	0	0.00146996	1.711	0.000637	0.0150296	0	0.0531869	3.939	0	0	0	0.00590356	2.56	2.7e-05
HNRNPL	NP_001524.2		heterogeneous nuclear ribonucleoprotein L isoform a [Homo sapiens]	589	0	0	0	0	0	0	0	0.00035769	0.00081158	0.00088878	0.0010223	3.976	0	0.00019071	0	0	0	1.061	0.272444	0.00059485	0.00019379	0	0	1.17	0.159825	0.0001766	0.00035859	4.03e-05	1.782	0.004866	0.00129616	0.00048741	0.00088847	2.191	1.2e-05	0	0	0.00049348	1.072	0.255592	0.00010295	0	0.00077768	2.581	2.7e-05
RPL23	NP_000969.1		60S ribosomal protein L23 [Homo sapiens]	140	0.00042512	0	0	0	0	0.00084587	0	0.00175565	0.00137776	0.00200317	0.00233911	3.041	0	0.0205599	0.0115619	0.0151352	0.00823701	4.457	0	0.00055614	0.00366879	0	0.00209045	1.136	0.094276	0.00594398	0.00185677	0.0155137	4.097	0	0.00233706	0.0016405	0.00093448	1.131	0.045536	0.00163792	0	0.0047455	1.784	0.00097	0.00151601	0	0.00307937	2.373	2.8e-05
CSNK2A2	NP_001887.1		casein kinase II subunit alpha' [Homo sapiens]	350	0	0	0	0	0	0	0	0.00015048	0.00011981	0.00040063	0.00027164	2.182	0.001714	0	0	0	0			0	0	0	0			0	9.284e-05	0	0.193	0.756206	0	0	0			0	0	0.00023727	0.265	0.774573	0.00025989	0	0.00119326	2.547	2.9e-05
RPL28	NP_000982.2		RPL28.NP_000982.2:60S ribosomal protein L28 isoform 2 [Homo sapiens] ;NP_001129606.1:60S ribosomal protein L28 isoform 1 [Homo sapiens] ;NP_001129607.1:60S ribosomal protein L28 isoform 3 [Homo sapiens] ;	137	0	0	0	0	0	0	0	0.0002563	0.00079579	0.00095528	0.00023132	2.119	0.001638	0.00030747	0.00034247	0	0	0.589	0.54589	0	0	0	0			0	0	0			0	0	0			0.00083689	0.00298189	0.00060618	0.903	0.359683	0.00132789	0.0023479	0.00255677	2.494	3.5e-05
H2AFZ	NP_002097.1		histone H2A.Z [Homo sapiens]	128	0	0	0	0	0	0	0	0.00460859	0.00417863	0.0014669	0.002732	3.653	0	0.0300246	0.0330477	0.0232178	0.0366399	5.467	0	0.020262	0.0717834	0.0338168	0.0428706	4.551	0	0.00325061	0.00177699	0.0030072	2.873	0	0.00213013	0.00314002	0.00459938	2.019	0.00017	0.00089574	0	0.00329104	1.579	0.018882	0.00213189	0.00023933	0.00280763	2.572	3.8e-05
CSNK2A1	NP_808227.1		casein kinase II subunit alpha isoform a [Homo sapiens]	391	0	0	0	0	0	0	0	0.00094293	0.00126546	0.00193656	0.00126981	3.997	0	0.00014364	0.00023999	0	0.00026023	1.111	0.222501	0.00029869	0	0	0	0.385	0.72402	0	0.00037397	0.00027319	1.892	0.002257	0.00027893	0.00058739	0	0.869	0.250234	0.00048872	0	0.00053099	1.366	0.111774	0.000853	0	0.00093031	2.64	4.2e-05
BCLAF1	NP_001070908.1		BCLAF1.NP_001070908.1:bcl-2-associated transcription factor 1 isoform 2 [Homo sapiens] ;NP_001287967.1:bcl-2-associated transcription factor 1 isoform 4 [Homo sapiens] ;NP_055554.1:bcl-2-associated transcription factor 1 isoform 1 [Homo sapiens] ;	869	0	0	0	0	0	0	0	0.00010102	0.00010616	8.606e-05	0.00010941	2.123	0.000723	0.0001131	0.00013498	0	0	1.326	0.119318	8.96e-05	0	0	0	0.147	0.830155	0	0.00016826	4.097e-05	1.518	0.027521	0.00018826	0.00019822	0	0.826	0.271293	0	0	0.00038226	1.177	0.17545	0	0	0.0004806	2.412	4.3e-05
SERPINB3	NP_008850.1		serpin B3 [Homo sapiens]	390	0	0	0	0	0	0	0	0	0	0	0			0	0	0	0			0	0.00019511	0	0	0.123	0.83793	0	0	0			0	0	0			0	0.00052374	0.00026617	0.387	0.740113	0	0	0.00131268	2.638	4.8e-05
XRN2	NP_001304889.1		XRN2.NP_001304889.1:5'-3' exoribonuclease 2 isoform 1 [Homo sapiens] ;NP_036387.2:5'-3' exoribonuclease 2 isoform 2 [Homo sapiens] ;	1028	0	0	5.447e-05	0	0	0	0	5.124e-05	0.00012237	0.00019096	0.00013359	2.499	7.1e-05	2.732e-05	0	0	0	0.083	0.682808	0	0	0	0	-0.192	0.897269	0	7.902e-05	4.618e-05	1.056	0.207504	0	0	0.00012726	0.062	0.75491	0.00014871	0	0	0.513	0.648381	0	0	0.00036695	2.192	5.2e-05
FTSJ3	NP_060117.3		pre-rRNA processing protein FTSJ3 [Homo sapiens]	847	0	0	0	0	0	0	0	0.00010364	9.901e-05	9.933e-05	8.73e-05	2.172	0.003088	0	0	0	0			0	0	0	0			0	9.591e-05	0	0.831	0.437915	0.00045067	0	0.00084953	1.871	0.000301	0	0	0			0.00032217	0	0.00039765	2.511	5.5e-05
RPS23	NP_001016.1		40S ribosomal protein S23 [Homo sapiens]	143	0	0.0071169	0	0	0	0	0	0.00122773	0.00046917	0.00163428	0.00088647	2.554	1e-06	0.00098188	0.00098429	0.00021632	0.00094873	1.661	0.010174	0	0	0	0	-0.226	0.901375	0	0	0	-0.317	0.82652	0	0	0	-0.255	0.848403	0.00053452	0	0.00261334	1.282	0.075834	0.00127218	0.00224939	0.00263792	2.428	6.2e-05
CCT6A	NP_001753.1		T-complex protein 1 subunit zeta isoform a [Homo sapiens]	531	0	0	0.00010546	0	0	0	0	6.613e-05	0.00085285	0.00058096	0.00115385	3.453	0	0.00121635	0.00079522	0.00017476	0.00031937	2.885	0	0.00021994	0	0	0.00041337	0.533	0.633745	0.0162592	0.039133	0.0733339	6.072	0	0.00215661	0.00118944	0.00197103	2.631	0	0	0	0.0001564	0.065	0.820855	0.0003426	0	0.00063429	2.301	6.3e-05
RPS6	NP_001001.2		40S ribosomal protein S6 [Homo sapiens]	249	0	0	0	0	0	0	0	0.0025383	0.00060624	0.00093857	0.00110304	3.441	0	0.00033834	0	0	0	0.869	0.412962	0.00046903	0.00091679	0	0.00058768	1.01	0.32318	0	0.00019574	0	0.482	0.66069	0.00065701	0	0.00052541	0.74	0.33888	0.00092092	0.00164064	0.0008338	1.476	0.044889	0.00085238	0.00215303	0.00129853	2.519	6.3e-05
RPS9	NP_001308633.1		40S ribosomal protein S9 isoform a [Homo sapiens]	194	0	0	0	0	0	0	0	0.00135746	0.00025937	0.00057823	0.00081678	2.553	4.9e-05	0.00021713	0.00048369	0.00039863	0.00104898	1.527	0.056484	0	0	0	0			0.00053618	0	0	0.318	0.717404	0	0	0			0.000591	0	0.00064211	0.835	0.444069	0.00078145	0	0.00159722	2.338	6.5e-05
PTBP1	NP_002810.1		PTBP1.NP_002810.1:polypyrimidine tract-binding protein 1 isoform a [Homo sapiens] ;NP_114367.1:polypyrimidine tract-binding protein 1 isoform b [Homo sapiens] ;NP_114368.1:polypyrimidine tract-binding protein 1 isoform c [Homo sapiens] ;	557	0	0	0	0	0	0	0	0.0003152	0.00150563	0.00177899	0.00238964	4.581	0	0.00015125	0.00012635	0.00011107	0.00018268	1.419	0.079061	0.00034946	0	0	0.00026271	0.878	0.348443	0.00018675	0.00020418	0	1.239	0.123353	0.0001958	0	0	0.26	0.668311	0	0	0.00052183	1.102	0.214412	0	0	0.00072561	2.407	6.6e-05
CLTC	NP_001275582.1		CLTC.NP_001275582.1:clathrin heavy chain 1 isoform 2 [Homo sapiens] ;NP_004850.1:clathrin heavy chain 1 isoform 1 [Homo sapiens] ;	1679	0.00122294	0.00121229	0.00050029	0	0.00027465	0.00024686	0.00032473	0.00040781	0.00090407	0.00104115	0.00109475	2.096	0	0.00097843	0.00082435	0.00056192	0.00054542	1.296	0	0.00076515	0.00054385	0.00023532	0.00043577	-0.153	0.923072	0.00021684	0.00040641	0.00044533	0.718	3.3e-05	0.00055213	0.00010259	0.00050648	-0.502	0.877484	0.00086497	0.00182483	0.00056881	0.334	0.150489	0.00081263	0.00025544	0.00050551	0.729	8.6e-05
CENPB	NP_001801.1		major centromere autoantigen B [Homo sapiens]	599	0	0	0	0	0	0	0	0	0	0	0			0	0	0	0			0	0	0	0			0	0	0			0	0	0			0	0	0.0003466	0.851	0.439072	0	0	0.00060726	2.367	0.000102
SRRM1	NP_001290377.1		SRRM1.NP_001290377.1:serine/arginine repetitive matrix protein 1 isoform 1 [Homo sapiens] ;NP_001290378.1:serine/arginine repetitive matrix protein 1 isoform 3 [Homo sapiens] ;NP_005830.2:serine/arginine repetitive matrix protein 1 isoform 2 [Homo sapiens] ;	916	0	0	0	0	0	0	0	9.583e-05	0.00010987	5.103e-05	8.073e-05	1.967	0.002776	0	0	0	0			0	0	0.00028755	0	0.181	0.823634	0	0	0			0	0	0			0	0	0			6.62e-05	0	0.00045594	2.538	0.000106
ILF3	NP_060090.2		interleukin enhancer-binding factor 3 isoform d [Homo sapiens]	898	0	0	0	0	0	0	0	0.00041057	0.00030819	0.00037476	0.00071758	3.755	0	3.127e-05	0	0	7.554e-05	0.413	0.610017	0.00017341	0	0	0	0.535	0.645516	0	3.618e-05	0	0.133	0.771608	0.0004858	0	0.00029137	1.524	0.00889	0.00012768	0	0.00041616	1.494	0.032104	0.00027011	0	0.00034506	2.393	0.000109
MKI67	NP_002408.3		antigen KI-67 isoform 1 [Homo sapiens]	3256	0	0	0	0	0	0	0	0	2.318e-05	2.297e-05	3.569e-05	2.078	0.002776	3.019e-05	2.161e-05	0	0	1.164	0.189184	0	0	0	0			0	0	0			0	0	0			0	0	0			0	0	0.00014896	2.562	0.000119
MATR3	NP_954659.1		matrin-3 isoform a [Homo sapiens]	847	0	0	0.00013223	0	0	0	0	0.00043529	0.00041585	0.00051873	0.0009354	3.58	0	0.00033155	0.00013848	0	0.00024026	1.731	0.002751	0.00022981	0	0	0.00025915	0.571	0.520246	0.00024562	0.00034527	0.00030827	2.354	0	0.00051505	0.00020337	0.00023169	1.193	0.025436	0.00049634	0	0.00132364	2.218	1e-06	0.00014319	0.00025318	0.00047717	2.153	0.000134
PRPF19	NP_055317.1		pre-mRNA-processing factor 19 [Homo sapiens]	504	0	0	0	0	0	0	0	0	0.00083198	0.00114997	0.00100607	3.563	0	0.00011144	0	0	0.00013459	0.651	0.519412	0.00015448	0	0	0	0.172	0.823634	0	0.00019341	0.00018839	1.652	0.012977	0	0	0			0	0	0.00032955	0.7	0.561057	0.00090239	0	0.00042769	2.403	0.000169
NVL	NP_002524.2		nuclear valosin-containing protein-like isoform 1 [Homo sapiens]	856	0	0	0	0	0	0	0	0	6.858e-05	4.368e-05	0.00012341	1.731	0.014753	0	0	0	0			0	0	0	0			0	0	0			0	0	0			0	0	0			0	0	0.00039346	2.302	0.000176
CEBPZ	NP_005751.2		CCAAT/enhancer-binding protein zeta [Homo sapiens]	1054	0	0	0	0	0	0	0	0	0	1.774e-05	4.009e-05	0.705	0.407016	0.00025311	0.00026709	4.402e-05	0	2.236	0.001087	0	0	0	0			0	0	0			0	0	0			0	0	0			8.63e-05	0	0.0003579	2.414	0.000202
RFC1	NP_001191676.1		RFC1.NP_001191676.1:replication factor C subunit 1 isoform 2 [Homo sapiens] ;NP_002904.3:replication factor C subunit 1 isoform 1 [Homo sapiens] ;	1148	0	0	0	0	0	0	0	0.00016822	0.00010227	9.772e-05	8.282e-05	2.58	8.9e-05	2.446e-05	0	0	0	0.188	0.667636	6.782e-05	0	0	0	0.169	0.821962	0	0	0			0	0	0			0	0	0.00032553	1.32	0.12943	0	0	0.00029338	2.26	0.000241
ILF2	NP_004506.2		interleukin enhancer-binding factor 2 isoform 1 [Homo sapiens]	390	0	0	0	0	0	0	0	0.00036013	0.00027955	0.0011026	0.00051464	3.197	0	0.00018001	0.0002406	0.00011897	0	1.18	0.164284	0.00059892	0	0	0	0.796	0.407103	0	8.332e-05	6.086e-05	0.502	0.647415	0.00111859	0	0	1.253	0.066725	0	0	0.00031941	0.431	0.709721	0.00023323	0.00054985	0.00089815	2.407	0.000264
NOP10	NP_061118.1		H/ACA ribonucleoprotein complex subunit 3 [Homo sapiens]	64	0	0	0	0	0	0	0	0	0	0	0			0	0	0	0			0	0	0	0			0	0	0			0	0	0			0	0	0			0.00094751	0	0.0054731	2.275	0.000288
RPS17	NP_001012.1		40S ribosomal protein S17 [Homo sapiens]	135	0.00066129	0	0	0	0	0	0	0.00533199	0.00217424	0.00540113	0.00164325	3.529	0	0.00041603	0.00052131	0	0.00075371	0.757	0.400599	0.00230696	0	0.00292667	0	0.955	0.227349	0	0	0	-0.426	0.831507	0	0.00085063	0	-0.032	0.79085	0.00283098	0	0.00246063	1.631	0.005456	0.00179675	0.00158846	0.00219548	2.146	0.000294
RPS19	NP_001308413.1		40S ribosomal protein S19 isoform 1 [Homo sapiens]	145	0	0	0	0	0	0	0	0.00072648	0.00127241	0.00116045	0.00101995	2.79	8.9e-05	0.00096834	0.00145607	0.00032	0.00046782	1.839	0.009574	0.00053696	0	0	0	0.18	0.821963	0	0.00033614	0	0.444	0.669253	0	0	0			0.00079072	0	0.0017182	1.221	0.14426	0.00230015	0	0.00148659	2.306	0.000308
GNL3	NP_055181.3		GNL3.NP_055181.3:guanine nucleotide-binding protein-like 3 isoform 1 [Homo sapiens] ;NP_996562.1:guanine nucleotide-binding protein-like 3 isoform 2 [Homo sapiens] ;	549	0	0	0	0	0	0	0	0.00028781	0.00016803	0.00025541	0.00036559	2.652	3e-06	5.115e-05	0	5.634e-05	0	0.403	0.605457	0	0	0	0			0	0	0			0	0	0.0004766	0.636	0.386822	0	0	0.0004538	0.992	0.321221	0.00011046	0.0003906	0.00056441	2.274	0.000314
NHP2	NP_060308.1		H/ACA ribonucleoprotein complex subunit 2 isoform a [Homo sapiens]	153	0	0	0	0	0	0	0	0	0	0	0			0	0	0	0			0	0	0	0			0	0	0			0	0	0			0	0	0			0.00039634	0	0.00220135	2.304	0.000314
WDR36	NP_644810.1		WD repeat-containing protein 36 [Homo sapiens]	951	0	0	0	0	0	0	0	0	2.646e-05	6.881e-05	6.665e-05	1.479	0.061164	4.429e-05	4.934e-05	0	0	0.539	0.566736	0	0	0	0			0	8.542e-05	2.496e-05	0.985	0.317846	0.00068809	0	0	1.579	0.010137	0	0	0			0.00019129	0	0.00029749	2.287	0.000321
RPL36	NP_378669.1		60S ribosomal protein L36 [Homo sapiens]	105	0	0	0	0	0	0	0	0.00033441	0.00071883	0.00106836	0.0015091	2.362	4e-05	0	0	0	0			0	0	0	0			0	0	0			0	0	0			0	0	0.00355912	1.32	0.121051	0.00144382	0.0040846	0.00243783	2.265	0.000328
UTP18	NP_057085.2		U3 small nucleolar RNA-associated protein 18 homolog [Homo sapiens]	556	0	0	0	0	0	0	0	0	3.017e-05	0	3.8e-05	0.411	0.513786	0	0	0	0			0	0	0	0			0	0	4.269e-05	0.247	0.743303	0.00029423	0	0.00035295	0.856	0.255416	0	0	0.00014936	0.259	0.777064	0	0	0.00060577	2.263	0.000351
U2AF2	NP_001012496.1		U2AF2.NP_001012496.1:splicing factor U2AF 65 kDa subunit isoform b [Homo sapiens] ;NP_009210.1:splicing factor U2AF 65 kDa subunit isoform a [Homo sapiens] ;	471	0	0	0.00029724	0	0	0	0	0.00067095	0.00121077	0.00212367	0.00183912	3.785	0	0.00017887	0.00039845	0	0.00028804	1.123	0.103663	0.00024796	0.00024234	0	0	0.111	0.833315	0	0	0.00020159	0.724	0.396454	0	0	0	-0.552	0.897866	0.00121714	0.00086734	0.00088159	1.79	0.000356	0	0	0.0008295	1.891	0.000358
POLR1A	NP_056240.2		DNA-directed RNA polymerase I subunit RPA1 [Homo sapiens]	1720	0	0	0	0	0	0	0	2.041e-05	1.95e-05	0	1.843e-05	0.952	0.28411	0	0	0	0			0	0	0	0			0	0	0			0	0	0			0	0	0			3.526e-05	0	0.00019582	2.288	0.000366
RPS2	NP_002943.2		40S ribosomal protein S2 [Homo sapiens]	293	0.00040626	0	0	0	0	0	0	0.00293608	0.00094454	0.00082952	0.00079318	3.123	0	0.00043129	0.00072058	0.00036951	0.00046303	1.674	0.007629	0.00066433	0.00038956	0	0	0.426	0.659929	0.00035502	0.00016635	0.00024304	0.974	0.234385	0	0	0.00044651	-0.129	0.823135	0.00026088	0	0.00099202	0.848	0.323585	0.00020696	0	0.00128745	1.99	0.000374
RPS11	NP_001006.1		40S ribosomal protein S11 [Homo sapiens]	158	0	0	0	0	0	0.00074951	0	0.00211123	0.00069002	0.0013608	0.00127032	2.823	0	0.00168847	0.00222712	0.0020557	0.00300531	2.758	0	0.00098557	0	0	0	0.432	0.695741	0	0	0	-0.288	0.825303	0	0	0	-0.231	0.847134	0	0	0.00236524	1.188	0.123804	0.0013433	0.00271445	0.00153481	2.176	0.000382
GTPBP4	NP_036473.2		nucleolar GTP-binding protein 1 [Homo sapiens]	634	0	0	0	0	0	0	0	0	0	4.423e-05	0.00011663	1.122	0.193081	4.429e-05	7.4e-05	0	0	0.401	0.60699	0	0	0	0			0	0	0			0.00060208	0.00018113	0.00020635	1.318	0.041742	0	0	0			0	0	0.00057374	2.325	0.000382
LYAR	NP_060286.1		cell growth-regulating nucleolar protein [Homo sapiens]	379	0	0	0	0	0	0	0	0.00023162	0.00028766	0.00019732	0.00055745	2.497	0.000105	0	0	0	0			0	0	0	0			0	0	0			0	0	0			0	0	0			0.00056	0	0.00063984	2.199	0.000425
MYH9	NP_002464.1		myosin-9 [Homo sapiens]	1960	0	0	0.00051147	0	0	0	0	0	0.00022546	8.601e-05	0.00020421	1.53	0	2.865e-05	0	0	0	-1.25	0.746895	0.00014897	5.823e-05	0.00013439	7.466e-05	-0.595	0.909949	0	0	0	-1.877	0.817248	0	0	0	-1.962	0.867407	1.3e-05	0	0	-1.932	0.866887	2.578e-05	0.00016411	0.00032584	1.06	0.000504
GBAS	NP_001474.1		protein NipSnap homolog 2 isoform 1 [Homo sapiens]	286	0	0	0	0	0	0	0.00047659	0	0.00208193	0.00290903	0.00395217	4.28	0	0.00098188	0.00188656	0.0002704	0.00166028	2.651	1e-06	0.00054447	0	0	0	0.388	0.713961	0.0003637	0.00051126	0.00024899	1.649	0.010858	0.00076268	0	0.00045744	0.653	0.368647	0	0	0.00058074	0.534	0.62566	0.00222631	0	0.00028263	2.115	0.000504
HIST4H4	NP_778224.1		histone H4 [Homo sapiens]	103	0	0	0	0	0	0	0	0.00289768	0.00056995	0.00027227	0.00020512	1.978	0.00244	0	0	0	0			0	0	0	0			0	0	0.00034568	0.47	0.654116	0	0	0			0.00111315	0.0059493	0.0245914	3.223	0	0.00117748	0	0.00340076	2.43	0.000526
LRPPRC	NP_573566.2		leucine-rich PPR motif-containing protein, mitochondrial precursor [Homo sapiens]	1394	0	0.00073007	8.034e-05	0	0	0	0	0	0.00104078	0.00091872	0.00124279	4.235	0	0.00108782	0.00144725	0.00132033	0.00150851	4.126	0	0.00047475	8.188e-05	0.00028343	0.00031492	1.497	0.002824	0	0	4.257e-05	0.351	0.677583	0	0	0	-0.603	0.901394	0	0	0	-0.566	0.880185	0.00034801	0	0.00014497	1.959	0.000537
EIF2S1	NP_004085.1		eukaryotic translation initiation factor 2 subunit 1 [Homo sapiens]	315	0	0	0	0	0	0	0	0.00016721	0.00061234	0.00103868	0.00040243	2.92	0	0	0	9.82e-05	0	0.212	0.662653	0	0	0.00125429	0	0.352	0.750325	0	0.00025789	0	0.79	0.446772	0.00086558	0.0016405	0.00083065	1.835	0.001197	0.00048531	0	0	0.697	0.556384	0	0.00170192	0.00089815	2.178	0.000609
LARP1	NP_056130.2		la-related protein 1 [Homo sapiens]	1019	0	0	0	0	0	0	0	0.00020675	0.00027982	0.00036695	0.00033174	3.43	0	4.134e-05	0	0	0	0.386	0.621636	0	0	0	0			0	0	0			0	0	0			0	0	0			0	0	0.00034375	2.277	0.000662
MYO5A	NP_000250.3		unconventional myosin-Va isoform 1 [Homo sapiens]	1855	0	0	0	0	0	0	0	0	0	0	0			2.271e-05	0	0	0	0.429	0.608509	0	0	0	0			0	0	0			0	0	0			0	0	0			0	0	0.00020798	2.398	0.000662
RPL13A	NP_036555.1		60S ribosomal protein L13a isoform 1 [Homo sapiens]	203	0	0	0	0	0	0	0	0.00025946	8.262e-05	0.0001842	0.00010408	1.046	0.231405	0	0	0	0			0	0	0	0			0	0	0.00011693	0.225	0.746271	0	0	0			0	0	0.00245457	1.601	0.03308	0.0007468	0	0.00152641	2.32	0.000719
HNRNPF	NP_004957.1		heterogeneous nuclear ribonucleoprotein F [Homo sapiens]	415	0.00057365	0	0.00039664	0	0	0.00042803	0.00049267	0.00207368	0.00165729	0.00146863	0.00094307	2.889	0	0.00115649	0.00090444	0.001319	0.00152559	2.094	0	0.00191109	0.00113893	0.00222145	0.00234483	1.344	9.2e-05	0.00028646	0.00034166	0.00069964	1.318	0.000365	0.0004599	0	0.00103171	0.073	0.728133	0.00175962	0	0.00079378	1.047	0.016842	0.00058449	0.00034448	0.00089572	1.33	0.000865
CAD	NP_004332.2		CAD protein isoform 1 [Homo sapiens]	2225	0	0	5.034e-05	0	5.921e-05	0	0	0.0001657	9.046e-05	0.00014285	0.00022314	3.006	0	0.00079513	0.00086456	0.00047964	0.00085364	3.968	0	0.00045491	0.00017955	0	0	1.737	0.00038	0.000561	0.00070813	0.00093347	4.214	0	0	0	0	-0.608	0.902169	8.588e-05	0	0.00029859	1.557	0.004101	0	0	0.00015137	1.752	0.000865
CCT7	NP_006420.1		T-complex protein 1 subunit eta isoform a [Homo sapiens]	543	0.00027402	0	0.00025782	0	0	0	0.00037653	0.00012933	0.00108112	0.00086078	0.00081708	2.832	0	0.00054302	0.00069124	0.00031332	0.00081201	1.897	3e-06	0.00057355	0.00073571	0	0	0.561	0.380779	0.0113981	0.0245945	0.0406324	5.812	0	0.00311321	0.00444113	0.0050596	2.752	0	0.00014077	0	0.00015294	-0.468	0.88081	0.00011168	0	0.00074432	1.536	0.000919
DCTPP1	NP_077001.1		dCTP pyrophosphatase 1 [Homo sapiens]	170	0.00227563	0	0	0	0	0	0	0	0.00088797	0.00054989	0.00074568	1.35	0.000986	0.00016519	0	0	0	-0.839	0.747281	0.00228999	0.00100712	0	0.00172155	0.48	0.463751	0	0.00019114	0.00034907	-0.044	0.805596	0.00128309	0.00168875	0.00153914	0.455	0.365631	0.00337219	0.00240305	0.00146552	1.035	0.025138	0	0.00252284	0.00237745	1.449	0.000938
PGAM5	NP_001164014.1		serine/threonine-protein phosphatase PGAM5, mitochondrial isoform 1 [Homo sapiens]	289	0	0	0	0	0	0	0	0	4.353e-05	0	0	0.074	0.591798	0.00043726	0.00024352	0.00024083	0.00023472	1.563	0.044004	0	0	0	0			0.00017996	0	0.00014374	0.623	0.604628	0	0	0			0	0	0.00028736	0.185	0.796704	0	0.00037101	0.00102557	2.134	0.000977
TP53	NP_001119584.1		TP53.NP_001119584.1:cellular tumor antigen p53 isoform a [Homo sapiens] ;NP_001263690.1:cellular tumor antigen p53 isoform g [Homo sapiens] ;	393	0	0	0	0	0	0	0	8.935e-05	0.00017071	0.00019029	8.064e-05	1.716	0.016654	0.00032155	0	7.871e-05	0.00017261	1.251	0.171727	0	0	0	0			0	8.268e-05	0.0001812	1.146	0.184567	0	0	0			0	0	0.00042263	0.682	0.574922	0.00092581	0	0.00044565	2.237	0.000997
RPS24	NP_001017.1		RPS24.NP_001017.1:40S ribosomal protein S24 isoform c [Homo sapiens] ;NP_001135755.1:40S ribosomal protein S24 isoform e [Homo sapiens] ;NP_001135756.1:40S ribosomal protein S24 isoform b [Homo sapiens] ;NP_001135757.1:40S ribosomal protein S24 isoform d [Homo sapiens] ;NP_148982.1:40S ribosomal protein S24 isoform a [Homo sapiens] ;	133	0	0	0	0	0	0	0	0.00435613	0.00630554	0.00281146	0.0089752	4.345	0	0.00126685	0.00088192	0.00046516	0.00127508	1.929	0.004444	0.00058541	0	0	0	0.223	0.806144	0	0.00036647	0.00035695	0.987	0.284374	0	0	0			0	0	0.00218543	1.103	0.230427	0.0015958	0	0.00182331	2.208	0.001017
DDX24	NP_065147.1		ATP-dependent RNA helicase DDX24 [Homo sapiens]	859	0	0	0	0	0	0	0	8.175e-05	2.929e-05	0.00010883	0.00011068	1.895	0.006055	6.538e-05	0	0	0	0.54	0.55364	0	0	0	0			0	0	0			0	0	0			0	0	0.00014502	0.561	0.664218	0.00028238	0	0.00026662	2.194	0.001058
SART1	NP_005137.1		U4/U6.U5 tri-snRNP-associated protein 1 [Homo sapiens]	800	0	0	0	0	0	0	0	0.00013167	0.00010483	0.00015191	0.00015846	2.341	7.3e-05	7.02e-05	0.00011729	3.867e-05	0.00012719	1.189	0.139809	0.00019465	0.00014268	0	0.00018291	0.806	0.450401	0	0	0			0	0	0.00016353	0.254	0.673593	0.00033441	0	0.00015571	1.288	0.095912	0.0001895	0	0.00031997	2.153	0.001146
BRIX1	NP_060791.3		ribosome biogenesis protein BRX1 homolog [Homo sapiens]	353	0	0	0	0	0	0	0	0	0.00011879	0.00023834	0.00020948	1.713	0.014496	0	0	0	0			0	0	0	0			0	0	0.00013449	0.637	0.549699	0.00030896	0	0	0.236	0.686571	0	0	0			0.00042946	0	0.0007633	2.255	0.001146
PRPF4	NP_001231855.1		PRPF4.NP_001231855.1:U4/U6 small nuclear ribonucleoprotein Prp4 isoform 2 [Homo sapiens] ;NP_004688.2:U4/U6 small nuclear ribonucleoprotein Prp4 isoform 1 [Homo sapiens] ;	521	0	0	0	0	0	0	0	0	0.00019316	0.0003768	0.00048662	2.683	6e-06	0	0	0	0			0.00014944	0	0	0	0.181	0.820273	0	0	6.834e-05	0.434	0.669253	0	0	0			0.00014671	0	0	0.22	0.786645	0.00017459	0	0.00054303	2.147	0.001193
ERH	NP_004441.1		enhancer of rudimentary homolog [Homo sapiens]	104	0	0	0	0	0	0	0	0.00084406	0	0.00017977	0	0.836	0.344475	0	0	0	0			0.00299461	0.0032925	0.00886443	0.00351759	1.954	0.001378	0	0.00031244	0	0.188	0.758915	0.00209736	0	0.0025159	1.06	0.122257	0.00183741	0	0	0.846	0.404116	0	0	0.00336806	2.28	0.001241
RPS14	NP_005608.1		40S ribosomal protein S14 [Homo sapiens]	151	0.00059122	0	0	0	0	0	0	0.00197656	0.00133293	0.00179533	0.00097942	2.796	0	0.00111584	0.00077679	0.00092185	0.00089847	1.794	0.002882	0.00051563	0.00151179	0.00436093	0.00193817	1.089	0.135303	0	0.00107594	0.0001572	1.259	0.065871	0	0.00152099	0.0008664	0.591	0.405203	0.0010124	0	0.00329985	1.528	0.012238	0.00180716	0.00284028	0.00124908	2.002	0.00137
G3BP1	NP_938405.1		ras GTPase-activating protein-binding protein 1 [Homo sapiens]	466	0	0	0	0	0	0	0	0	0.00041392	0.00070211	0.00054405	3.106	0	0	0	0	0			0	0	0	0			0	6.973e-05	0	0.27	0.737186	0	0	0			0	0	0			0	0	0.00063603	2.103	0.001397
LMNB1	NP_005564.1		lamin-B1 isoform 1 [Homo sapiens]	586	0	0	0.00033447	0	0.00146143	0	0	0.00017976	0.00015742	0.00020738	0.00037856	1.278	0.00064	0.00016772	0.0001201	0	0.00011576	-0.143	0.720746	0	0	0	0	-1.381	0.9002	0	5.545e-05	4.051e-05	-0.873	0.830804	0.00158197	0.00097982	0.00256742	1.546	0	0.00084784	0	0.00443763	2.003	0	0.00046567	0	0.00059774	1.238	0.001452
RPL34	NP_296374.1		60S ribosomal protein L34 [Homo sapiens]	117	0	0	0	0	0	0	0	0.00030011	0.00021504	0.0001598	0.00018058	0.844	0.328386	0	0.00040101	0.00026439	0	0.383	0.615926	0	0	0	0			0	0	0			0	0	0			0	0	0			0.00129574	0	0.00184236	2.006	0.00154
SNRPB2	NP_937863.1		U2 small nuclear ribonucleoprotein B'' [Homo sapiens]	225	0	0	0	0	0	0	0	0.00109241	7.455e-05	0	0	1.558	0.039462	0.00012481	0	0	0	0.16	0.673294	0.00034604	0	0	0	0.173	0.821962	0	0	0			0	0	0			0	0	0.00036909	0.268	0.770764	0	0	0.00137716	2.179	0.00157
IRS4	NP_003595.1		insulin receptor substrate 4 [Homo sapiens]	1257	0	0	0.00028957	0	0	0	0	0.00097769	0.00032692	0.00025285	0.00027733	2.881	0	0.00102766	0.00115709	0.00088592	0.00113327	3.2	0	0.00086717	0.00090804	0.00094296	0.00151337	2.076	0	0.00111716	0.00100815	0.00109526	3.3	0	0.00026029	0	0.00015612	0.163	0.660293	0.00054728	0.00048749	0.00056157	1.554	6.5e-05	0.00016885	0	0.00026794	1.39	0.001601
CDC5L	NP_001244.1		cell division cycle 5-like protein [Homo sapiens]	802	0	0	0	0	0	0	0	8.756e-05	0.00054375	0.00045458	0.00032929	3.412	0	0	0	0	0			0	0	0	0			0	0.00010129	0	0.918	0.352373	0	0	0			0.00014296	0	0	0.481	0.684998	0.00022683	0	0.00028557	2.188	0.001664
CCT2	NP_006422.1		T-complex protein 1 subunit beta isoform 1 [Homo sapiens]	535	0.00027811	0	0.00057569	0	0	0	0	9.845e-05	0.00075242	0.00085618	0.0004344	2.312	0	0.00020996	0.00061388	0.00026019	0.00050717	1.184	0.006866	0.00058213	0.00032002	0.00049234	0	0.15	0.794827	0.038983	0.0624665	0.074161	5.71	0	0.00519832	0.00761988	0.00501299	2.885	0	0.00028574	0	0	-0.474	0.882312	0.00034004	0	0.00065473	1.29	0.001903
EPRS	NP_004437.2		bifunctional glutamate/proline--tRNA ligase [Homo sapiens]	1512	3.936e-05	0	7.407e-05	0	0	0	0	6.967e-05	0.00067668	0.00078519	0.0007825	4.082	0	0.00032502	0.00032582	0.00021481	0.00031405	2.73	2e-06	0.00023173	0.00022647	0	0	1.058	0.103549	0	6.447e-05	2.355e-05	0.743	0.375804	0	0	0	-0.541	0.894761	5.055e-05	0	5.492e-05	-0.061	0.843781	6.016e-05	0	0.00020493	1.797	0.001903
PSMD1	NP_002798.2		26S proteasome non-ATPase regulatory subunit 1 isoform 1 [Homo sapiens]	953	0	0	5.876e-05	0	0	0	0	3.684e-05	0.000308	0.00031389	0.00031037	3.207	0	0.00023573	0	3.246e-05	0	1.524	0.027086	0	0	0.00041459	0	0.253	0.788935	0	0	0.00018681	1.613	0.004865	0	0	0	-0.24	0.843227	0	0	0	-0.237	0.862198	0	0	0.00029687	1.946	0.002054
PABPC4	NP_001129125.1		polyadenylate-binding protein 4 isoform 1 [Homo sapiens]	660	0	0	0	0	0	0	0	0.00073664	0.00048505	0.001112	0.00116905	4.056	0	0.00021274	0.00014218	0	0	1.442	0.067538	0.00017695	0	0	0.00018476	0.49	0.682264	6.567e-05	0	3.596e-05	0.254	0.743302	0	0	0			0.00019302	0	0.00080889	1.735	0.005354	0.00022051	0	0.00035629	2.107	0.002388
HIST2H3C	NP_066403.2		histone H3.2 [Homo sapiens]	136	0	0	0	0	0	0	0	8.606e-05	0.00110996	0.00161457	0.00093209	2.651	4e-06	0.00051621	0.00051748	0	0.00049878	1.002	0.256103	0	0	0	0			0	0	0.00043634	0.777	0.452666	0	0	0			0	0.00100127	0.00712406	2.239	0.000106	0	0	0.00225732	2.148	0.002433
TRMT1L	NP_112196.3		TRMT1-like protein isoform 1 [Homo sapiens]	733	0	0	0	0	0	0	0	0	8.009e-05	0.00014029	5.765e-05	1.811	0.011711	3.831e-05	0.00012802	0	0.00013881	0.916	0.353178	0	0	0	0			0	0	0			0	0	0			0	0	0			0	0	0.00038597	2.12	0.002479
HRNR	NP_001009931.1		hornerin [Homo sapiens]	2850	2.088e-05	0	1.965e-05	0	6.934e-05	0	0	0	5.89e-06	0	0	-0.26	0.629596	0	0	0	0	-0.563	0.738093	0	0	0	0	-0.51	0.921533	0	0	0	-0.576	0.836997	0	0	0.00064266	1.851	1.5e-05	0	0	0.00017483	1.068	0.111771	9.575e-05	0	8.509e-05	1.836	0.00267
FMR1	NP_001172011.1		synaptic functional regulator FMR1 isoform ISO9 [Homo sapiens]	586	0	0	0	0	0	0	0	0	1.636e-05	0.00019143	2.103e-05	1.371	0.089854	0	0	0	0			0	0	0	0			0	0	0			0	0	0			0	0	0			0	0	0.00043681	1.982	0.00267
GCN1	NP_006827.1		eIF-2-alpha kinase activator GCN1 [Homo sapiens]	2671	0	0	8.386e-05	0	0	0	0	2.629e-05	0.00014757	0.00016799	0.00034013	3.122	0	0.00128266	0.00121203	0.00082805	0.00161268	4.656	0	0.00051013	6.41e-05	0.00014792	5.479e-05	1.675	8e-06	9.736e-05	9.732e-05	0.00014219	2.176	0	0	0	0	-0.874	0.910245	0	0	6.218e-05	-0.081	0.848573	0	0	0.00012105	1.489	0.002719
DDX50	NP_076950.1		ATP-dependent RNA helicase DDX50 [Homo sapiens]	737	0	0	0	0	0	0	0	5.075e-05	0.00032627	0.00027905	0.00021295	2.842	1e-06	0	0	0	0			0	0	0	0			0	0	0			0	0	0			0	0	0.00017959	0.544	0.660314	0.00016456	0	0.00034294	2.135	0.003093
FXR1	NP_005078.2		fragile X mental retardation syndrome-related protein 1 isoform a [Homo sapiens]	621	0	0	0	0	0	0	0	0	0.00012154	0.00019569	5.103e-05	1.977	0.00373	0	0	0	0			0	0	0	0			0	0	0			0	0	0			0	0	0			0	0	0.00043389	2.073	0.003208
FLG2	NP_001014364.1		filaggrin-2 [Homo sapiens]	2391	0	0	0	0	0	0	0	0	0	0	0			0	0	0	0			0	0	0	0			0	0	0			0	0	0.00010943	0.7	0.365626	0	0.00068343	3.473e-05	1.348	0.118342	0	0	0.00010142	1.928	0.003842
MTDH	NP_848927.2		protein LYRIC [Homo sapiens]	582	0	0	0	0	0	0	0	0	0.00015851	8.031e-05	0.00021781	2.098	0.001753	7.238e-05	0	0	0	0.38	0.620226	0	0	0	0			0	0	0			0	0	0			0	0	0.00042807	0.973	0.367017	0.00031258	0.00036846	0.00032407	2.022	0.003842
HNRNPUL1	NP_008971.2		heterogeneous nuclear ribonucleoprotein U-like protein 1 isoform a [Homo sapiens]	856	0	0	0	0	0	0	0	0.00034867	0.00022533	0.0003713	0.00040725	3.384	0	0.00027885	0.00021924	9.034e-05	0.00015849	2.166	0.000718	0.0006367	0.00020001	0	0.00017095	1.632	0.009655	0	0	0			0	0	0			0	0	9.702e-05	0.234	0.780729	0.00010626	0	0.00026756	2.003	0.003912
WRAP53	NP_060551.2		telomerase Cajal body protein 1 [Homo sapiens]	548	0	0	0	0	0	0	0	0	0	0	0			0	0	0	0			0	0	0	0			0	0	0			0	0	0			0	0	0			0.00016599	0	0.00041793	2.011	0.004126
RBM39	NP_001310351.1		RNA-binding protein 39 isoform e [Homo sapiens]	498	0	0	8.434e-05	0	0	0	0	0.00024678	0	0.00021587	0.00025455	2.038	0.001676	0.00081764	0.00016487	4.659e-05	0.00040864	2.342	7.4e-05	0.00031269	0.0002292	0.00039669	0.0003673	0.865	0.364502	0.00020887	8.156e-05	7.15e-05	0.805	0.431998	0.000438	0.00046118	0.00052541	1.357	0.01859	0.00023023	0.00061524	0.00012507	0.595	0.621413	0.00012177	0	0.00054105	2.012	0.004199
RRBP1	NP_004578.2		ribosome-binding protein 1 [Homo sapiens]	977	0	0	0	0	0	0	0	0	0.00014592	0.00012439	0.000173	2.555	1.3e-05	8.623e-05	0.00014407	7.915e-05	0.00013886	1.693	0.017217	0	0	0	0			0	3.326e-05	6.074e-05	1.022	0.270821	0	0	0			0	0	0			0.00015517	0.00021949	0.00020684	2.018	0.0042
CPSF6	NP_001287876.1		CPSF6.NP_001287876.1:cleavage and polyadenylation specificity factor subunit 6 isoform 2 [Homo sapiens] ;NP_008938.2:cleavage and polyadenylation specificity factor subunit 6 isoform 1 [Homo sapiens] ;	588	0	0	9.524e-05	0	0	0	0	0.00119432	0.00027099	0.00058823	0.00035931	3.216	0	9.552e-05	0.00015958	0	0.00011536	0.894	0.306114	0.00019862	0	0.00067194	0	0.515	0.618754	0	5.526e-05	0	0.099	0.777431	0.00083466	0	0.00044499	1.457	0.011053	0.00051998	0	0	1.076	0.202815	0.00010313	0	0.0003895	1.748	0.004669
SERPINB4	NP_002965.1		serpin B4 isoform 1 [Homo sapiens]	390	0	0	0	0	0	0	0	0	0	0	0			0	0	0	0			0	0.00039022	0	0	0.396	0.726493	0	0	0			0	0	0			0	0.00052374	0.00026617	0.362	0.741612	0	0	0.00065634	1.954	0.004669
DDX18	NP_006764.3		ATP-dependent RNA helicase DDX18 [Homo sapiens]	670	0	0	0	0	0	0	0	0.00013102	7.51e-05	4.186e-05	0.00017343	1.884	0.004487	0	0	0	0			0	0	0	0			0	0	5.314e-05	0.448	0.651897	0.00024417	0	0.00048816	1.083	0.107915	0	0	0			9.051e-05	0	0.00034183	1.96	0.004835
RPL35A	NP_001303240.1		60S ribosomal protein L35a [Homo sapiens]	110	0	0	0	0	0	0	0	0.00063842	0.00045744	0.00016997	0	1.155	0.172634	0.00025529	0	0	0	0.205	0.66367	0	0	0	0			0	0	0			0	0	0			0.00069488	0	0	0.212	0.7878	0.00248074	0	0.00134722	1.977	0.005184
RPS10	NP_001191020.1		40S ribosomal protein S10 [Homo sapiens]	165	0	0	0	0	0	0	0	0.00138324	0.00086405	0.00169966	0.00275297	3.33	0	0.0025529	0.00142176	0.00037495	0.00123335	2.54	1.8e-05	0.00070782	0.00069176	0	0	0.59	0.60038	0	0	0.00028772	0.676	0.516345	0	0	0			0	0	0.00075497	0.474	0.681306	0.00128631	0	0.0011431	2.041	0.005554
STAU1	NP_001309860.1		STAU1.NP_001309860.1:double-stranded RNA-binding protein Staufen homolog 1 isoform e [Homo sapiens] ;NP_059347.2:double-stranded RNA-binding protein Staufen homolog 1 isoform b [Homo sapiens] ;NP_059348.2:double-stranded RNA-binding protein Staufen homolog 1 isoform a [Homo sapiens] ;	536	0	0	0	0	0	0	0	0.00013102	0.00017211	6.976e-05	9.854e-05	1.767	0.008722	0.00013098	0	0	0	0.717	0.477496	0	0	0	0			0	6.062e-05	0.000155	1.24	0.135823	0	0	0			0	0	0.00054228	1.105	0.199024	0.0001697	0	0.00042729	1.977	0.00565
DNAJA2	NP_005871.1		dnaJ homolog subfamily A member 2 [Homo sapiens]	412	0.00014446	0	0.00020388	0	0	0	0.00033084	0.00127839	0.00073279	0.0010891	0.00125637	3.258	0	0.00235152	0.00256227	0.00488026	0.00296363	3.8	0	0.00047245	0.00027704	0	0	0.345	0.726497	0.00328217	0.00390396	0.00239097	3.794	0	0	0	0	-0.606	0.901394	0.00064934	0	0.00060471	1.02	0.139694	0.00095671	0	0.0002943	1.635	0.00626
LUC7L2	NP_057103.2		putative RNA-binding protein Luc7-like 2 isoform 1 [Homo sapiens]	392	0	0	0.00021428	0	0	0	0	0.00169196	0.00024841	0.00090748	0.00191222	3.462	0	0.00014327	0	7.891e-05	0	0.447	0.575719	9.931e-05	0.00087352	0.00067194	0	0.67	0.507041	0	0.00016578	0.00018166	1.035	0.171526	0.00041733	0.00117178	0.00050061	1.298	0.0175	0.00193965	0.00208428	0	1.856	0.000949	0.00054143	0	0.00041242	1.697	0.006367
PSMC4	NP_006494.1		26S protease regulatory subunit 6B isoform 1 [Homo sapiens]	418	0	0	0	0	0	0	0	0.00016801	0.00110347	0.00093928	0.00070762	3.481	0	0.00057104	0.00028061	0.00029601	0.00024342	2.121	0.000932	0.00046567	0	0	0	0.701	0.523528	0	0	0.00025554	1.297	0.133987	0	0	0			0	0	0.00019868	0.216	0.786645	0.00014507	0	0.00054791	1.952	0.006698
THRAP3	NP_001308402.1		THRAP3.NP_001308402.1:thyroid hormone receptor-associated protein 3 isoform 2 [Homo sapiens] ;NP_005110.2:thyroid hormone receptor-associated protein 3 isoform 1 [Homo sapiens] ;	954	0	0	0	0	0	0	0	5.521e-05	3.516e-05	3.92e-05	4.429e-05	1.327	0.080386	0	4.918e-05	0	0	0.168	0.669561	0	0	0	0			0	0	3.732e-05	0.481	0.651897	0.00011432	0.00012037	0	0.501	0.510815	0	0	0.00013058	0.451	0.702857	0	0	0.00025419	1.937	0.006813
RPL35	NP_009140.1		60S ribosomal protein L35 [Homo sapiens]	123	0	0	0	0	0	0	0	0.0015701	0.00102273	0.00060801	0.00017177	2.225	0.000308	0	0	0	0			0	0	0	0.00118969	0.156	0.825291	0	0	0.00019298	0.269	0.735618	0	0	0			0	0	0.00168793	0.896	0.419075	0.00049301	0.00174343	0.00175249	1.941	0.006928
CCT5	NP_036205.1		T-complex protein 1 subunit epsilon isoform a [Homo sapiens]	541	0.00049505	0	0.00051755	0	0	0	0	0.00012981	0.0009456	0.00081213	0.00058579	2.396	0	0.00051907	0.00056371	0.00034307	0.00050155	1.347	0.000293	0.00014392	0	0	0	-1.114	0.905607	0.0202848	0.0448363	0.0369435	5.619	0	0.00574546	0.00222877	0.00253915	2.305	0	0	0	0.00015351	-1.043	0.876945	0.00056045	0	0.00052295	1.146	0.007285
PPP6R3	NP_001157632.1		PPP6R3.NP_001157632.1:serine/threonine-protein phosphatase 6 regulatory subunit 3 isoform 4 [Homo sapiens] ;NP_001157633.1:serine/threonine-protein phosphatase 6 regulatory subunit 3 isoform 6 [Homo sapiens] ;NP_001157634.1:serine/threonine-protein phosphatase 6 regulatory subunit 3 isoform 1 [Homo sapiens] ;NP_001157635.1:serine/threonine-protein phosphatase 6 regulatory subunit 3 isoform 2 [Hom…	879	0	0	0	0	0	0	0	0	0	2.127e-05	0	0.15	0.578968	9.584e-05	5.338e-05	0	0	0.992	0.298806	0	0	0	0			0	0	0			0	0	0			0	0	0.00018896	0.659	0.556379	0	0	0.00027588	1.919	0.007408
BAHCC1	NP_001278253.1		BAH and coiled-coil domain-containing protein 1 [Homo sapiens]	2639	0	0	0	0	0	0	0	0	0	0	0			0	0	0	0			0	0	0	0			0	0	2.249e-05	0.878	0.372852	0	0	0			8.689e-05	0	0.0005035	2.586	0	0	0	9.189e-05	1.957	0.007531
ACTR1A	NP_005727.1		alpha-centractin [Homo sapiens]	376	0	0	0	0	0	0	0	0	0.00026765	0.00022376	0.00019667	2.029	0.000758	0.00011203	0.00024956	8.227e-05	0.00036082	1.158	0.181306	0	0	0	0			0	0	0.00037878	1.618	0.029769	0	0	0			0	0	0.00022087	0.213	0.786645	0	0	0.00064495	1.992	0.007532
ALB	NP_000468.1		serum albumin preproprotein [Homo sapiens]	609	0	0	0	0	0	0	0	0	0	2.302e-05	0	0.068	0.593275	0	0	0	0			0	0	0	0			0	0	0			0	0	0			0	0	6.818e-05	-0.089	0.845019	0.00019915	0	0.00030971	1.9	0.007786
QARS	NP_005042.1		glutamine--tRNA ligase isoform a [Homo sapiens]	775	0	0	0	0	0	0	0	6.796e-05	0.0001515	0.00033774	0.00054523	3.001	0	0.00028988	0.00024216	0	0.00035011	2.188	0.000629	0.00020093	0	0	0	0.584	0.633743	0	0	3.063e-05	0.208	0.752037	0	0	0.00016881	0.206	0.694199	0.00014794	0	0.00026789	1.116	0.242839	0.00019561	0	0.0002086	1.877	0.008454
SLC25A11	NP_003553.2		mitochondrial 2-oxoglutarate/malate carrier protein isoform 1 [Homo sapiens]	314	0	0	0	0	0	0	0	0.00027956	0	0	0.00010093	0.917	0.278122	0.0043822	0.00261485	0.0028569	0.00291644	4.026	0	0.00037194	0	0	0.00093205	0.795	0.427045	0	0.00015522	0.00139851	2.655	3e-06	0	0	0			0	0	0.00052896	0.677	0.57721	0	0	0.00072939	1.917	0.009174
HNRNPA3	NP_919223.1		heterogeneous nuclear ribonucleoprotein A3 [Homo sapiens]	378	0	0	0	0	0	0	0	0.00018578	0.00044372	0.00093976	0.00033536	2.975	0	0.00014858	0	0	0	0.488	0.575719	0.00082391	0.00090587	0	0.00038712	1.508	0.039332	0	0.00030087	6.28e-05	1.177	0.143307	0.00086558	0.00060759	0.00103831	1.726	0.002023	0.00030332	0	0.0004394	0.987	0.318854	0.00016042	0	0.00053461	1.829	0.009476
TCEB3	NP_003189.2		transcription elongation factor B polypeptide 3 [Homo sapiens]	798	0	0	0	0	0	0	0	0	6.306e-05	4.686e-05	0.0001059	1.624	0.024825	0	0	0	0			0	0	0	0			0	0	0			0	0	0			0	0	0			0	0	0.00030389	1.983	0.009476
IMMT	NP_001093639.1		IMMT.NP_001093639.1:MICOS complex subunit MIC60 isoform 2 [Homo sapiens] ;NP_001093640.1:MICOS complex subunit MIC60 isoform 3 [Homo sapiens] ;NP_006830.2:MICOS complex subunit MIC60 isoform 1 [Homo sapiens] ;	757	0	0	0.00022193	0	0	0	0.00018006	9.277e-05	0.00026588	0.00028402	0.00034887	2.355	0	0.00033387	0.00021693	4.086e-05	0	1.323	0.015962	0	0	0	0	-0.69	0.922949	0	0	0	-0.786	0.837522	0	0	0	-0.778	0.909439	0	0	0.00043882	0.572	0.506026	0.00032042	0	0.00023136	1.426	0.010107
HIST1H2AC	NP_003503.1		histone H2A type 1-C [Homo sapiens]	130	0	0	0.00028718	0	0	0	0	0	0	0	2.031e-05	-0.136	0.61669	0.00032402	0.00060151	0	0.00091315	1.023	0.303675	0	0.00160967	0	0.00056281	0.409	0.708836	0.00080015	0.00024995	0	0.435	0.673447	0.00097877	0	0	0.258	0.660296	0.00097995	0	0.00463196	1.849	0.004872	0.00038872	0.00051057	0.00172447	1.856	0.010435
RPL26L1	NP_057177.1		60S ribosomal protein L26-like 1 [Homo sapiens]	145	0	0	0	0	0	0	0	0	0	0	0			0	0.00016179	0	0	-0.08	0.703827	0	0	0	0			0	0.00011205	0	-0.127	0.811961	0	0	0			0	0	0.00343639	1.583	0.038334	0	0.00369727	0.00124502	1.885	0.010774
TOP1	NP_003277.1		DNA topoisomerase 1 [Homo sapiens]	765	0	0	0	0	0	0	0	9.18e-05	9.866e-05	6.11e-05	4.143e-05	1.712	0.01694	0	0	0	0			0	0	0	0			0	0	0			0	0	0			0	0	0.00027139	0.86	0.389203	0	0	0.00029938	1.865	0.010946
SNRPA	NP_004587.1		U1 small nuclear ribonucleoprotein A [Homo sapiens]	282	0	0	0	0	0	0	0	0.00018677	0.00023791	0.00049724	0.00041206	2.256	0.000308	0	0.00016638	0	0	0.201	0.663671	0	0.00040475	0	0	0.188	0.813345	0	0	0.00029461	1.112	0.207505	0.00038675	0	0	0.25	0.673593	0	0	0			0	0	0.00076438	1.794	0.010947
TMPO	NP_001027454.1		thymopoietin isoform beta [Homo sapiens]	454	0	0	0.00012335	0	0	0	0.00015012	0.00243626	0.00360034	0.00199786	0.00211355	4.591	0	0.00023195	0.00028936	0.00030661	0.00029883	1.749	0.003467	0	0.00025141	0	0.00016116	0.136	0.830155	0	0.00010736	0.00034856	1.618	0.01578	0	0.00031618	0.00036021	0.562	0.426817	0.00210668	0.00044991	0.00708417	3.461	0	0	0	0.00053672	1.815	0.01112
EBNA1BP2	NP_001153408.1		EBNA1BP2.NP_001153408.1:probable rRNA-processing protein EBP2 isoform 1 [Homo sapiens] ;NP_006815.2:probable rRNA-processing protein EBP2 isoform 2 [Homo sapiens] ;	361	0	0	0	0	0	0	0	9.727e-05	0	0.00031074	0.00049746	2.133	0.001916	0	0	0	0			0	0	0	0			0	0	0			0	0	0			0	0	0			0.00033596	0	0.00048515	1.883	0.011846
FAU	NP_001988.1		ubiquitin-like protein fubi and ribosomal protein S30 precursor [Homo sapiens]	133	0	0	0	0	0	0	0	0.00092403	0	0.00014057	0	1.083	0.20733	0.00021114	0	0	0	0.201	0.664677	0	0	0	0			0	0	0			0	0	0			0.00057471	0	0.00156102	0.982	0.337891	0.00091189	0.00241851	0.00111425	1.849	0.011847
S100A7A	NP_789793.1		protein S100-A7A [Homo sapiens]	101	0	0	0	0	0	0	0	0	0	0	0			0	0	0	0			0	0	0	0			0	0	0			0	0	0			0	0	0			0	0	0.00236016	1.921	0.011847
MYCBP2	NP_055872.4		E3 ubiquitin-protein ligase MYCBP2 [Homo sapiens]	4678	0	0	0	0	0	0	0	7.51e-06	3.59e-06	9.99e-06	1.129e-05	1.273	0.103666	1.801e-05	1.003e-05	0	0	0.964	0.306115	0	0	0	0			0	0	7.61e-06	0.475	0.651897	0	0	0			0	0	4.438e-05	0.819	0.45905	0	0	4.896e-05	1.883	0.012224
GRSF1	NP_002083.3		G-rich sequence factor 1 isoform 1 [Homo sapiens]	480	0	0	0	0	0	0	0	0	3.494e-05	0.00019475	0.00039614	2.156	0.001792	0	0	0	0			0	0	0	0			0	0	0			0	0	0			0	0	0			0	0	0.00042101	1.745	0.012417
DSG1	NP_001933.2		desmoglein-1 preproprotein [Homo sapiens]	1049	0	0	0	0	0	0	0	0	1.599e-05	0	0	0.17	0.575464	0	0	0	0			0	0	0	0.00034874	0.66	0.562537	0	0	0			0	0	0.00124716	2.033	0.000276	0	0	0			0.00011562	0	0.00014127	1.688	0.012612
NAP1L1	NP_001294853.1		nucleosome assembly protein 1-like 1 isoform 2 [Homo sapiens]	383	0.00046619	0	0	0	0	0.00046379	0.00035589	0.00213963	0.00202754	0.00197702	0.00326612	3.61	0	0.00073321	0.00049	0.0004846	0.00088556	1.765	6.9e-05	0.0008301	0.00104306	0	0	0.708	0.301635	0.00067898	0.00067872	0.00061976	1.885	0	0.00042714	0	0	-0.289	0.869693	0.00029936	0	0.00108415	0.774	0.244952	0.00015833	0	0.00073869	1.327	0.013213
C7orf50	NP_115726.1		uncharacterized protein C7orf50 [Homo sapiens]	194	0	0	0	0	0	0	0	0	0	0	0.0001089	0.175	0.575466	0	0	0	0			0	0	0	0			0	0	0			0	0	0			0	0	0			0.00046887	0	0.00097222	1.893	0.013629
HIST1H1C	NP_005310.1		histone H1.2 [Homo sapiens]	213	9.314e-05	0	0	0	0	0	0	0.0003297	0.00145679	0.00014629	0.00024797	2.576	2.2e-05	6.592e-05	0.00011014	7.261e-05	0	-0.068	0.702624	0.00018277	0	0	0	-0.078	0.880231	0.00036627	0	0	0.132	0.772797	0.0009814	0.00062899	0.00138197	1.334	0.043987	0.00089714	0	0	0.84	0.451562	0	0.00075508	0.00094331	1.818	0.01384
CWC27	NP_005860.2		peptidyl-prolyl cis-trans isomerase CWC27 homolog isoform 1 [Homo sapiens]	472	0	0	0	0	0	0	0	0	0	0	0			0	0	0	0			0.00049487	0	0.00055805	0.00031002	1.038	0.227348	0	0.00024095	0	1.103	0.23945	0.00092426	0.00121647	0.00235599	2.537	1e-06	0.00121456	0	0	1.728	0.009424	0.00064238	0	0.00017126	1.809	0.014054
EXOSC10	NP_001001998.1		exosome component 10 isoform 1 [Homo sapiens]	885	0	0	0	0	0	0	0	9.919e-05	0.00011371	0.00030632	0.00017905	2.728	4e-06	3.173e-05	0	0	0	0.163	0.66956	0	0	0	0			0	0	0			0	0	0			0	0	0			0.00010278	0	0.0001979	1.782	0.01517
RBM34	NP_055829.2		RNA-binding protein 34 isoform 1 [Homo sapiens]	430	0	0	0	0	0	0	0	0.00036746	0.00046808	0.00034784	0.0001474	2.679	1.1e-05	0	0	0	0			0	0	0	0			0	0	0			0	0	0			0	0	0			0.00035256	0	0.00034464	1.763	0.015172
H3F3B	NP_005315.1		histone H3.3 [Homo sapiens]	136	0	0	0	0	0	0	0	8.606e-05	0.00067831	0.00091258	0.00209721	2.611	4e-06	0.00041297	0.00034499	0	0.00049878	0.785	0.447002	0	0	0	0			0	0	0			0	0	0			0	0.00100127	0.00142481	0.831	0.454054	0	0	0.00139739	1.727	0.017632
H1FX	NP_006017.1		histone H1x [Homo sapiens]	213	0	0	0.00026291	0	0	0	0	0.00049455	0.00019686	8.778e-05	0.00019838	1.337	0.095443	0.00019776	0	0	0	0.299	0.638866	0.00036554	0	0	0	0.015	0.863765	0	0	0.00033432	0.845	0.375798	0.00051203	0	0	0.111	0.737303	0	0	0	-0.226	0.859222	0.0002847	0	0.00094875	1.656	0.01871
DDX1	NP_004930.1		ATP-dependent RNA helicase DDX1 [Homo sapiens]	740	0	0	0	0	0	0	0	0.00014235	0.00043065	0.00082112	0.00085652	3.849	0	9.487e-05	0	0	0	0.687	0.484344	0.00015782	0	0	0	0.377	0.745692	0	0	3.208e-05	0.267	0.738736	0	0	0			0	0	0.00016834	0.475	0.695833	0.00016389	0	0.00021847	1.796	0.018987
DIMT1	NP_055288.1		probable dimethyladenosine transferase [Homo sapiens]	313	0	0	0	0	0	0	0	0.00039264	0.00013397	0.00011946	0.00037125	1.938	0.005486	0.00058317	0.00112423	0.0006918	0.0014087	2.685	3e-06	0	0	0	0			0.00033233	0.00010381	0.00011375	0.906	0.361131	0	0	0			0	0	0.00092863	1.097	0.230428	0	0	0.00064563	1.77	0.018988
ZC3HAV1	NP_064504.2		ZC3HAV1.NP_064504.2:zinc finger CCCH-type antiviral protein 1 isoform 1 [Homo sapiens] ;NP_078901.3:zinc finger CCCH-type antiviral protein 1 isoform 2 [Homo sapiens] ;	902	9.897e-05	0	0	0	0	0	0	0.00011678	8.368e-05	5.182e-05	0.00014054	1.858	0.002717	0	0	0	0	-0.29	0.722353	8.632e-05	0	0	0	-0.108	0.887686	0	0	0	-0.355	0.831505	0	0	0	-0.339	0.867705	0	0	0	-0.36	0.869306	0	0	0.00023898	1.597	0.019267
CRTAP	NP_006362.1		cartilage-associated protein precursor [Homo sapiens]	401	0	0	0.00069825	0	0	0	0	8.756e-05	0.00010457	0.00025643	0.00021075	1.093	0.026046	0.00021009	0.000234	7.714e-05	0	0.343	0.577478	0.00155331	0.00042696	0.00295586	0.00036492	1.214	0.005814	0.0002594	0.00028361	5.919e-05	0.455	0.565884	0.00190384	0.00157504	0.00146813	1.599	1.3e-05	0.00285922	0.00152812	0.00082839	1.843	5e-06	0.00045367	0.00080215	0.00050395	1.229	0.019268
PSMD2	NP_002799.3		26S proteasome non-ATPase regulatory subunit 2 isoform 1 [Homo sapiens]	908	0	0	9.251e-05	0	0	0	0	0.00013535	0.00041562	0.00036033	0.00044209	3.214	0	0.00038659	0.00046505	8.517e-05	0.00018677	2.342	3.8e-05	8.575e-05	0	0	0	-0.105	0.885907	0.00011456	0	0.00015685	1.382	0.020326	0	0	0	-0.418	0.880461	0	0	9.146e-05	-0.025	0.837169	0	0.00035425	0.00020772	1.546	0.019553
NIPSNAP1	NP_001189431.1		NIPSNAP1.NP_001189431.1:protein NipSnap homolog 1 isoform 2 [Homo sapiens] ;NP_003625.2:protein NipSnap homolog 1 isoform 1 [Homo sapiens] ;	264	0	0	0	0	0	0	0.00077446	0.00053202	0.00492382	0.00254948	0.00496175	4.056	0	0.00196786	0.00204377	0.00035152	0.00192711	2.842	0	0.00088477	0.00108087	0	0.00055429	1.011	0.175359	0	0.00012308	0.00085417	1.807	0.002786	0.00041312	0	0	-0.086	0.810251	0	0	0.00078642	0.578	0.588542	0.00195244	0	0	1.649	0.020134
RPSA	NP_001291217.1		RPSA.NP_001291217.1:40S ribosomal protein SA isoform 2 [Homo sapiens] ;NP_002286.2:40S ribosomal protein SA isoform 1 [Homo sapiens] ;	300	0	0	0.00065333	0	0	0	0	0.00076078	0.00164932	0.00327184	0.00390858	3.775	0	0.00051483	0	0.00030933	0.00022611	0.988	0.110588	0.00103813	0.00038047	0	0.00121943	0.744	0.266107	0	0	7.912e-05	-0.411	0.834516	0	0	0	-0.755	0.907999	0.00152873	0	0.00041523	1.055	0.092504	0.00040427	0.0007148	0.00067361	1.338	0.020727
EIF4B	NP_001287750.1		EIF4B.NP_001287750.1:eukaryotic translation initiation factor 4B isoform 1 [Homo sapiens] ;NP_001408.2:eukaryotic translation initiation factor 4B isoform 2 [Homo sapiens] ;	616	0	0	0.00031818	0	0	0	0.00044255	5.7e-05	0	0.00018211	8.574e-05	0.773	0.186141	0	0	0	0	-0.888	0.746825	0.00025279	0	0.0006414	0	-0.019	0.871865	0	0.00013187	0	-0.036	0.803273	0.00044263	0.0009321	0.00053095	1.108	0.01154	0.00093064	0.00099477	0.00026963	1.158	0.016566	0.0006891	0	0.00017496	1.228	0.02103
PSIP1	NP_150091.2		PC4 and SFRS1-interacting protein isoform 2 [Homo sapiens]	530	0	0	0	0	0	0	0	6.625e-05	0.00018988	0.00017638	0.00025911	2.219	0.000202	0	0	0	0			0	0	0	0			0	0	0			0	0	0			0	0	0.00015669	0.25	0.775824	0.00028604	0	0.00025419	1.687	0.021337
ARG1	NP_000036.2		arginase-1 isoform 2 [Homo sapiens]	322	0	0	0	0	0	0	0	0	0	0	0			0	0	0	0			0	0	0	0			0	0	0			0	0	0			0	0	0			0	0	0.00058575	1.716	0.021962
HIST1H2BO	NP_003518.2		histone H2B type 1-O [Homo sapiens]	126	0	0	0	0	0	0	0	0.00084067	0.00283872	0.00106341	0.00030741	2.839	4e-06	0.00267818	0.00534964	0.00778448	0.00317188	3.539	0	0.00396508	0.0190762	0.00958136	0.00592295	2.942	0	0.00082555	0.00068769	0.00017269	1.105	0.254929	0.00072132	0.00022785	0.00017305	0.207	0.696714	0.00030332	0.00081055	0.0006536	0.235	0.779516	8.021e-05	0	0.00153968	1.751	0.022277
SF3B1	NP_036565.2		splicing factor 3B subunit 1 isoform 1 [Homo sapiens]	1304	0	0	0	0	0	0	0	0.00145407	0.0001029	0.00015054	0.00022683	3.77	0	0.00012921	7.196e-05	2.372e-05	5.202e-05	1.701	0.01961	0.00026869	8.753e-05	0	0	1.193	0.133368	0	0	6.371e-05	1.054	0.236908	0	0	0			0.00014654	0	0.00012737	1.214	0.17371	0	0	0.00015497	1.761	0.022277
HIST1H2BJ	NP_066402.2		histone H2B type 1-J [Homo sapiens]	126	0	0	0	0	0	0	0	0.00084067	0.00282208	0.00106341	0.00030741	2.884	1.2e-05	0.00330965	0.00733559	0.0079993	0.00321674	3.623	0	0.00396508	0.0189629	0.00958136	0.00592295	3.126	0	0.00082555	0.00062322	0.00017269	1.075	0.234385	0.00072132	0.00022785	0.00017305	0.161	0.711515	0.00030332	0.00081055	0.00054375	0.05	0.824229	8.021e-05	0	0.00159315	1.783	0.0226
DDX55	NP_065987.1		ATP-dependent RNA helicase DDX55 [Homo sapiens]	600	0	0	0	0	0	0	0	0	5.591e-05	3.116e-05	0.00021127	1.636	0.020737	0	0	0	0			0	0	0	0			0	0	0			0	0	0			0	0	0			0	0	0.00035926	1.855	0.022924
SF3B4	NP_005841.1		splicing factor 3B subunit 4 [Homo sapiens]	424	0	0	0	0	0	0	0	0.00136643	7.912e-05	0.00015433	0.00062286	2.955	5e-06	9.935e-05	0	0	0	0.336	0.627151	0	0	0.00093184	0.00034512	0.568	0.615719	0	0	0			0	0	0			0	0	0			0.00014302	0	0.00041306	1.738	0.022926
SNRPE	NP_003085.1		small nuclear ribonucleoprotein E isoform 1 [Homo sapiens]	92	0	0	0	0	0	0	0	0.00591579	0.00045578	0.00030483	0.00057412	2.449	2.2e-05	0.00137357	0	0.00050435	0.00073733	1.354	0.122331	0.00296206	0.00124065	0	0.00318112	1.261	0.120447	0	0.00035319	0.00025801	0.456	0.665001	0	0	0			0.00249249	0	0.00135401	1.238	0.17719	0	0	0.00205012	1.725	0.02359
HIST1H2BK	NP_542160.1		histone H2B type 1-K [Homo sapiens]	126	0	0	0	0	0	0	0	0.00093356	0.0029552	0.00108814	0.00033536	2.902	0	0.00410827	0.0103145	0.0079993	0.00415888	3.863	0	0.00355312	0.0191139	0.00958136	0.00631007	2.936	0	0.00082555	0.00058024	0.00017269	1.062	0.292627	0.00072132	0.00022785	0.00086526	0.339	0.635609	0.00030332	0.00081055	0.001093	0.597	0.614984	8.021e-05	0	0.0015575	1.763	0.023928
NOC3L	NP_071896.8		nucleolar complex protein 3 homolog [Homo sapiens]	800	0	0	0	0	0	0	0	0.00021946	3.145e-05	4.674e-05	0.00010564	1.905	0.005065	0.00028082	0.00014662	0	8.479e-05	1.83	0.011472	0	0	0	0			0	8.123e-05	0	0.647	0.541475	0.00040899	0	0	1.002	0.154747	0	0	0.00015571	0.468	0.694052	7.58e-05	0	0.00023576	1.755	0.024614
SRP14	NP_003125.3		signal recognition particle 14 kDa protein isoform 1 [Homo sapiens]	136	0	0	0	0	0	0	0	0	0.00018499	0.00048115	0.00015535	1.252	0.145752	0	0	0	0			0	0	0	0			0	0.00023892	0	0.221	0.750615	0	0	0			0.00056203	0	0.00091595	0.682	0.574923	0.00133766	0.00157678	0.00069342	1.681	0.024964
CEP170	NP_055627.2		centrosomal protein of 170 kDa isoform alpha [Homo sapiens]	1584	0	0	0	0	0	0	0	0	5.824e-05	7.672e-05	3.335e-05	2.03	0.002336	7.091e-05	4.443e-05	4.882e-05	6.424e-05	1.534	0.03803	0	0	0	0			0	0	2.997e-05	0.658	0.544228	0	0	0			0.00016889	0	0.00015728	1.619	0.021136	0	0	0.00011057	1.644	0.027916
NPM3	NP_008924.1		nucleoplasmin-3 [Homo sapiens]	178	0	0	0	0	0	0	0	0.00078906	0.00023557	0.00063021	0.00071216	2.242	8.7e-05	0	0	0.00026067	0	0.428	0.606989	0	0	0	0			0.00058438	0.00018255	0	0.46	0.667134	0	0	0			0	0	0.00069983	0.504	0.675699	0.00068135	0	0.00075687	1.664	0.027916
PPAN-P2RY11	NP_001035754.1		PPAN,PPAN-P2RY11.NP_001035754.1:PPAN-P2RY11 protein isoform 1 [Homo sapiens] ;NP_001185619.1:PPAN-P2RY11 protein isoform 2 [Homo sapiens] ;NP_064615.3:suppressor of SWI4 1 homolog [Homo sapiens] ;	794	0	0	0	0	0	0	0	8.845e-05	4.225e-05	0.00011773	0.00010644	1.843	0.005821	0	0	0	0			0	0	0	0			0	0	0			0.00020604	0	0	0.51	0.495303	0	0	0			0	0	0.00022058	1.652	0.029092
SUPT16H	NP_009123.1		FACT complex subunit SPT16 [Homo sapiens]	1047	0	0	0	0	0	0	0	8.384e-05	2.403e-05	8.036e-05	9.081e-05	1.939	0.001792	0	0	0	0			7.436e-05	0	0	0	0.167	0.82529	9.935e-05	0.0003569	3.401e-05	2.306	1.1e-05	0.00109375	0.00049356	0.00074972	2.725	0	0	0	0.00083284	2.066	0.000288	0	0	0.00016728	1.681	0.029902
RPS15A	NP_001025180.1		40S ribosomal protein S15a [Homo sapiens]	130	0	0	0	0	0	0	0	0	0.00012902	0.00115054	0.0004063	1.883	0.01236	0.00075605	0	0	0	0.956	0.343196	0	0	0	0			0	0	0			0	0	0			0	0	0			0	0.00164955	0.00124359	1.682	0.030727
RRP12	NP_001138586.1		RRP12.NP_001138586.1:RRP12-like protein isoform 2 [Homo sapiens] ;NP_001271266.1:RRP12-like protein isoform 3 [Homo sapiens] ;NP_055994.2:RRP12-like protein isoform 1 [Homo sapiens] ;	1236	0	0	0	0	0	0	0	0.0003409	0.00012213	0.00018152	0.00016239	3.103	0	7.952e-05	9.49e-05	0.00010011	5.488e-05	1.755	0.011473	6.299e-05	0	0	0	0.128	0.83487	0	0	0			0	0	0			0	0	6.719e-05	0.188	0.794533	0.00024531	0	4.36e-05	1.645	0.03073
DDX20	NP_009135.4		probable ATP-dependent RNA helicase DDX20 [Homo sapiens]	824	0	0	0	0	0	0	0	6.392e-05	8.142e-05	5.672e-05	5.128e-05	1.662	0.020397	0.00044304	0.00034164	0.00020647	0.00020581	2.631	3.4e-05	0	0	0	0			0	0	4.321e-05	0.511	0.640586	0	0	0			0	0	0			0	0	0.00024525	1.815	0.03115
TBL2	NP_036585.1		transducin beta-like protein 2 precursor [Homo sapiens]	447	0	0	0	0	0	0	0	0	0	6.274e-05	0	0.376	0.532008	6.282e-05	0	0	0	0.134	0.675995	0	0	0	0			0	0	0			0	0	0			0.000171	0	0.00018579	0.489	0.679448	0.00054264	0	0.00018084	1.621	0.032005
EIF2S2	NP_003899.2		eukaryotic translation initiation factor 2 subunit 2 isoform 1 [Homo sapiens]	333	0	0	0.00016817	0	0	0	0	0.00015817	0.00070516	0.00061759	0.00022206	2.6	9e-06	0	0	0	0	-0.18	0.71257	0	0	0	0	-0.235	0.90265	0	9.758e-05	0	0.055	0.785024	0	0	0.00039287	0.065	0.75491	0.00022954	0	0	0.114	0.810895	0.00045526	0	0.00040457	1.59	0.033325
HIST1H3F	NP_066298.1		histone H3.1 [Homo sapiens]	136	0	0	0	0	0	0	0	8.606e-05	0.0008633	0.00077218	0.00038837	2.09	0.000835	0	0	0	0.00074817	0.407	0.612996	0	0	0	0			0	0	0.00061087	1.079	0.244562	0	0	0			0	0.00100127	0.00213722	1.145	0.214412	0	0	0.00139739	1.75	0.033325
NUDT21	NP_008937.1		cleavage and polyadenylation specificity factor subunit 5 [Homo sapiens]	227	0	0.0112083	0	0	0	0	0	0.00123747	0.00051722	0.00078244	0.00027922	2.198	2e-06	0.00043298	0	0	0	0.473	0.519411	0.00051449	0.00050282	0	0	0.085	0.839436	0	0	0	-0.598	0.836906	0.00096091	0	0.00086449	0.47	0.439248	0.00286216	0	0.00109753	1.655	0.001492	0.00026714	0	0.00100893	1.48	0.033773
POLR1B	NP_001269701.1		POLR1B.NP_001269701.1:DNA-directed RNA polymerase I subunit RPA2 isoform 3 [Homo sapiens] ;NP_061887.2:DNA-directed RNA polymerase I subunit RPA2 isoform 1 [Homo sapiens] ;	1173	0	0	0	0	0	0	0	0	0	0	5.403e-05	0.838	0.340459	5.985e-05	0	0	0	0.713	0.463579	0	0	0	0			0	0	3.035e-05	0.495	0.649663	0	0	0			0	0	0			0	0	0.00014931	1.646	0.034228
RPA3	NP_002938.1		replication protein A 14 kDa subunit [Homo sapiens]	121	0	0	0	0	0	0	0	0.00159605	0.00131687	0.00193143	0.00366675	3.344	0	0.00023208	0.00096938	0	0	0.775	0.437382	0	0	0	0			0	0	0.00078469	1.202	0.155015	0	0	0			0.00063171	0	0.00960865	2.384	1.6e-05	0	0	0.00155877	1.729	0.035622
SNRPD2	NP_004588.1		small nuclear ribonucleoprotein Sm D2 isoform 1 [Homo sapiens]	118	0	0	0.00071186	0	0	0	0.00115513	0.0028269	0.0004975	0.00134676	0.00044762	2.151	4.1e-05	0.00023798	0	0	0	-0.188	0.715477	0.00131966	0.00338551	0.00334831	0.0012401	1.058	0.127723	0	0	0	-0.426	0.832797	0.00092426	0.00243294	0.00166305	0.833	0.175037	0.00226718	0	0.00105567	0.945	0.218351	0	0	0.00182674	1.44	0.035623
CLASP1	NP_001135745.1		CLIP-associating protein 1 isoform 2 [Homo sapiens]	1479	0	0	0	0	0	0	0	0	0	7.9e-06	0	0.024	0.598922	0	0	0	0			0	0	0	0			0	0	0			0	0	0			0	0	0			0	0	0.00011842	1.693	0.036097
FASN	NP_004095.4		fatty acid synthase [Homo sapiens]	2511	5.926e-05	0.0004053	0.00015611	0	0	4.716e-05	0.00016285	1.398e-05	0.00022377	0.00019731	0.00029028	2.408	0	0.00025722	0.00025225	9.855e-05	0.00028366	1.815	0	0.00037209	0.0001591	0	0.00020397	0.785	0.033032	4.143e-05	2.588e-05	0.00016543	1.143	0.000624	0	0	0	-1.679	0.881775	0.00012176	0	0.00014883	0.314	0.610656	0	0	0.00016632	0.902	0.036577
SART3	NP_055521.1		squamous cell carcinoma antigen recognized by T-cells 3 [Homo sapiens]	963	0	0	0	0	0	0	0	0	7.838e-05	2.912e-05	6.582e-05	1.59	0.021083	2.916e-05	0	0	0	0.191	0.666659	0	0	0	0			0	0	3.697e-05	0.5	0.642877	0	0	0			0	0	0			6.297e-05	0	0.00015389	1.607	0.037061
PPP6C	NP_001116827.1		PPP6C.NP_001116827.1:serine/threonine-protein phosphatase 6 catalytic subunit isoform a [Homo sapiens] ;NP_002712.1:serine/threonine-protein phosphatase 6 catalytic subunit isoform b [Homo sapiens] ;	342	0	0	0	0	0	0	0	0	0	5.467e-05	0	0.215	0.568088	0.00016422	0.00020578	9.045e-05	0.00019835	1.034	0.249223	0	0	0	0			0	0	0.00020822	0.99	0.309358	0	0	0			0	0	0			0	0	0.0005121	1.628	0.037061
MINA	NP_116167.3		RIOX2.NP_116167.3:bifunctional lysine-specific demethylase and histidyl-hydroxylase MINA isoform b [Homo sapiens] ;NP_694822.2:bifunctional lysine-specific demethylase and histidyl-hydroxylase MINA isoform a [Homo sapiens] ;	464	0	0	0	0	0	0	0	0	3.615e-05	0.00014103	0.0002049	1.566	0.030969	0	0	0	0			0	0	0	0			0	0	0			0	0	0			0	0	0			0	0	0.00040649	1.664	0.037553
DHX37	NP_116045.2		probable ATP-dependent RNA helicase DHX37 [Homo sapiens]	1157	0	0	0	0	0	0	0	0	1.45e-05	0	2.739e-05	0.553	0.463852	2.427e-05	4.055e-05	0	0	0.362	0.62579	0	0	0	0			0	0	0			0	0	0			0	0	0			0	0	0.00015137	1.618	0.039566
TSR1	NP_060598.3		pre-rRNA-processing protein TSR1 homolog [Homo sapiens]	804	0	0	0	0	0	0	0	0.00054591	0.00014603	0.00034881	0.00018395	3.06	1e-06	0	0	0	0			0	0	0	0			0	6.062e-05	0	0.483	0.647414	0.00013565	0	0	0.311	0.638398	0.00019014	0	0	0.657	0.572629	0.00011314	0.00026672	0.00018432	1.708	0.040083
KPRP	NP_001020402.1		keratinocyte proline-rich protein [Homo sapiens]	579	0	0	0	0	0	0	0	0	2.897e-05	0	0	0.19	0.57184	0	0	0	0			0	0	0	0.00025273	0.232	0.798668	0	0	0			0	0	0.00090381	1.199	0.068872	0	0	0.00028686	0.668	0.584033	0.00026183	0	0.00020941	1.581	0.040604
GAR1	NP_127460.1		H/ACA ribonucleoprotein complex subunit 1 [Homo sapiens]	217	0	0	0	0	0	0	0	0	0	0	0			0	0	0	0			0	0	0	0			0	0	0			0	0	0			0	0	0			0	0	0.00074501	1.589	0.04113
G3BP2	NP_987100.1		G3BP2.NP_987100.1:ras GTPase-activating protein-binding protein 2 isoform b [Homo sapiens] ;NP_987101.1:ras GTPase-activating protein-binding protein 2 isoform a [Homo sapiens] ;	449	0	0	0	0	0	0	0	0	0.0001681	0.00024984	0.00021175	2.136	0.001083	0	0	0	0			0	0	0	0			0	0	5.287e-05	0.197	0.754831	0	0	0			0	0	0.0004624	0.821	0.461543	0	0	0.00039006	1.651	0.041663
SNRPF	NP_003086.1		small nuclear ribonucleoprotein F [Homo sapiens]	86	0	0	0	0	0	0	0	0.0026539	0.00019503	0.0002174	0	1.525	0.051873	0	0	0	0			0.00090535	0.00265442	0	0	0.691	0.530098	0.00120953	0	0.00041401	0.713	0.530387	0	0	0			0.00133319	0.00475022	0	0.682	0.558719	0	0	0.00187985	1.597	0.042205
JUP	NP_068831.1		junction plakoglobin [Homo sapiens]	745	0	0	0.0002255	0	0.0003537	0	0	4.713e-05	0	0	0	-0.597	0.650184	3.769e-05	0	0	0	-0.616	0.740534	0	0	0	0	-0.838	0.919891	0	0	0	-0.815	0.836775	0	0	0.00140485	1.052	0.01822	0	0.00082252	0	-0.355	0.875654	0.00020349	0.00028784	0.00023509	1.133	0.042748
RCN2	NP_001258766.1		RCN2.NP_001258766.1:reticulocalbin-2 isoform b precursor [Homo sapiens] ;NP_002893.1:reticulocalbin-2 isoform a precursor [Homo sapiens] ;	335	0.00044415	0	0.00041791	0	0	0	0	0.00104815	0.00040054	0.00128362	0.00132441	2.653	0	0.00272436	0.00224086	0.00184677	0.00161992	2.91	0	0.00197555	0.00068143	0.00353821	0.00196565	1.526	0.000295	0.00062101	0.00101845	0	1.425	0.001173	0	0	0.00078106	-0.122	0.830668	0.00273802	0	0.0009916	1.665	4.7e-05	0.00027152	0	0.00068367	1.201	0.0433
FLNA	NP_001104026.1		filamin-A isoform 2 [Homo sapiens]	2647	3.373e-05	0	6.347e-05	0	4.977e-05	0	0	0	0.00012039	6.71e-05	8.78e-05	2.247	0	0.00014281	9.749e-05	1.753e-05	6.407e-05	1.672	6.3e-05	0.00010295	6.468e-05	0	5.528e-05	0.436	0.55611	0	3.069e-05	0	0.029	0.788081	0	0	0	-0.941	0.910095	0	0.00015433	0	-0.554	0.880811	2.291e-05	8.101e-05	8.143e-05	1.167	0.043856
GTPBP1	NP_004277.2		GTP-binding protein 1 [Homo sapiens]	669	0	0	0	0	0	0	0	0	0.00013789	0.00011179	0.00026844	2.336	0.000624	0	0	0	0			0	0	0	0			0	0	0			0	0	0			0	0	0			0	0	0.00022152	1.543	0.043856
MTHFD2	NP_006627.2		bifunctional methylenetetrahydrofolate dehydrogenase/cyclohydrolase, mitochondrial precursor [Homo sapiens]	350	0.00017005	0	0	0	0	0	0	0	0.00023961	0	0.00027164	1.562	0.021437	0.00044129	0	0.00026514	0.00019381	1.506	0.044718	0	0	0	0	-0.22	0.900721	0	0	6.782e-05	0.107	0.773976	0	0	0	-0.242	0.844545	0.00109195	0.00233439	0.0047455	2.78	0	0	0	0.0005004	1.495	0.044981
BTF3	NP_001198.2		transcription factor BTF3 isoform B [Homo sapiens]	162	0	0	0.00034567	0	0	0.00292401	0.00126208	0	0.00222601	0.00103868	0.00071729	2.049	1e-06	0	0	0	0	-1.001	0.747382	0.00120154	0	0	0	-0.224	0.912097	0.00096314	0.00210606	0.00051283	1.438	0.000643	0.00437598	0.00389871	0.00524923	1.633	9e-06	0.00401055	0	0.00076895	1.093	0.024366	0.00318175	0	0.00033265	1.145	0.047311
SRSF1	NP_008855.1		serine/arginine-rich splicing factor 1 isoform 1 [Homo sapiens]	248	0	0	0	0	0	0	0	0.00021238	0.00013043	0	0.00012779	1.052	0.227635	0	0	0	0			0	0	0	0			0	0	0			0	0	0			0	0	0.0003827	0.251	0.774573	0	0	0.00065188	1.561	0.047311
CTSD	NP_001900.1		cathepsin D preproprotein [Homo sapiens]	412	0	0	0	0	0	0	0	0	0	0	0			0	0	0	0			0.00028347	0	0	0	0.371	0.73382	0	0	0			0	0	0			0	0	0.00020157	0.223	0.78548	0	0	0.0003924	1.588	0.048508
HIST2H2BF	NP_001019770.1		histone H2B type 2-F isoform a [Homo sapiens]	126	0	0	0	0	0	0	0	0.00093356	0.00297184	0.00108814	0.00033536	2.843	0	0.0034768	0.00832856	0.00778448	0.00411402	3.705	0	0.00355312	0.0192272	0.00958136	0.00631007	2.94	0	0.00082555	0.00064471	0.00017269	1.091	0.242	0.00072132	0.00022785	0.00086526	0.31	0.635606	0.00030332	0.00081055	0.00120285	0.616	0.614985	8.021e-05	0	0.00150404	1.7	0.049117
PPIB	NP_000933.1		peptidyl-prolyl cis-trans isomerase B precursor [Homo sapiens]	216	0	0	0.00635177	0	0.00060997	0.0010965	0.00252417	0.00097536	0.0126184	0.00861238	0.00518405	2.847	0	0.00097506	0.00097746	0.00136049	0.00125619	0.304	0.412964	0.00540693	0.00924746	0.00609723	0.00406477	0.837	7e-05	0.00144472	0.00120346	0.00027473	-0.065	0.819117	0.00530167	0.007443	0.00878236	1.017	0	0.00406953	0.00567387	0.00403697	0.57	0.048842	0.00322854	0.00347475	0.0013098	0.6	0.049733
DDX17	NP_001091974.1		probable ATP-dependent RNA helicase DDX17 isoform 3 [Homo sapiens]	731	0	0	0.00011491	0	0	0	0	0.00064446	0.00032286	0.00049733	0.00055313	3.249	0	7.683e-05	8.558e-05	0	0	0.491	0.54589	0.00038976	0.00033155	0	0.00057194	1.301	0.044896	0	0	2.435e-05	-0.202	0.819649	0	0.00015709	8.948e-05	-0.058	0.801674	0.00065213	0	0.00047418	1.749	0.001879	0.0001711	0.00033526	0.00016717	1.423	0.05161
RPS18	NP_072045.1		40S ribosomal protein S18 [Homo sapiens]	152	0	0	0.00055262	0	0	0	0	0.00092403	0.00077243	0.00073801	0.00055599	2.114	0.000146	0.00018475	0.00123468	0.00030526	0.00066942	1.158	0.143149	0.00051224	0.00112638	0	0.00096271	0.444	0.673998	0	0.00021377	0	-0.065	0.805596	0.00071752	0.00113324	0	0.42	0.544618	0.00201148	0	0.00109271	1.225	0.085955	0.00099738	0.0014108	0.0007977	1.459	0.051613
DDX52	NP_008941.3		probable ATP-dependent RNA helicase DDX52 isoform 1 [Homo sapiens]	599	0	0	0	0	0	0	0	0	2.8e-05	7.803e-05	8.818e-05	1.23	0.116236	9.376e-05	0	0	0	0.588	0.537949	0	0	0	0			0	0	7.925e-05	0.615	0.573835	0	0	0			0	0	0.00027728	0.68	0.558718	0	0	0.00026989	1.575	0.052252
NOL6	NP_075068.2		nucleolar protein 6 alpha isoform [Homo sapiens]	1146	0	0	0	0	0	0	0	0	0	0	0			0	0	0	0			0	0	0	0			0	2.835e-05	0	0.252	0.740274	0	0	0.00011416	0.262	0.665652	0	0	0			0	0	0.00015283	1.636	0.053548
MRPL12	NP_002940.2		39S ribosomal protein L12, mitochondrial [Homo sapiens]	198	0	0	0	0	0	0	0	0	0.00021178	0	0	0.733	0.401343	0.00014183	0	0	0	0.214	0.658486	0	0	0	0			0	0	0			0	0	0			0.00115813	0	0	1.016	0.28876	0	0	0.0008165	1.59	0.054206
FLG	NP_002007.1		filaggrin [Homo sapiens]	4061	0	0	0	0	0	0	0	0	0	0	0			0	0	0	0			0	0	0	0			0	0	0			0	0	3.222e-05	0.25	0.670959	0	0	0			0	0	4.313e-05	1.594	0.054868
URB1	NP_055640.2		nucleolar pre-ribosomal-associated protein 1 [Homo sapiens]	2271	0	0	0	0	0	0	0	0	7.39e-06	8.23e-06	1.861e-05	0.811	0.358461	0	0	0	0			0	0	0	0			0	0	1.045e-05	0.215	0.753439	0	0	0			0	0	0			0	0	7.712e-05	1.596	0.056217
HIST1H2BL	NP_003510.1		histone H2B type 1-L [Homo sapiens]	126	0	0	0	0	0	0	0	0.00093356	0.00293856	0.00108814	0.00033536	2.854	0	0.00236244	0.00609437	0.00772311	0.00256622	3.629	0	0.00355312	0.0192272	0.00958136	0.00631007	2.933	0	0.00082555	0.00064471	0.00017269	1.103	0.175812	0.00072132	0.00022785	0.00086526	0.342	0.61005	0.00030332	0.00081055	0.00112046	0.537	0.642293	8.021e-05	0	0.0012902	1.58	0.056896
MFAP1	NP_005917.2		microfibrillar-associated protein 1 [Homo sapiens]	439	0	0	0.00012756	0	0	0	0	0.0005199	0.00047758	0.000362	0.00031282	2.756	3e-06	0.00035182	0.00032062	0.00045801	0.00023178	2.027	0.000581	0.00345846	0.00286	0.00570001	0.00249997	3.085	0	0	0.00011103	0	0.359	0.693532	0	0.00039237	0.00059602	0.86	0.217858	0.0006094	0	0.00075669	1.52	0.011823	0.00027627	0	0.00030688	1.508	0.056901
TMOD3	NP_055362.1		tropomodulin-3 [Homo sapiens]	352	0	0	0.00031818	0	0	0	0	0	4.765e-05	0	6.002e-05	-0.021	0.604792	0.00019945	0.00046651	0	0.00028907	1.043	0.139809	0	0	0	0	-0.428	0.919522	0	0	0	-0.532	0.836365	0	0	0	-0.521	0.892458	0	0	0	-0.503	0.877523	0	0	0.00053583	1.312	0.05759
SFPQ	NP_005057.1		splicing factor, proline- and glutamine-rich [Homo sapiens]	707	0	0	0.00039603	0	0	0	0	4.966e-05	0.00058397	0.00085129	0.00090853	3.005	0	3.972e-05	9.954e-05	0	9.595e-05	-0.165	0.718635	0.00027532	0	0	0	-0.179	0.906192	0	6.894e-05	0	-0.396	0.835542	0.00015426	0	0.00018505	-0.393	0.89123	0.00010811	0	0.00023493	-0.019	0.837169	0.00055751	0.00030331	9.528e-05	1.075	0.058286
U2AF1	NP_006749.1		splicing factor U2AF 35 kDa subunit isoform a [Homo sapiens]	240	0	0	0	0	0	0	0	0.00021946	0.00031449	0.00144117	0.00092433	2.933	0	0.00029252	0	0	0	0.706	0.484343	0	0	0	0			0	0	0.00014836	0.454	0.66069	0	0	0			0	0	0.00034603	0.226	0.784306	0.00025267	0	0.00061748	1.547	0.058989
RPS16	NP_001011.1		40S ribosomal protein S16 isoform 1 [Homo sapiens]	146	0.00040765	0	0	0	0	0	0	0.001443	0.00080417	0.00140862	0.00050648	2.553	2e-06	0.00057702	0.00064271	0.00042374	0	1.225	0.116358	0.00053329	0.00117267	0	0	0.431	0.676764	0	0.00022256	0	0.061	0.785023	0.00074701	0	0.00089607	0.314	0.621508	0.00052354	0.00279807	0.00142202	0.985	0.291044	0.00041535	0.00220317	0.00092276	1.491	0.061132
TOE1	NP_079353.3		target of EGR1 protein 1 [Homo sapiens]	510	0	0	0	0	0	0	0	0	0	0	0			0	0	0	0			0	0	0	0			0	0	0			0	0	0			0	0	0			0	0	0.00031699	1.554	0.061135
GTF2F1	NP_002087.2		general transcription factor IIF subunit 1 [Homo sapiens]	517	0	0	0	0	0	0	0	0	3.244e-05	9.041e-05	0.00010216	1.24	0.126987	5.432e-05	0	0	0	0.245	0.654153	0.0001506	0	0	0	0.216	0.811571	0	0	0			0	0	0			0	0	0			0	0	0.00028664	1.503	0.061137
NOL9	NP_078930.3		polynucleotide 5'-hydroxyl-kinase NOL9 [Homo sapiens]	702	0	0	0	0	0	0	0	0.00042516	4.779e-05	0.00013316	0.00045144	2.762	1e-06	0.00052003	0.00040101	8.813e-05	0.0003382	2.539	1.2e-05	0	0	0	0			0	0	8.453e-05	0.851	0.440869	0	0	0			0	0	0.0001183	0.236	0.784307	0	0	0.00023029	1.568	0.062601
SERBP1	NP_001018077.1		plasminogen activator inhibitor 1 RNA-binding protein isoform 1 [Homo sapiens]	408	0.00029175	0	0.00068627	0	0	0	0.00066816	0.0033564	0.00234325	0.00318477	0.00093209	3.309	0	0.00027531	0.00028749	0.00011373	0.00016626	0.344	0.547846	0.00047708	0.00055951	0.00129118	0	0.091	0.828551	0	7.964e-05	0	-0.976	0.831054	0	0	0.00080164	-0.376	0.898345	0.00093672	0	0	0.199	0.746046	0.00044589	0	0.00052832	0.901	0.066379
SYNCRIP	NP_006363.4		heterogeneous nuclear ribonucleoprotein Q isoform 1 [Homo sapiens]	623	0	0	0	0	0	0	0	0.00041214	0.00029469	0.00071083	0.00044086	3.304	0	9.015e-05	0.00011296	4.965e-05	0.00010888	1.063	0.277179	0.00026245	0.00024428	0.00042279	0	0.99	0.310794	0	5.216e-05	0	0.189	0.757569	0	0	0			0.00015336	0	0	0.349	0.740113	0	0	0.00023787	1.52	0.066382
YTHDC2	NP_073739.3		probable ATP-dependent RNA helicase YTHDC2 [Homo sapiens]	1430	0	0	0	0	0	0	0	7.366e-05	3.519e-05	2.615e-05	3.694e-05	1.701	0.016091	0	0	0	0			0	0	0	0			0	0	0			0	0	0			0	0	5.807e-05	0.243	0.780728	0	0	0.00010363	1.492	0.067157
CPSF2	NP_059133.1		cleavage and polyadenylation specificity factor subunit 2 isoform 1 [Homo sapiens]	782	0	0	0.00032225	0	0	0	0	6.735e-05	0.00015014	8.368e-05	8.105e-05	1.284	0.01281	5.387e-05	0.00011999	5.934e-05	0	0.22	0.640108	0.00039826	0.00021894	0	0	0.435	0.597282	0	0.00033241	4.553e-05	1.144	0.022068	0.00034867	0.00066081	0.00041824	1.087	0.008696	0.0008797	0	0.00042479	1.464	0.003442	0	0	0.00029287	1.088	0.068731
PINX1	NP_060354.4		PIN2/TERF1-interacting telomerase inhibitor 1 isoform 1 [Homo sapiens]	328	0	0	0	0	0	0	0	0	0	0	0			0	0	0	0			0	0	0	0			0	0	0			0	0	0			0	0	0			0	0	0.00045181	1.51	0.069529
HIGD1A	NP_001093138.1		HIGD1A.NP_001093138.1:HIG1 domain family member 1A, mitochondrial isoform a [Homo sapiens] ;NP_054775.2:HIG1 domain family member 1A, mitochondrial isoform b [Homo sapiens] ;	107	0	0	0	0	0	0	0	0.00098448	0	0.00034946	0	1.151	0.191333	0.00380549	0.00241167	0.00159003	0.00126793	2.717	5.8e-05	0	0	0	0			0.00097215	0.00121471	0.00299484	2.555	6e-06	0	0	0			0	0	0.00077613	0.225	0.783123	0	0	0.001385	1.556	0.070336
RBM28	NP_060547.2		RNA-binding protein 28 isoform 1 [Homo sapiens]	759	0	0	0	0	0	0	0	0.00013879	0.00020994	0.00018475	0.00012526	2.57	6e-06	0	0	0	0			0	0	0	0			0	0	0			0.00021554	0	0	0.481	0.535453	0	0	0			0.00011984	0	0.0001775	1.517	0.071143
CASP14	NP_036246.1		caspase-14 precursor [Homo sapiens]	242	0	0	0	0	0	0	0	0	0	0	0			0	0	0	0			0	0	0	0			0	0	0			0	0	0			0	0.00168809	0	0.194	0.795623	0	0	0.00066804	1.569	0.071147
PSMD7	NP_002802.2		26S proteasome non-ATPase regulatory subunit 7 [Homo sapiens]	324	0	0	0	0	0	0	0	0	0.00028472	8.656e-05	0.00022823	1.806	0.013751	0	0	0	0			0	0	0	0			0	0	0.00036631	1.433	0.060564	0	0	0			0	0	0.00025632	0.217	0.788945	0	0	0.00045739	1.545	0.072792
NIP7	NP_057185.1		60S ribosome subunit biogenesis protein NIP7 homolog isoform 1 [Homo sapiens]	180	0	0	0	0	0	0	0	0	0	0.00057127	0.00023475	1.5	0.070745	0	0	0	0			0	0	0	0			0	0	0			0	0	0			0	0	0			0	0	0.0008233	1.48	0.073624
POP1	NP_055844.2		ribonucleases P/MRP protein subunit POP1 [Homo sapiens]	1024	0	0	0	0	0	0	0	3.429e-05	3.276e-05	1.826e-05	7.221e-05	1.35	0.093176	0	0	0	0			0	0	0	0			0	0	0			0	0	0			0	0	0.00012165	0.439	0.702858	0	0	0.00014472	1.489	0.073625
MARK3	NP_001122390.2		MAP/microtubule affinity-regulating kinase 3 isoform a [Homo sapiens]	753	0	0	0	0	0	0	0	0	0	3.724e-05	0	0.417	0.520499	0	0	0	0			0	0	0	0			0	0	0			0	0	0			0	0	0			0	0	0.00020038	1.538	0.074466
MRTO4	NP_057267.2		mRNA turnover protein 4 homolog [Homo sapiens]	239	0	0	0	0	0	0	0	0	0	0.00019557	0	0.704	0.412638	0	0	0	0			0	0	0	0			0.00065284	0	0	0.508	0.645153	0.00159716	0	0.00218957	1.686	0.00281	0	0	0.00052121	0.447	0.704588	0	0	0.00067643	1.536	0.075309
TJP2	NP_001163886.1		TJP2.NP_001163886.1:tight junction protein ZO-2 isoform 4 [Homo sapiens] ;NP_001163887.1:tight junction protein ZO-2 isoform 3 [Homo sapiens] ;NP_004808.2:tight junction protein ZO-2 isoform 1 [Homo sapiens] ;	1157	0	0	0	0	0	0	0	0	0	0	1.826e-05	0.161	0.578104	0	0	0	0			0	0	0	0			0	0	0			0	0	0			0	0	0			0	0	0.00011644	1.439	0.077027
SBSN	NP_001159506.1		suprabasin isoform 1 precursor [Homo sapiens]	590	0	0	0	0	0	0	0	0	0	0	0			0	0	0	0			0	0	0	0			0	0	0			0	0	0.00022174	0.209	0.699217	0	0	0.00014076	0.254	0.777064	0	0	0.00025118	1.501	0.078773
HNRNPA0	NP_006796.1		heterogeneous nuclear ribonucleoprotein A0 [Homo sapiens]	305	0	0	0	0	0	0	0	0.00028781	0.00046744	0.00101143	0.00034635	2.837	1e-05	0.00013811	0	0	0	0.401	0.61737	0.00089347	0	0	0	0.901	0.364509	0	0.00031961	7.783e-05	1.161	0.175805	0	0	0			0	0	0			0.00039764	0	0.00035337	1.51	0.080551
PRPF3	NP_004689.1		U4/U6 small nuclear ribonucleoprotein Prp3 [Homo sapiens]	683	0	0	0	0	0	0	0	0	7.367e-05	9.581e-05	0.00010827	1.695	0.019726	0	0	0	0			0	0	0	0			0	0	0			0	0	0			0	0	0			8.879e-05	0	0.00019725	1.515	0.080551
CLASP2	NP_055912.2		CLIP-associating protein 2 isoform 1 [Homo sapiens]	1515	0	0	0	0	0	0	0	3.09e-05	3.875e-05	3.034e-05	1.116e-05	1.44	0.050441	0	4.645e-05	3.063e-05	0	0.702	0.479786	0	0	8.693e-05	0	-0.067	0.880228	0	0	1.175e-05	0.069	0.783978	0	0	0			0	0	2.741e-05	-0.153	0.852948	6.004e-05	0	7.114e-05	1.434	0.081444
COPA	NP_004362.2		coatomer subunit alpha isoform 2 [Homo sapiens]	1224	0	0	0.00011438	0	0	0	0.00011136	0	0.0001987	0.00023676	0.00048331	2.908	0	0.0004015	0.0007283	0.00017691	0.00036023	2.754	0	6.361e-05	0	0	0	-0.376	0.918561	0	5.309e-05	0.00016484	1.472	0.0055	0	0	0	-0.694	0.906972	0	0	0	-0.667	0.882211	9.909e-05	0	0.00012107	1.139	0.082351
CCT4	NP_006421.2		T-complex protein 1 subunit delta isoform a [Homo sapiens]	539	0	0	0.00036363	0	0	0	0	0.00029315	0.00038898	0.00034687	0.00054877	2.428	0	0.0004689	0.00021762	0.00043043	0.00018878	1.675	0.000468	0.00072226	0.00052941	0.00048868	0.00054297	1.044	0.07134	0.00926334	0.0135641	0.0317519	5.764	0	0.00131523	0.00234357	0.00169905	2.215	0	0	0	0	-0.804	0.882953	0	0	0.00037492	1.132	0.083263
SNRNP40	NP_004805.2		U5 small nuclear ribonucleoprotein 40 kDa protein [Homo sapiens]	357	0	0	0	0	0	0	0	0	0.00021142	0.00047133	0.00026631	2.236	0.000796	0.00047196	0.00078854	0.00012997	0.00066504	2.202	0.001544	0	0	0	0			0	0	0.00019947	0.995	0.295381	0	0	0			0	0	0.00081418	1.089	0.230434	0.00033972	0	0.00033964	1.597	0.083266
SRRM2	NP_057417.3		serine/arginine repetitive matrix protein 2 [Homo sapiens]	2752	0	0	2.035e-05	0	0	0	0	1.276e-05	7.923e-05	4.756e-05	6.909e-05	2.618	3e-06	0	0	1.686e-05	0	0.243	0.65079	0	0	0	5.317e-05	0.094	0.842397	0	0	0	-0.231	0.820684	0	0	0	-0.271	0.850899	5.555e-05	0	9.053e-05	1.18	0.147358	2.204e-05	0	5.385e-05	1.404	0.083269
RPL37A	NP_000989.1		60S ribosomal protein L37a [Homo sapiens]	92	0	0	0	0	0	0	0	0.00076333	0.00154966	0.0010161	0.00126306	2.447	0.000293	0.00061048	0.00101996	0.00033623	0	1.048	0.306115	0	0	0	0			0	0	0			0	0	0			0	0	0.00135401	0.511	0.671911	0.00131827	0	0.0011715	1.464	0.087948
GAPDH	NP_002037.2		glyceraldehyde-3-phosphate dehydrogenase isoform 1 [Homo sapiens]	335	0.00044415	0	0.00259101	0	0	0	0.00040688	0.00020963	0.00065088	0.0005581	0.0005676	1.031	0.000595	0.00226331	0.00147056	0.0012004	0.00212615	1.62	0	0.00476455	0.00459967	0	0.00371289	1.273	0	0	0	0.00063771	0.093	0.750616	0.00048834	0	0.00156211	-0.442	0.910216	0.00045634	0	0.00223109	0.243	0.638187	0.00090508	0	0.00100539	0.7	0.089873
CD2BP2	NP_006101.1		CD2 antigen cytoplasmic tail-binding protein 2 [Homo sapiens]	341	0	0	0	0	0	0	0	0	7.378e-05	0	0.00018587	1.03	0.222016	0.0001647	0.00020638	0	0	0.827	0.408027	0.00045666	0.00066944	0	0.00042913	1.015	0.268993	0	0.00014293	0	0.492	0.654117	0.00079958	0	0.00076731	1.225	0.055797	0.00067246	0	0.00048707	1.328	0.067529	0.00062241	0	0.00015803	1.411	0.089874
CSE1L	NP_001307.2		exportin-2 isoform 1 [Homo sapiens]	971	6.129e-05	0	0.00037487	0	0	0	0	0	0.00036275	0.00054876	0.00056572	2.573	0	0.00088208	0.00111134	0.00046193	0.00062874	2.569	0	0.00048111	0	0.00067817	0.0001507	0.547	0.361286	0	3.346e-05	8.556e-05	0.123	0.752037	0	0	0	-1.254	0.902808	0	0	0	-1.199	0.878926	0	0	0.00027749	0.914	0.090847
P4HB	NP_000909.2		protein disulfide-isomerase precursor [Homo sapiens]	508	0.00017574	0	0.00121258	0	0.00025936	0	0	0.00048384	0.00061082	0.00042324	0.00049907	1.733	0	0.00030404	9.236e-05	9.134e-05	0.0002003	0.041	0.682809	0.00145604	0.00067406	0.00077776	0.00028805	0.519	0.251911	0	0.00051171	0.00016354	0.573	0.236899	0.0011808	0.00056513	0.0011589	0.608	0.100498	0.00067709	0	0.00073565	0.347	0.539847	0.00023874	0	0.00063648	0.758	0.091828
SMARCC1	NP_003065.3		SWI/SNF complex subunit SMARCC1 [Homo sapiens]	1105	0	0	0	0	0	0	0	0	0.00025488	0.00035413	0.00049712	3.55	0	0.00011436	0.00012738	6.998e-05	0	1.746	0.012913	0	0	0	0			0	2.941e-05	2.148e-05	0.482	0.649662	0	0	0			0	0	0			0	0	0.00012954	1.41	0.091829
CCT3	NP_005989.3		T-complex protein 1 subunit gamma isoform a [Homo sapiens]	545	0	0	0.00010275	0	0	0	0.0002501	9.664e-05	0.00084633	0.00056603	0.00069779	3.244	0	0.00139121	0.00103306	0.00130544	0.00217816	3.445	0	0.00085717	0.00041886	0	0.00040275	1.407	0.0234	0.0077299	0.0170815	0.0189024	6.08	0	0.0026015	0.00326595	0.00312064	3.091	0	0	0	0.00045714	0.731	0.44657	0	0	0.00029664	1.335	0.092814
RBM14	NP_006319.1		RNA-binding protein 14 isoform 1 [Homo sapiens]	669	0	0	0	0	0	0	0	7.873e-05	1.254e-05	4.192e-05	2.369e-05	0.764	0.39178	0.00010494	0.00021039	9.248e-05	0	1.433	0.08712	0.00011638	0	0	0	0.233	0.804301	0	4.857e-05	0.00012418	1.217	0.151037	0	0	0			0	0	6.207e-05	-0.084	0.843152	0	0	0.00020138	1.43	0.09482
PWP1	NP_008993.1		periodic tryptophan protein 1 homolog isoform 1 [Homo sapiens]	501	0	0	0	0	0	0	0	0	3.348e-05	0.00024257	4.217e-05	1.495	0.042471	0	0	0	0			0	0	0	0			0	0	0			0	0	0			0	0	0			0.00024208	0	0.00018823	1.384	0.095827
BOP1	NP_056016.1		ribosome biogenesis protein BOP1 [Homo sapiens]	746	0	0	0	0	0	0	0	0	0	2.506e-05	4.248e-05	0.547	0.47524	0	0	0	0			0	0	0	0			0.00013944	0.00010889	0	1.007	0.276212	0.00043859	0	0.00035074	1.324	0.0168	0	0	0			8.129e-05	0	0.00016253	1.435	0.09685
SGPL1	NP_003892.2		sphingosine-1-phosphate lyase 1 [Homo sapiens]	568	0	0	0	0	0	0	0	0	2.953e-05	3.292e-05	0.00011159	1.013	0.264264	0.00017304	0.00024781	0.00019061	0.00017914	1.782	0.008121	0	0	0	0			0	0	0			0	0	0			0	0	0			0.00037366	0	9.487e-05	1.39	0.097875
RPLP1	NP_000994.1		60S acidic ribosomal protein P1 isoform 1 [Homo sapiens]	114	0.00052207	0	0.00319294	0	0	0	0.00239132	0.00544311	0.00810368	0.00182284	0.00062773	2.627	0	0.00098533	0.00185202	0.00013567	0.00148759	0.535	0.370682	0.00318724	0.00386838	0.00866448	0.00302566	0.772	0.087024	0.00273736	0.0015896	0.00024986	0.675	0.191294	0.00267874	0	0	-0.309	0.888639	0.00245848	0.00537525	0	0.121	0.78548	0.00237324	0.0029071	0.00135744	0.889	0.098916
POLRMT	NP_005026.3		DNA-directed RNA polymerase, mitochondrial precursor [Homo sapiens]	1230	0	0	0	0	0	0	0	0	0	6.08e-05	0.00016318	2.048	0.001792	0.00018265	0.00011443	0	0	1.796	0.00938	0	0	0	0			0	0	3.86e-05	0.685	0.535952	0	0	0			0	0	0			0	0	0.00010953	1.412	0.099955
UBTF	NP_001070152.1		nucleolar transcription factor 1 isoform b [Homo sapiens]	727	0	0	0	0	0	0	0	0	0.00018457	0.00019288	0.00015984	2.434	6.9e-05	0	0	0	0			0	0	0	0			0	0	0			0	0	0			0	0	0.00034269	0.987	0.304829	0	0	0.00018531	1.403	0.103137
PRPF4B	NP_003904.3		serine/threonine-protein kinase PRP4 homolog [Homo sapiens]	1007	0	0	0	0	0	0	0	0	1.666e-05	1.857e-05	5.245e-05	0.95	0.290116	0	0	0	0			0	0	0	0			0	0	0			0	0	0			0	0	0			0	0	0.00013379	1.418	0.104213
SSRP1	NP_003137.1		FACT complex subunit SSRP1 [Homo sapiens]	709	0	0	0	0	0	0	0	0	0.00010646	0.00013185	5.96e-05	1.841	0.010121	0	0	0	0			0.00021963	0	0	0	0.569	0.615723	0.00044014	0.00016041	0.00021762	2.177	0.000125	0.00161518	0.00064787	0.00101488	2.697	0	0	0	0.00052709	1.36	0.089189	0	0	0.00020902	1.493	0.106384
TGS1	NP_079107.6		trimethylguanosine synthase isoform 1 [Homo sapiens]	853	0	0	0	0	0	0	0	0	0	0	0			6.584e-05	0	0	0	0.59	0.541943	0	0	0	0			0	0	0			0	0	0			0	0	0			0	0	0.00014215	1.329	0.107484
CLASP2	NP_001193973.1		CLIP-associating protein 2 isoform 2 [Homo sapiens]	1294	0	0	0	0	0	0	0	1.809e-05	4.537e-05	7.104e-05	5.225e-05	1.803	0.007353	0.00010851	5.439e-05	0	0	1.398	0.068528	0	0	0.00010178	0	-0.085	0.882177	0	0	1.376e-05	0.077	0.781848	0	0	0			0	0	3.209e-05	-0.036	0.837863	7.029e-05	0	8.329e-05	1.449	0.107484
DNAJC9	NP_056005.1		dnaJ homolog subfamily C member 9 [Homo sapiens]	260	0	0	0	0	0	0	0	0.00013505	0.00019353	7.191e-05	0.00028441	1.498	0.04005	0	0	0	0			0	0	0	0			0	0	0			0	0	0			0	0	0			0.00034985	0	0.00041453	1.382	0.108587
GANAB	NP_938148.1		neutral alpha-glucosidase AB isoform 2 precursor [Homo sapiens]	944	0	0.00107809	0.00017796	0	0	0	0	3.72e-05	0.00029317	0.00014854	0.00032452	2.421	1e-06	0.0006247	0.00057156	0.00014746	0.00035929	2.467	0	0.00016496	0	0.00041854	0.00023252	0.343	0.703646	0.00016529	0.00013768	0.00059091	2.38	0	0	0	0	-0.702	0.906256	8.097e-05	0	8.797e-05	-0.238	0.865642	0	0	0.00021407	1.107	0.108592
KPNA2	NP_002257.1		importin subunit alpha-1 [Homo sapiens]	529	0	0	0.00031758	0	0	0	0	0.0005642	0.00033292	0.0004948	0.00067895	2.696	0	0.00188451	0.00186253	0.0016373	0.00237227	3.474	0	0.00066232	0.00043153	0	0.00055324	0.932	0.155551	0.00039327	0.0004914	0.00058333	2.23	0	0.00051542	0	0.00049462	0.666	0.263296	0.00065022	0.00193062	0.00047096	1.373	0.010111	0.00011463	0	0.00030561	1.089	0.109705
CKAP2	NP_001091995.1		CKAP2.NP_001091995.1:cytoskeleton-associated protein 2 isoform 2 [Homo sapiens] ;NP_001273615.1:cytoskeleton-associated protein 2 isoform 3 [Homo sapiens] ;NP_060674.3:cytoskeleton-associated protein 2 isoform 1 [Homo sapiens] ;	683	0	0	0	0	0	0	0	0	0	2.737e-05	0	0.16	0.578966	0	0	0	0			0	0	0	0			0	0	0			0	0	0			0	0	0			8.879e-05	0	0.0001578	1.358	0.109706
SRPK1	NP_003128.3		SRSF protein kinase 1 [Homo sapiens]	655	0	0	0	0	0	0	0	0	0.00012804	0.00015699	0.00014515	2.086	0.001959	0	0	0	0			0	0	0	0			0	0	0			0	0	0			0.00023339	0	0	0.732	0.537462	0	0	0.00020568	1.409	0.109706
LGALS7	NP_002298.1		galectin-7 [Homo sapiens]	136	0	0	0	0	0	0	0	0	0	0	0			0	0	0	0			0	0	0	0			0	0	0			0	0	0.00096196	0.257	0.673592	0	0	0			0	0	0.00099061	1.395	0.110828
PCBP2	NP_001122385.1		poly(rC)-binding protein 2 isoform f [Homo sapiens]	335	5.922e-05	0	0.00011144	0	0	0.00011783	0.00020344	8.735e-05	0.00013351	0.00013952	0.00014716	1.454	0.063672	0.00044707	0.00113149	0.00023854	0.00087365	2.291	0.000175	0.00027115	0.00028393	0.00026209	0.00029121	0.394	0.713962	0.00025876	0.00011316	0.00074399	2.161	3.3e-05	0.00059686	0.00039992	0.00026035	0.896	0.213104	0.00034225	0.00060973	0	0.427	0.695833	0.00024135	0	0.00035097	1.372	0.111958
GTF3C1	NP_001273171.1		GTF3C1.NP_001273171.1:general transcription factor 3C polypeptide 1 isoform 2 [Homo sapiens] ;NP_001511.2:general transcription factor 3C polypeptide 1 isoform 1 [Homo sapiens] ;	2084	0	0	0	0	0	0	0	4.212e-05	6.841e-05	0.00010766	0.00015207	2.959	0	9.432e-05	0.00012382	1.484e-05	0	2.034	0.00309	7.472e-05	0	0	0	0.514	0.654206	0	1.559e-05	1.139e-05	0.517	0.626558	0	0	0			0	0	0.00011955	0.981	0.330705	0	0	6.465e-05	1.394	0.111959
TMA16	NP_060822.2		translation machinery-associated protein 16 [Homo sapiens]	203	0	0	0	0	0	0	0	0.00086485	0.00066099	0.00105915	0.00057242	2.813	6e-06	0	0	0	0			0	0	0	0			0	0	0			0	0	0			0	0	0			0.00059744	0	0.00046456	1.375	0.114245
PIP5K1A	NP_001129108.1		phosphatidylinositol 4-phosphate 5-kinase type-1 alpha isoform 3 [Homo sapiens]	522	0	0	0	0	0	0	0	0	0	0	0			8.07e-05	0	0	0	0.409	0.615925	0	0	0	0			0	0	0			0	0	0			0	0	0			0	0	0.00025809	1.393	0.114245
ATAD3A	NP_001164006.1		ATPase family AAA domain-containing protein 3A isoform 2 [Homo sapiens]	586	0	0	9.556e-05	0	0	0	0	0	8.587e-05	9.571e-05	9.013e-05	1.411	0.054841	0.00041692	0.00035229	0.00032332	0.000955	2.542	5e-06	0	0	0	0	-0.176	0.898685	0	8.317e-05	0.00014177	1.161	0.157015	0	0	0	-0.265	0.853335	0	0	0.00141717	1.928	0.000542	0.00027164	0	0.00013794	1.287	0.115396
IDE	NP_001309722.1		IDE.NP_001309722.1:insulin-degrading enzyme isoform 3 [Homo sapiens] ;NP_001309723.1:insulin-degrading enzyme isoform 4 [Homo sapiens] ;NP_001309725.1:insulin-degrading enzyme isoform 5 [Homo sapiens] ;NP_004960.2:insulin-degrading enzyme isoform 1 [Homo sapiens] ;	1019	0	0	0	0	0	0	0	0	0	0	0			0	0	0	0			0	0	0	0			0	0	2.329e-05	0.279	0.732441	0	0	0			0	0	0			0	0	0.00013221	1.435	0.115399
SRSF2	NP_003007.2		serine/arginine-rich splicing factor 2 [Homo sapiens]	221	0	0	0	0	0	0	0	0.00015888	0	0.00025379	0	0.931	0.272166	0	0	0	0			0	0	0	0			0	0	0			0	0	0			0.0005188	0	0	0.486	0.688648	0.00027439	0	0.00054864	1.412	0.117733
EIF2B4	NP_001029288.1		EIF2B4.NP_001029288.1:translation initiation factor eIF-2B subunit delta isoform 2 [Homo sapiens] ;NP_001305894.1:translation initiation factor eIF-2B subunit delta isoform 4 [Homo sapiens] ;NP_001305895.1:translation initiation factor eIF-2B subunit delta isoform 5 [Homo sapiens] ;NP_001305896.1:translation initiation factor eIF-2B subunit delta isoform 6 [Homo sapiens] ;NP_056451.3:translation …	523	0	0	0	0	0	0	0	0	4.811e-05	7.15e-05	6.06e-05	1.04	0.227634	0.00034901	0.00017942	0.00044359	0.0001297	2.179	0.000663	0	0	0	0			0	0	0			0	0	0			0	0	0.00023818	0.462	0.692261	0	0	0.0002576	1.392	0.118908
SF1	NP_973726.2		splicing factor 1 isoform 4 [Homo sapiens]	571	0.00015635	0	0.00029422	0	0	0	0	0	0.0003378	0.00026194	0.000222	1.911	8.9e-05	7.377e-05	8.217e-05	0	0	-0.133	0.713068	0.00027271	0	0	0	-0.183	0.905057	0	0	8.314e-05	-0.044	0.804059	0	0	0	-0.847	0.910104	0	0	0.00029088	-0.014	0.83576	0	0	0.00033032	1.02	0.120098
RCC2	NP_061185.1		protein RCC2 [Homo sapiens]	522	0	0	0	0	0.0005048	0.00079402	0	0.00084083	0.00041771	0.00046561	0.00026308	2.274	0	5.38e-05	8.988e-05	5.926e-05	0	-0.342	0.732052	0.00037289	0.0010933	0	0.00042049	0.702	0.214258	0.00019927	0.00021787	6.821e-05	0.53	0.467342	0.0006268	0	0	0.11	0.716336	0.00014643	0	0.00039773	0.111	0.79884	0.00011617	0	0.00038713	0.966	0.121293
YWHAZ	NP_663723.1		14-3-3 protein zeta/delta [Homo sapiens]	245	0.00036439	0	0.0014857	0	0	0	0	0.00050162	0.00101214	0.00080127	0.0009917	1.892	0	0.00131813	0.00134051	0.00063129	0.00138437	1.576	2e-05	0.00349574	0.00209645	0.00537552	0.00238909	1.424	0.000109	0	0.00013263	0.00029066	-0.009	0.797445	0.00044515	0.00140614	0.00176216	0.452	0.368645	0.00144781	0	0	0.188	0.756041	0	0	0.00109977	0.881	0.122493
MAP4	NP_002366.2		microtubule-associated protein 4 isoform 1 [Homo sapiens]	1152	0	0	0	0	0	0	0	0	0.00029847	0.00028401	0.00026593	3.238	0	2.438e-05	0	2.685e-05	0	0.332	0.632476	0	0	0	0			0	2.821e-05	0	0.246	0.746271	0	0	0			0	0	0			7.896e-05	0	8.186e-05	1.343	0.123707
RTCB	NP_055121.1		tRNA-splicing ligase RtcB homolog [Homo sapiens]	505	0	0	0	0	0	0	0	0	0.00028231	0.0003332	0.00043928	2.72	3e-06	0.00011122	9.291e-05	0	0.00013433	0.834	0.415423	0	0.00022602	0	0	0.159	0.825289	0	0	0			0	0	0			0	0	0			0.00024016	0	0.00016007	1.307	0.12615
RFC5	NP_001193730.1		RFC5.NP_001193730.1:replication factor C subunit 5 isoform 4 [Homo sapiens] ;NP_031396.1:replication factor C subunit 5 isoform 1 [Homo sapiens] ;NP_853556.2:replication factor C subunit 5 isoform 2 [Homo sapiens] ;	337	0	0	0	0	0	0	0	0	0.00029862	8.322e-05	0.00018808	1.716	0.016369	0.00091662	0.00111378	0.00036716	0.00080515	2.706	3e-06	0	0	0	0			0	0.00033747	0.00031696	1.78	0.005501	0	0	0			0	0	0.00036964	0.493	0.684999	0	0	0.00039977	1.4	0.126154
RBM3	NP_006734.1		RNA-binding protein 3 [Homo sapiens]	157	0	0	0	0	0	0	0	0	0.00074783	0.00232214	0.00215312	3.182	0	0	0	0	0			0	0	0	0			0	0	0			0	0	0			0	0	0			0	0	0.00077229	1.301	0.127386
PRC1	NP_003972.1		PRC1.NP_003972.1:protein regulator of cytokinesis 1 isoform 1 [Homo sapiens] ;NP_955445.1:protein regulator of cytokinesis 1 isoform 2 [Homo sapiens] ;	620	0	0	0	0	0	0	0	0	2.705e-05	7.539e-05	0	0.786	0.385985	0	0	0	0			0	0	0	0			0	0	3.829e-05	0.191	0.757568	0	0	0			0	0	0.00013395	0.22	0.786645	0	0	0.00019556	1.337	0.127388
WDR3	NP_006775.1		WD repeat-containing protein 3 [Homo sapiens]	943	0	0	0	0	0	0	0	0	4.447e-05	0.00012887	0.00010082	2.024	0.001246	0	0	6.561e-05	0	0.555	0.555548	0	0	0	0			0	0	0			0.00011566	0	0.00013873	0.521	0.504619	0	0	0			0	0	0.00014287	1.392	0.12863
SNRNP70	NP_001287998.1		SNRNP70.NP_001287998.1:U1 small nuclear ribonucleoprotein 70 kDa isoform 2 [Homo sapiens] ;NP_003080.2:U1 small nuclear ribonucleoprotein 70 kDa isoform 1 [Homo sapiens] ;	428	0	0	0	0	0	0	0	0.00012306	0.00029391	0.00032762	0.00022213	2.443	5.2e-05	0.00019684	0.00016443	0	0	1.049	0.301229	0.00081862	0	0.00184626	0	1.489	0.036421	0	0	0.00011092	0.696	0.538716	0	0.00026831	0.00030567	0.423	0.571818	0.00017859	0	0	0.205	0.7878	0	0	0.00028329	1.307	0.12988
SUCLG1	NP_003840.2		succinyl-CoA ligase [ADP/GDP-forming] subunit alpha, mitochondrial precursor [Homo sapiens]	346	0	0	0	0	0	0	0	0.00025371	0.00014543	0.00027018	0.00012212	1.839	0.016368	0.00052755	0.0004068	0.00040231	0.00049013	2.129	0.000681	0.00056257	0	0	0.00063439	0.966	0.301634	0	0	0.00068604	1.996	0.000643	0	0	0			0	0	0.0013201	1.528	0.034078	0	0	0.00035043	1.323	0.131142
EMD	NP_000108.1		emerin [Homo sapiens]	254	0	0	0	0	0	0.00069934	0	0.010921	0.00485353	0.00445323	0.00166358	4.822	0	0.00082919	0.00101594	0.00115696	0.00080119	2.318	1.4e-05	0.0009196	0	0.00155551	0.00144027	1.083	0.13723	0.00143334	0.00044775	0.00079434	2.153	2.1e-05	0.00064407	0	0	0.224	0.676212	0.00285884	0	0.00474083	2.632	0	0.00023874	0	0.0005304	1.241	0.131143
HMGB1	NP_002119.1		high mobility group protein B1 [Homo sapiens]	215	0	0	0.00039069	0	0	0.00413101	0.00316988	0.00106156	0.00042257	0.00047432	0.00052913	0.9	0.014244	0.00026123	0.00043645	0	0.00031551	-0.531	0.746825	0.00054321	0.00159265	0	0.00034031	-0.539	0.917354	0.00145144	0.00083123	0.00049682	0.642	0.167292	0.00456542	0.00587527	0.00725126	1.539	0	0.00203615	0	0.00212444	0.534	0.30948	0.00155127	0.00299221	0.00068928	0.708	0.132409
LMNB2	NP_116126.3		lamin-B2 [Homo sapiens]	620	0	0	0	0	0	0	0	0	4.058e-05	0	0	0.455	0.516498	0	0	0	0			0	0	0	0			0	0	0			0	0	0.00052753	0.87	0.247665	0	0	0.00096262	1.738	0.009259	0	0	0.00019556	1.357	0.13241
ADAR	NP_001102.2		ADAR. 1 proteins in this group did not match any genes. NP_001102.2:double-stranded RNA-specific adenosine deaminase isoform a [Homo sapiens] ;NP_001180424.1:double-stranded RNA-specific adenosine deaminase isoform d [Homo sapiens] ;	1226	0	0	0	0	0	0	0	0	6.84e-05	0	3.447e-05	1.355	0.068025	2.291e-05	0	0	0	0.203	0.66367	0	0	0	0			8.484e-05	5.301e-05	0	0.851	0.402386	0	0	0			0	0	0			0	0	9.89e-05	1.314	0.133679
DNAJA3	NP_005138.3		dnaJ homolog subfamily A member 3, mitochondrial isoform 1 [Homo sapiens]	480	0.00012399	0	0	0	0	0	0	0.00025603	0.00010483	7.79e-05	0.00011004	1.597	0.020397	0.00090681	0.00112408	0.00077333	0.00176652	3.126	0	0	0	0	0	-0.237	0.901377	0	0.00016924	0.00074178	2.363	5e-06	0	0	0	-0.338	0.862473	0	0	0.00017301	0.085	0.816455	0	0	0.00030874	1.312	0.133684
MRPS22	NP_064576.1		28S ribosomal protein S22, mitochondrial [Homo sapiens]	360	0	0	0	0	0	0	0	0.00073152	0.0004892	0.00101271	0.00038147	3.111	0	0	0	0	0			0	0	0	0			0	0	0			0	0	0			0	0	0.00046137	0.682	0.574923	0.00025267	0	0.00026196	1.32	0.133686
MPHOSPH10	NP_005782.1		U3 small nucleolar ribonucleoprotein protein MPP10 [Homo sapiens]	681	0	0	0	0	0	0	0	0	0	2.745e-05	0	0.233	0.568087	0	0	0	0			0	0	0	0			0	0	3.486e-05	0.224	0.747734	0.00048045	0	0	0.951	0.147091	0	0	0			0	0	0.00017805	1.36	0.13497
HADHB	NP_000174.1		HADHB.NP_000174.1:trifunctional enzyme subunit beta, mitochondrial isoform 1 precursor [Homo sapiens] ;NP_001268442.1:trifunctional enzyme subunit beta, mitochondrial isoform 3 [Homo sapiens] ;	474	0	0	0.00023628	0	0	0	0	0.00011112	0.00031847	0.0001775	0.00051259	2.273	1.7e-05	0.00065169	0.00064339	0.00013052	0.00085866	2.229	1.4e-05	0	0.0002408	0	0	-0.222	0.903268	0	0	0.00035054	1.331	0.022523	0	0	0	-0.531	0.893631	0.00016126	0	0.00043801	0.584	0.563379	0	0	0.00031265	1.103	0.13756
SF3B3	NP_036558.3		splicing factor 3B subunit 3 [Homo sapiens]	1217	0	0	0	0	0	9.731e-05	0	0.00249571	0.00017228	0.00028421	0.00018228	4.187	0	0.00012691	0.00015421	0.00011438	0.00013935	1.998	0.000777	0.00047983	0	0.00054109	0.0003006	1.767	0.001984	8.547e-05	6.675e-05	4.876e-05	1.259	0.106907	0	0	0	-0.287	0.852127	0.00043965	0	0.00013648	1.716	0.005456	0	0	0.0001107	1.258	0.138869
RBM15	NP_001188474.1		RBM15.NP_001188474.1:putative RNA-binding protein 15 isoform 2 [Homo sapiens] ;NP_073605.4:putative RNA-binding protein 15 isoform 1 [Homo sapiens] ;	969	0	0	0	0	0	0	0	0	4.327e-05	6.753e-05	5.451e-05	1.576	0.030493	5.796e-05	0	0	0	0.501	0.575719	0	0	0	0			0	0	3.674e-05	0.511	0.631288	0	0	0			0	0	0			0	0	0.00012513	1.336	0.140183
VCP	NP_009057.1		transitional endoplasmic reticulum ATPase [Homo sapiens]	806	7.384e-05	0	0.00048635	0	0	0	0	0.00010891	0.00053065	0.00013918	0.00038008	2.1	0	0.00010452	0.00017463	0	0	0.141	0.653043	0.0008694	0.00021242	0	0.00036311	0.786	0.082879	0.00019358	0.00022173	0.00030923	1.364	6.5e-05	0	0	0	-1.285	0.898548	0.00033192	0	0.00036062	0.514	0.459051	0.00018809	0	0.00026744	0.893	0.140186
SKIV2L2	NP_056175.3		superkiller viralicidic activity 2-like 2 [Homo sapiens]	1042	0	0	0.00040307	0	0	0	0	0.00011794	6.439e-05	0.00013457	0.00014193	1.31	0.002188	5.39e-05	6.754e-05	0	0	-0.332	0.735188	0.00014944	0	0	0	-0.585	0.922135	0	7.796e-05	4.556e-05	0.084	0.767945	0.00026167	0	0.00018833	-0.043	0.803422	0.00117369	0	7.97e-05	1.376	0.00042	0.00014549	0	0.00019394	0.836	0.141505
MRPS27	NP_001273677.1		MRPS27.NP_001273677.1:28S ribosomal protein S27, mitochondrial isoform 1 [Homo sapiens] ;NP_055899.2:28S ribosomal protein S27, mitochondrial isoform 2 [Homo sapiens] ;	428	0	0	0	0	0	0	0	0.00049224	0.0003527	0.00039314	0.00029618	2.754	7e-06	6.561e-05	0	0	0	0.177	0.668602	0	0	0	0			0	0	0.00011092	0.708	0.519168	0	0	0			0	0	0			0	0	0.00028329	1.341	0.14151
CD3EAP	NP_001284519.1		CD3EAP.NP_001284519.1:DNA-directed RNA polymerase I subunit RPA34 isoform 1 [Homo sapiens] ;NP_036231.1:DNA-directed RNA polymerase I subunit RPA34 isoform 2 [Homo sapiens] ;	512	0	0	0	0	0	0	0	0	4.914e-05	0.00012781	6.19e-05	1.304	0.116235	0	0	0	0			0	0	0	0			0	0	0			0	0	0			0	0	0			0.00011844	0	0.0002105	1.33	0.142839
SRSF5	NP_008856.2		serine/arginine-rich splicing factor 5 [Homo sapiens]	272	0	0	0	0	0	0	0	0.00058092	0	0	0	1.13	0.158083	0	0	0	0			0	0	0	0			0	0	0			0	0	0			0	0	0			0	0	0.00044027	1.303	0.14284
ANXA2	NP_001002858.1		ANXA2.NP_001002858.1:annexin A2 isoform 1 [Homo sapiens] ;NP_004030.1:annexin A2 isoform 2 [Homo sapiens] ;	357	0	0	0.00023529	0	0	0	0	0	0.00028189	0.00015711	5.918e-05	1.442	0.043097	0	0	0	0	-0.343	0.724631	0	0	0	0	-0.363	0.9145	0	0	0	-0.372	0.829718	0	0	0.00073292	0.406	0.541569	0.00021411	0	0	-0.022	0.836469	0	0	0.00041511	1.214	0.142843
SUB1	NP_006704.3		activated RNA polymerase II transcriptional coactivator p15 [Homo sapiens]	127	0	0	0	0	0.00103743	0	0	0	0.0021131	0.00066246	0.00024954	2.366	0.000257	0	0	0	0	-0.227	0.717758	0.00122614	0.00089874	0.00207402	0.00172833	0.865	0.320071	0.0016381	0.00051171	0.0001869	1.05	0.224414	0.00300567	0.00542527	0.0046356	2.154	3e-06	0.00060186	0.00321668	0	0.359	0.740113	0.00071623	0	0.00084864	1.283	0.148251
RBM10	NP_001191397.1		RBM10.NP_001191397.1:RNA-binding protein 10 isoform 5 [Homo sapiens] ;NP_005667.2:RNA-binding protein 10 isoform 1 [Homo sapiens] ;	995	0	0	0	0	0	0	0	3.529e-05	4.214e-05	8.456e-05	9.555e-05	1.927	0.007352	8.467e-05	4.715e-05	0	0	0.931	0.360673	0	0	0	0			0	0	0			0	0	0			0	0	0.0001252	0.508	0.668083	0	0	0.00012186	1.299	0.148251
C8orf33	NP_075568.1		UPF0488 protein C8orf33 [Homo sapiens]	229	0	0	0	0	0	0	0	0.00015333	0.00014649	0.00020411	0.00036904	1.64	0.03608	0	0	0	0			0	0	0	0			0	0	0			0	0	0			0	0	0			0	0	0.00052948	1.317	0.149626
CALML5	NP_059118.2		calmodulin-like protein 5 [Homo sapiens]	146	0	0	0	0	0	0	0	0	0	0	0			0	0	0	0			0	0	0	0			0	0	0			0	0	0			0	0	0			0	0	0.00083048	1.318	0.151002
AIMP1	NP_001135888.1		AIMP1.NP_001135888.1:aminoacyl tRNA synthase complex-interacting multifunctional protein 1 isoform b precursor [Homo sapiens] ;NP_004748.2:aminoacyl tRNA synthase complex-interacting multifunctional protein 1 isoform a precursor [Homo sapiens] ;	336	0	0	0	0	0	0	0	0	0.00032447	0.00044515	0.00037728	2.424	0.00036	0.00029252	0.00013964	9.206e-05	0	1.132	0.201348	0	0	0	0			0	0	0			0	0	0			0	0	0.00024716	0.203	0.790082	0.00036095	0	0.00024058	1.264	0.153791
DDX41	NP_057306.2		probable ATP-dependent RNA helicase DDX41 isoform 1 [Homo sapiens]	622	0	0	0	0	0	0	0	0.00101613	0.00012135	0.00015029	0.00025475	2.958	2e-06	0.00011287	0.00026401	0.00012433	0	1.552	0.028045	0.00012518	0	0.00084695	0	0.677	0.503729	0	0	5.724e-05	0.441	0.679628	0	0	0			0.00061444	0	0.00113488	2.309	8.2e-05	0	0	0.00017328	1.209	0.15519
TBL3	NP_006444.2		transducin beta-like protein 3 [Homo sapiens]	808	0	0	0	0	0	0	0	0	4.152e-05	0	0	0.569	0.47524	6.951e-05	5.807e-05	0	0	0.701	0.484344	0	0	0	0			0	8.043e-05	7.344e-05	1.249	0.145207	0.00013498	0	0	0.226	0.683999	0	0	0			0	0	0.00015006	1.334	0.158028
RRS1	NP_055984.1		ribosome biogenesis regulatory protein homolog [Homo sapiens]	365	0	0	0	0	0	0	0	0	4.595e-05	0	5.788e-05	0.359	0.532009	0	0	0	0			0	0	0	0			0	0	0			0.0005976	0	0.00053764	0.994	0.1415	0	0	0			0	0	0.00033219	1.323	0.163785
ASPRV1	NP_690005.2		retroviral-like aspartic protease 1 [Homo sapiens]	343	0	0	0	0	0	0	0	0	0	0	0			0	0	0	0			0	0	0	0			0	0	0			0	0	0			0	0	0			0	0	0.0003535	1.335	0.163792
YWHAQ	NP_006817.1		14-3-3 protein theta [Homo sapiens]	245	0.00036439	0	0	0	0	0	0	0.0003583	0.00066312	0.0006868	0.00107793	2.619	1e-06	0.00063041	0.00057451	0.00031565	0	1.518	0.029537	0.00158897	0	0.00322531	0.00059727	1.369	0.029907	0	0.00013263	0.0003391	0.954	0.295387	0	0.00046871	0.00058739	0.268	0.646695	0.00080434	0	0	0.634	0.52305	0	0	0.00054989	1.183	0.171171
COPE	NP_009194.2		coatomer subunit epsilon isoform a [Homo sapiens]	308	0	0	0	0	0	0	0	0	0	9.105e-05	0.00010289	0.705	0.418206	0.00027352	0.00015233	0	0.00022024	1.026	0.2561	0	0	0	0			0	0.0001055	0	0.26	0.740272	0	0	0			0	0	0.00026963	0.2	0.790082	0	0	0.00039367	1.355	0.171171
DOCK7	NP_001258928.1		DOCK7.NP_001258928.1:dedicator of cytokinesis protein 7 isoform 1 [Homo sapiens] ;NP_001258929.1:dedicator of cytokinesis protein 7 isoform 3 [Homo sapiens] ;NP_001258930.1:dedicator of cytokinesis protein 7 isoform 4 [Homo sapiens] ;NP_212132.2:dedicator of cytokinesis protein 7 isoform 2 [Homo sapiens] ;	2129	0	0	0	0	0	0	0	0	2.757e-05	2.635e-05	6.947e-05	2.016	0.001874	4.617e-05	2.204e-05	0	0	1.05	0.260735	0	0	0	0			0	0	1.115e-05	0.272	0.737184	0	0	0			0	0	0			0	0	5.695e-05	1.275	0.172672
PA2G4	NP_006182.2		proliferation-associated protein 2G4 [Homo sapiens]	394	0	0	0	0	0	0	0	0	0.00023414	0.00080669	0.00077753	3.046	0	0.00014255	0	0	0	0.562	0.531872	0	0	0.00133706	0	0.567	0.621772	0	8.247e-05	0	0.276	0.732441	0	0	0			0	0	0			0.00015391	0	0.00023935	1.212	0.174175
SEC61A1	NP_037468.1		protein transport protein Sec61 subunit alpha isoform 1 [Homo sapiens]	476	0	0	0	0	0	0	0	0.00011065	0.00010571	7.856e-05	8.877e-05	1.55	0.038886	0.00126316	0.00044355	0.00025994	0.00060962	2.931	2e-06	0	0	0	0			0.00054632	0.0001024	0.00119682	2.938	0	0	0	0			0	0	0			0	0	0.00025473	1.336	0.174176
NSF	NP_006169.2		vesicle-fusing ATPase [Homo sapiens]	744	0	0	0	0	0	0	0	4.72e-05	0.0002818	0.00047746	0.00035496	3.218	1e-06	0.00030196	0.00034684	0.00010394	0.00022794	2.268	0.000522	0	0	0	0			0	0	0.00015952	1.413	0.058534	0	0	0			0	0	0			0	0	0.00014486	1.253	0.174179
NIFK	NP_115766.3		MKI67 FHA domain-interacting nucleolar phosphoprotein [Homo sapiens]	293	0	0	0	0	0	0	0	0	0.00045796	0.00022333	0.00050475	2.335	0.000525	0	0	0	0			0	0	0	0			0	0	0			0.00055834	0.00058789	0.00111627	1.33	0.036198	0	0	0			0	0	0.00036784	1.265	0.180283
HLTF	NP_001305863.1		HLTF.NP_001305863.1:helicase-like transcription factor isoform 2 [Homo sapiens] ;NP_620636.1:helicase-like transcription factor isoform 1 [Homo sapiens] ;	1008	0	0	0	0	0	0	0	0	2.496e-05	0	3.144e-05	0.734	0.410769	0.00033431	0.00020946	7.672e-05	0.00040378	2.613	1.7e-05	0	0	0	0			0	0	0.00040032	2.567	2e-06	0	0	0			0	0	0.00045313	1.521	0.038333	0	0	0.00010692	1.232	0.180286
MRM3	NP_060616.1		rRNA methyltransferase 3, mitochondrial isoform 1 precursor [Homo sapiens]	420	0	0	0	0	0	0	0	0	0	0.0001558	0.00012576	1.294	0.104883	6.686e-05	0	0	0	0.189	0.663671	0	0	0	0			0	0	0			0	0	0			0	0	0			0	0	0.00025661	1.238	0.183383
TOP2B	NP_001059.2		DNA topoisomerase 2-beta [Homo sapiens]	1621	0	0	0	0	0	0	0	0	0	0	0			0	0	0	0			0	0	0	0			0	0	0			0	0	0			0	0	0			0	0	7.16e-05	1.287	0.183387
SRSF9	NP_003760.1		serine/arginine-rich splicing factor 9 [Homo sapiens]	221	0	0	0	0	0	0	0	0	0.00019516	8.46e-05	9.56e-05	0.951	0.282112	0.0001906	0.0002123	0	0	0.538	0.559326	0	0	0	0			0	0	0			0	0	0			0	0	0.00107364	1.014	0.291044	0	0	0.00048768	1.231	0.186517
KPNB1	NP_002256.2		importin subunit beta-1 isoform 1 [Homo sapiens]	876	0.00010191	0	0.00031963	0	0	0	0	0.00184384	0.00044995	0.0005976	0.00038589	3.078	0	0.00035263	0.0002678	7.062e-05	0.00027103	1.448	0.001007	0.00035552	0.0001303	0.00030069	0.00025057	0.367	0.639656	0.00017812	0.00033384	0.00010839	1.348	0.000835	0.00031125	0.00013109	0	0.003	0.777488	0.00047991	0	0	0.522	0.456551	0.00013845	0	0.00019993	0.838	0.191266
CSNK1A1	NP_001020276.1		casein kinase I isoform alpha isoform 1 [Homo sapiens]	365	0	0	0	0	0	0	0	0	4.595e-05	0.00010245	0	0.683	0.395621	0.00023081	0.00012854	0	0.00018585	1.03	0.279559	0	0	0	0			0	0	0			0	0	0			0	0	0			0	0	0.00029528	1.246	0.192861
RBMX	NP_002130.2		RNA-binding motif protein, X chromosome isoform 1 [Homo sapiens]	391	0	0	0	0	0	0	0	0	0.00023593	0.00027196	4.053e-05	1.89	0.006421	0	0	0	0			0.00019913	0.00058384	0	0.00037425	0.888	0.393898	0	0	6.071e-05	0.278	0.735618	0.00055787	0.00044054	0.00133838	1.589	0.009707	0	0	0.00042479	0.735	0.501132	0	0	0.00027565	1.212	0.192863
RACGAP1	NP_001306934.1		RACGAP1.NP_001306934.1:rac GTPase-activating protein 1 isoform b [Homo sapiens] ;NP_001306935.1:rac GTPase-activating protein 1 isoform c [Homo sapiens] ;NP_001306936.1:rac GTPase-activating protein 1 isoform d [Homo sapiens] ;NP_037409.2:rac GTPase-activating protein 1 isoform a [Homo sapiens] ;	574	0	0	0	0	0	0	0	0	0	0	0			0	0	0	0			0	0	0	0			0	0	0			0	0	0			0	0	0			0	0	0.00018777	1.201	0.192868
EXOSC2	NP_055100.2		exosome complex component RRP4 isoform 1 [Homo sapiens]	293	0	0	0	0	0	0	0	0	5.724e-05	0	0.00018027	0.773	0.360446	0	0	0	0			0	0	0	0			0	0	0			0	0	0			0	0	0			0	0	0.00036784	1.211	0.192868
LSG1	NP_060855.2		large subunit GTPase 1 homolog [Homo sapiens]	658	0	0	0	0	0	0	0	0	0.00015294	0.00029834	0.00040136	2.76	3e-06	0	0	0	0			0	0	0	0			0	4.938e-05	0	0.235	0.746271	0	0	0			0	0	0.00012621	0.228	0.78548	9.216e-05	0	0.00014332	1.2	0.194474
EIF3F	NP_003745.1		eukaryotic translation initiation factor 3 subunit F [Homo sapiens]	357	0	0	0.00031372	0	0	0	0	9.836e-05	0.00049332	0.00060226	0.00094689	2.632	0	0.00055062	0.00039427	0	0.00057004	1.596	0.009379	0	0	0	0	-0.462	0.919742	0	0	9.973e-05	0.11	0.772798	0	0	0	-0.475	0.885847	0	0	0	-0.515	0.877177	0	0	0.00037737	1.037	0.196082
HIST3H2BB	NP_778225.1		histone H2B type 3-B [Homo sapiens]	126	0	0	0	0	0	0	0	0.0008128	0.00277882	0.00106341	0.00030741	2.863	0	0.0220643	0.0536205	0.00760036	0.0285334	5.184	0	0.00396508	0.0189856	0.00958136	0.00580681	3.025	0	0.00082555	0.00068769	0.00017269	1.177	0.221962	0.00072132	0.00022785	0.00017305	0.186	0.704179	0.00030332	0.00081055	0.00461368	1.728	0.011423	8.021e-05	0	0.00085538	1.217	0.197709
LARS	NP_001304893.1		LARS.NP_001304893.1:leucine--tRNA ligase, cytoplasmic isoform 3 [Homo sapiens] ;NP_057544.2:leucine--tRNA ligase, cytoplasmic isoform 2 [Homo sapiens] ;NP_064502.9:leucine--tRNA ligase, cytoplasmic isoform 1 [Homo sapiens] ;	1130	0	0	7.434e-05	0	0	0	0	3.107e-05	0.00039334	0.00037227	0.00068244	3.58	0	0.00033549	0.00016608	0.00012319	0.00021011	2.381	1.7e-05	0.00024116	0	0	0.0001295	0.747	0.393914	0	2.876e-05	9.453e-05	1.145	0.092074	0	0	0.00011578	-0.033	0.792694	6.764e-05	0	0	-0.054	0.841222	0	0	0.0001073	1.062	0.199332
HSP90AA1	NP_001017963.2		heat shock protein HSP 90-alpha isoform 1 [Homo sapiens]	854	0.00024709	0.00148963	0.00128237	0	0.00024922	0.00065867	0.00132208	0.00024102	0.00330338	0.00264405	0.00352729	2.948	0	0.00051662	0.0004853	0.00045922	0.00065844	0.701	0.002171	0.00084561	0.00194335	0.00067855	0.00113311	0.388	0.224699	0.00068845	0.00037767	0.0002401	0.37	0.247135	0.00183315	0.00179532	0.00172342	0.834	8e-06	0.00078955	0.00138193	0.00087519	0.196	0.619279	0.00067063	0	0.00052111	0.422	0.199338
VDAC2	NP_001171712.1		VDAC2.NP_001171712.1:voltage-dependent anion-selective channel protein 2 isoform 1 [Homo sapiens] ;NP_003366.2:voltage-dependent anion-selective channel protein 2 isoform 2 [Homo sapiens] ;	309	0	0	0	0	0	0	0	0	0.00024426	0	0.00030768	1.686	0.021085	0.00018176	0	0	0	0.561	0.557443	0	0	0	0			0.00033663	0	0	0.235	0.741794	0	0	0			0	0	0.00040314	0.511	0.673808	0	0	0.0003488	1.23	0.202614
AAAS	NP_001166937.1		AAAS.NP_001166937.1:aladin isoform 2 [Homo sapiens] ;NP_056480.1:aladin isoform 1 [Homo sapiens] ;	513	0	0	0	0	0	0	0	0	6.539e-05	9.111e-05	0.00016474	1.537	0.043097	0.00021896	0.0003201	0	0.00033058	1.715	0.016267	0	0	0	0			0	0	0			0	0	0			0	0	0			0.00017731	0	0.00015757	1.239	0.202615
GTF3C2	NP_001305838.1		GTF3C2.NP_001305838.1:general transcription factor 3C polypeptide 2 isoform a [Homo sapiens] ;NP_001512.1:general transcription factor 3C polypeptide 2 isoform b [Homo sapiens] ;	922	0	0	0	0	0	0	0	0	1.819e-05	4.056e-05	0.00010312	1.427	0.061989	3.046e-05	0.00010177	0	7.357e-05	0.798	0.422783	0	0	0	0			0	0	6.436e-05	0.837	0.446764	0	0	0			0	0	0			0	0	0.0001169	1.215	0.202616
CPSF7	NP_001129512.1		CPSF7.NP_001129512.1:cleavage and polyadenylation specificity factor subunit 7 isoform 2 [Homo sapiens] ;NP_001136037.1:cleavage and polyadenylation specificity factor subunit 7 isoform 3 [Homo sapiens] ;NP_079087.3:cleavage and polyadenylation specificity factor subunit 7 isoform 1 [Homo sapiens] ;	471	0	0	0	0	0	0	0	0.00033548	5.342e-05	0.00013893	6.728e-05	1.712	0.007495	5.962e-05	0	0	0	0.198	0.666659	0.00016531	0	0	0	0.179	0.815103	0	0	0			0	0	0.00041665	0.494	0.529315	0.00040571	0	0	0.865	0.401631	0	0	0.00022883	1.207	0.202617
SPATA5	NP_660208.2		spermatogenesis-associated protein 5 isoform 1 [Homo sapiens]	893	0	0	0	0	0	0	0	3.932e-05	6.574e-05	0.00012562	0.00015378	2.167	0.000475	0.00022013	5.254e-05	3.464e-05	0	1.649	0.033281	0	0	0	0			0	0	0.00011961	1.316	0.090673	0	0	0			0	0	0			0	0	0.00012069	1.182	0.204264
ZC3H4	NP_055983.1		zinc finger CCCH domain-containing protein 4 [Homo sapiens]	1303	0	0	0	0	0	0	0	9.432e-05	0	2.152e-05	6.486e-05	1.587	0.023268	0	0	0	0			5.975e-05	0	0	0	0.216	0.809779	0	0	0			0	0	0			0	0	0			0	0	8.272e-05	1.211	0.207582
PRRC2A	NP_542417.2		protein PRRC2A [Homo sapiens]	2157	0	0	0	0	0	0	0	1.628e-05	3.888e-05	6.501e-05	4.483e-05	2.304	0.000452	0	0	0	0			0	0	0	0			0	0	0			0	0	0			0	0	3.85e-05	0.204	0.791208	0	0	4.997e-05	1.215	0.21262
GTF3C3	NP_036218.1		general transcription factor 3C polypeptide 3 isoform 1 [Homo sapiens]	886	0	0	0	0	0	0	0	7.926e-05	0.00015145	0.00016881	0.000155	2.539	1e-06	0.00012678	0	0.00010474	0	1.456	0.075781	0	0	0	0			0	0	2.679e-05	0.303	0.73083	0	0	0			0	0	0			0	0	0.00012165	1.233	0.21262
ABCF2	NP_005683.2		ABCF2.NP_005683.2:ATP-binding cassette sub-family F member 2 isoform b [Homo sapiens] ;NP_009120.1:ATP-binding cassette sub-family F member 2 isoform a [Homo sapiens] ;	634	0	0	0	0	0	0	0	0	0.00022487	0.00019168	0.00029992	2.58	0.000219	0.00011073	7.4e-05	0	0.00016049	1.05	0.286725	0	0	0	0			0	0	3.744e-05	0.235	0.741794	0	0	0			0	0	0.00019648	0.47	0.681307	0	0	0.00017	1.193	0.212624
IK	NP_006074.2		protein Red [Homo sapiens]	557	0	0	0	0	0	0	0	0	9.034e-05	3.357e-05	0	0.965	0.284112	0.00015125	0.00012635	0	0.00024357	1.297	0.130084	0	0	0	0			0	0	6.392e-05	0.489	0.651896	0	0	0			0.00020584	0	0.00022364	0.811	0.446572	0.00010887	0	0.00016931	1.152	0.214317
RPL38	NP_001030335.1		60S ribosomal protein L38 [Homo sapiens]	70	0	0	0.00279997	0	0	0	0	0.00451454	0.00419319	0.00627659	0.0043764	2.875	0	0.00681988	0.0134051	0.00441905	0.00726795	2.695	0	0	0	0	0	-0.75	0.922389	0.00445798	0.00301726	0.00339098	1.969	2e-06	0	0	0	-0.762	0.907615	0	0.00583598	0.00652506	0.949	0.175443	0	0	0.00230953	0.929	0.214318
ATP5C1	NP_001001973.1		ATP5F1C.NP_001001973.1:ATP synthase subunit gamma, mitochondrial isoform L (liver) precursor [Homo sapiens] ;NP_001307815.1:ATP synthase subunit gamma, mitochondrial isoform 3 [Homo sapiens] ;	298	0	0	0	0	0	0	0.0004574	0.00035349	0.00036585	0.00078424	0.00031904	2.542	5.2e-05	0.0013664	0.00086594	0.00140134	0.00136579	2.932	0	0.00078382	0.00038302	0	0	0.811	0.39062	0	0.00010904	0.00063723	1.762	0.005636	0	0	0	-0.201	0.836407	0	0.00137087	0	0.091	0.816454	0	0	0.00036167	1.082	0.221152
DPY30	NP_115963.1		protein dpy-30 homolog isoform 1 [Homo sapiens]	99	0	0	0	0	0	0	0	0.00088669	0	0.00028328	0.00096034	1.512	0.059533	0.00042548	0	0	0	0.369	0.624418	0.00157292	0	0	0	0.543	0.645517	0	0	0			0	0	0			0	0	0.00377483	1.311	0.123799	0	0	0.00108867	1.26	0.221157
LDHA	NP_001158886.1		L-lactate dehydrogenase A chain isoform 3 [Homo sapiens]	361	0.0003627	0	0.00023268	0	0	0	0.00075515	0.00016049	0	0	8.779e-05	-0.095	0.616178	0.00047902	0.00051987	0.0003856	0.00084558	1.495	0.001583	0.00105878	0.00021737	0.00072964	0	0.465	0.536643	0	0	0.00042739	0.808	0.207508	0	0	0.0007248	-0.165	0.844544	0.001281	0	0	0.725	0.286504	0	0	0.00048515	0.833	0.222876
YBX3	NP_003642.3		Y-box-binding protein 3 isoform a [Homo sapiens]	372	4e-05	0	0	0	0	0	0	0.00160282	0.00022961	0.00074349	0.00089609	3.354	0	0	0	0	0	-0.031	0.698208	0	7.671e-05	0	0	-0.104	0.884994	0	0	0	-0.078	0.805596	0	0	0.00020515	-0.074	0.803421	5.137e-05	0	0.00027905	0.404	0.716423	8.151e-05	0	0.00025923	1.157	0.222884
SSB	NP_003133.1		lupus La protein [Homo sapiens]	408	0	0	0	0	0	0	0	0.00077455	0.00096608	0.00130599	0.00137225	3.813	0	0.00017207	0.00022999	0	0	1.035	0.277176	0.00028625	0.00041963	0	0	0.679	0.559326	0	0.0001991	0	0.867	0.393509	0	0.00042219	0.00048098	0.837	0.271293	0.00037469	0	0	0.719	0.535073	0.00022294	0	0.00019812	1.206	0.222884
HNRNPAB	NP_004490.2		HNRNPAB.NP_004490.2:heterogeneous nuclear ribonucleoprotein A/B isoform b [Homo sapiens] ;NP_112556.2:heterogeneous nuclear ribonucleoprotein A/B isoform a [Homo sapiens] ;	285	0	0	0	0	0	0	0	0.00043121	0.00085335	0.00164002	0.0011861	3.448	0	9.853e-05	0	0	0	0.213	0.659545	0.00122936	0	0	0.00051344	1.26	0.098831	0	0.00022802	0	0.672	0.519163	0.00114803	0.00040293	0.00091808	1.422	0.029037	0	0.0014334	0.00029139	0.515	0.690461	0	0	0.00037817	1.211	0.222884
PRPF31	NP_056444.3		U4/U6 small nuclear ribonucleoprotein Prp31 [Homo sapiens]	499	0	0	0	0	0	0	0	0.00017592	8.403e-05	0.00014987	0.00023287	2.039	0.004672	0.00011255	0	0	0.00013594	0.7	0.472891	0	0	0	0			0	0	0			0	0	0			0	0	0.00016643	0.277	0.766867	0	0	0.00021599	1.208	0.226354
HNRNPK	NP_112552.1		HNRNPK.NP_112552.1:heterogeneous nuclear ribonucleoprotein K isoform b [Homo sapiens] ;NP_112553.1:heterogeneous nuclear ribonucleoprotein K isoform a [Homo sapiens] ;	463	0.00096409	0	0.00072569	0	0.00071141	0	0.00044159	0.00060671	0.00081509	0.00066628	0.00200779	2.127	0	0.00021228	0.00040534	0.00030065	0.00073255	0.447	0.323321	0.00126123	0.00110935	0.0011378	0.00158026	0.572	0.159809	0.00067399	0.00052635	7.69e-05	0.39	0.417196	0.00106001	0.00024802	0.00042385	-0.173	0.870669	0.00156835	0	0	0.233	0.67191	0.00052389	0	0.00058195	0.57	0.226356
IPO7	NP_006382.1		importin-7 [Homo sapiens]	1038	0	0	5.395e-05	0	0	0	0	0.00016914	0.00025854	0.00028566	0.00032566	3.233	0	0.00018938	0.000113	0.00016391	0.0001307	2.024	0.001203	0	0	0	0	-0.167	0.895048	0	0	0	-0.308	0.826517	0	0	0	-0.186	0.83357	0	0	0.00012001	0.317	0.741612	0	0	0.00011681	1.178	0.228104
CEP131	NP_055799.2		centrosomal protein of 131 kDa isoform a [Homo sapiens]	1080	0	0	0	0	0	0	0	0	2.33e-05	0	0	0.416	0.520499	0	0	0	0			0	0	0	0			0	0	0			0	0	0			0	0	0			0	0	9.979e-05	1.185	0.229856
NKRF	NP_001166958.1		NKRF.NP_001166958.1:NF-kappa-B-repressing factor isoform 1 [Homo sapiens] ;NP_060014.2:NF-kappa-B-repressing factor isoform 2 [Homo sapiens] ;	705	0	0	0	0	0	0	0	0	0.00017843	0.00011934	4.495e-05	1.975	0.002836	0	0	0	0			0	0	0	0			0	0	0			0	0	0			0	0	0			0	0	0.00013377	1.11	0.233379
EIF3I	NP_003748.1		eukaryotic translation initiation factor 3 subunit I [Homo sapiens]	325	0	0	0	0	0	0	0	0.00010804	0.0006193	0.00112177	0.0008776	3.162	0	0.00021601	0.00036091	0.00014277	0.00020872	1.356	0.122325	0	0	0	0			0	9.998e-05	7.304e-05	0.486	0.649662	0	0	0			0	0	0.00025553	0.212	0.783123	0	0	0.00033162	1.182	0.233383
PSMB2	NP_002785.1		proteasome subunit beta type-2 isoform 1 [Homo sapiens]	201	0	0	0.00041791	0	0	0	0	0	0	0	0.00010511	-0.074	0.611322	0	0	0	0	-0.337	0.725359	0	0	0	0	-0.354	0.914497	0	0	0.00011809	-0.049	0.802478	0	0	0	-0.384	0.873503	0.00038028	0	0	-0.039	0.839228	0	0	0.00060323	1.064	0.235157
PELP1	NP_055204.3		proline-, glutamic acid- and leucine-rich protein 1 isoform 1 [Homo sapiens]	1180	0	0	0	0	0	0	0	0.00016366	4.264e-05	3.961e-05	8.952e-05	2.145	0.000624	0	0	0	0			0	0	0	0			0	0	2.012e-05	0.261	0.737184	0	0	0			0	0	0			0.00010278	0	4.567e-05	1.125	0.23872
TCF25	NP_055787.1		transcription factor 25 [Homo sapiens]	676	0	0	0	0	0	0	0	5.194e-05	0.00012406	0.00013829	0.0001719	2.148	0.00074	0.00012462	0	0	0	0.832	0.408025	0	0	0	0			0	0	0.00010534	0.946	0.329244	0	0	0			0	0	0			0	0	0.00013951	1.111	0.242303
DDX23	NP_004809.2		probable ATP-dependent RNA helicase DDX23 [Homo sapiens]	820	0	0	0	0	0	0	0	0	0	0	0			0.00011986	0.00011443	0	0	1.212	0.169848	0	0	0	0			0	0	0			0	0	0			0	0	0			0	0	0.00011501	1.131	0.247741
DHX16	NP_003578.2		putative pre-mRNA-splicing factor ATP-dependent RNA helicase DHX16 isoform 1 [Homo sapiens]	1041	0	0	0	0	0	0	0	0	0.00080561	0.00082615	0.00066975	4.333	0	6.744e-05	0	0	0	0.694	0.486608	0.00011219	0	0.00025303	0	0.555	0.648426	0	0	0			0.00010477	0	0	0.28	0.660296	0.00014685	0	0	0.667	0.59079	0	0	9.059e-05	1.157	0.249556
NTPCR	NP_115700.1		cancer-related nucleoside-triphosphatase [Homo sapiens]	190	0	0	0	0	0	0	0	0.00018481	0.00070622	0.0001968	0.00027799	1.924	0.002717	0.0008129	0.00074081	0.00105825	0.00124958	2.274	0.000318	0.00061468	0	0	0	0.375	0.745695	0	0.00034204	0.00081205	1.831	0.004517	0	0	0			0	0	0			0	0	0.00049635	1.097	0.249558
XRN1	NP_001269786.1		XRN1.NP_001269786.1:5'-3' exoribonuclease 1 isoform c [Homo sapiens] ;NP_061874.3:5'-3' exoribonuclease 1 isoform a [Homo sapiens] ;	1694	0	0	0	0	0	0	0	0	0	0	1.871e-05	0.329	0.541625	0	0	0	0			0	0	0	0			0	0	0			0	0	0			0	0	0			0	0	5.567e-05	1.135	0.249562
HNRNPR	NP_005817.1		heterogeneous nuclear ribonucleoprotein R isoform 2 [Homo sapiens]	633	0	0	0	0	0	0	0	0.00034323	0.00030615	0.00031938	0.00026701	2.981	0	6.654e-05	0	0	0	0.391	0.605457	0.0001722	0.00012021	0	0.00034676	0.753	0.45708	0	0.00012833	0	0.823	0.411271	0.00051689	0.00027212	0.00072337	1.698	0.004464	0.00015094	0	0.00013119	0.585	0.642293	0	0	0.00014898	1.11	0.251386
DDX56	NP_001244118.1		DDX56.NP_001244118.1:probable ATP-dependent RNA helicase DDX56 isoform 2 [Homo sapiens] ;NP_061955.1:probable ATP-dependent RNA helicase DDX56 isoform 1 [Homo sapiens] ;	507	0	0	0	0	0	0	0	0	0	0	4.167e-05	0.212	0.569979	0	0	0	0			0	0	0	0			0	0	0			0	0	0			0	0	0			0	0	0.00018601	1.11	0.251387
PSMD13	NP_002808.3		PSMD13.NP_002808.3:26S proteasome non-ATPase regulatory subunit 13 isoform 1 [Homo sapiens] ;NP_787128.2:26S proteasome non-ATPase regulatory subunit 13 isoform 2 [Homo sapiens] ;	376	0	0	0	0	0	0	0	0	8.922e-05	0.00022376	0	1.366	0.096584	0.00014937	0	0	0	0.568	0.549789	0	0	0	0			0	0	0			0	0	0			0	0	0			0	0	0.00025081	1.164	0.251389
TGM3	NP_003236.3		protein-glutamine gamma-glutamyltransferase E [Homo sapiens]	693	0	0	0	0	0	0	0	0	0	0	0			0	0	0	0			0	0	0	0			0	0	0			0	0	0			0	0	0			0	0	0.00013608	1.106	0.253224
MOGS	NP_001139630.1		MOGS.NP_001139630.1:mannosyl-oligosaccharide glucosidase isoform 2 [Homo sapiens] ;NP_006293.2:mannosyl-oligosaccharide glucosidase isoform 1 [Homo sapiens] ;	731	0	0	0	0	0	0	0	7.205e-05	6.883e-05	5.115e-05	0.00021677	2.012	0.003503	0.00017287	0.00016046	0	0.00018559	1.557	0.041937	0	0	0	0			0	0	8.118e-05	0.854	0.42312	0	0	0			0	0	0			0	0	0.00012901	1.128	0.253224
COMTD1	NP_653190.2		catechol O-methyltransferase domain-containing protein 1 [Homo sapiens]	262	0	0	0	0	0	0	0	0	0	0	0			0	0	0	0			0	0	0	0			0	0	0			0	0	0			0	0	0			0	0	0.00035995	1.121	0.256902
WDR18	NP_077005.2		WD repeat-containing protein 18 [Homo sapiens]	432	0	0	0	0	0	0	0	0.00028448	0	4.328e-05	4.891e-05	1.184	0.174293	0	0	0	0			0	0	0	0			0	0	0.00010989	0.698	0.549702	0	0	0			0	0	0			0	0	0.0002183	1.123	0.256903
HP1BP3	NP_057371.2		heterochromatin protein 1-binding protein 3 [Homo sapiens]	553	0	0	0	0	0	0	0	0	9.099e-05	3.381e-05	0.00015282	1.484	0.045664	0	0	0	0			0	0	0	0			0	0	0			0	0	0			0	0	0			0	0	0.00017053	1.109	0.258755
GPRASP2	NP_612446.1		G-protein coupled receptor-associated sorting protein 2 [Homo sapiens]	838	0	0	0	0	0	0	0	0.00023046	2.002e-05	0	3.782e-05	1.551	0.030495	0.00020106	0.00019596	0	8.095e-05	1.773	0.012664	0	0	0	0			0	3.878e-05	2.833e-05	0.441	0.665001	0	0	0			0	0	0			0	0	0.00011254	1.131	0.258757
MYL6	NP_524147.2		myosin light polypeptide 6 isoform 2 [Homo sapiens]	151	0.00039415	0	0.00074171	0	0	0	0	0	0.00072201	0.00160961	0.00160905	2.289	0	0.00074389	0	0.00030728	0	0.752	0.33075	0.00103125	0.00075589	0	0	0.214	0.790916	0	0	0	-0.609	0.837623	0	0	0	-0.53	0.889305	0.0005062	0	0	-0.224	0.862199	0.00060239	0	0.00071376	0.946	0.260611
IQGAP3	NP_839943.2		ras GTPase-activating-like protein IQGAP3 [Homo sapiens]	1631	0	0	0	0	0	0	0	0	1.028e-05	1.146e-05	1.943e-05	0.698	0.4145	0.00016357	0.0001726	5.69e-05	0.00020795	2.541	5.9e-05	0.00011934	0	0	0	0.677	0.559325	0	0	3.638e-05	0.868	0.41127	0	0	0			0	0	0			3.718e-05	0	4.956e-05	1.148	0.260615
SF3B2	NP_006833.2		splicing factor 3B subunit 2 [Homo sapiens]	895	0	0	0	0	0	0	0	0.00131429	0.00010307	0.0002089	0.00020065	3.37	0	9.413e-05	7.863e-05	0.00010369	7.579e-05	1.549	0.044004	8.699e-05	0	0	0.00024525	0.549	0.645516	0	9.076e-05	0	0.829	0.432	0	0	0			0.00042702	0	0.00046395	2.003	0.001106	0	0	0.00010537	1.154	0.262474
RPL36AL	NP_000992.1		60S ribosomal protein L36a-like [Homo sapiens]	106	0	0	0	0	0	0	0	0.00016563	7.912e-05	0.00026457	0	0.402	0.521813	0	0	0	0			0	0	0	0			0	0	0			0	0	0			0	0	0.00039173	-0.124	0.849143	0	0	0.00088968	1.108	0.262475
TGM1	NP_000350.1		protein-glutamine gamma-glutamyltransferase K [Homo sapiens]	817	0	0	0	0	0	0	0	0	0	0	0			0	0	0	0			0	0	0	0			0	0	0			0	0	0			0	0	0			0	0	0.00011543	1.125	0.262476
UPF3B	NP_075386.1		UPF3B.NP_075386.1:regulator of nonsense transcripts 3B isoform 2 [Homo sapiens] ;NP_542199.1:regulator of nonsense transcripts 3B isoform 1 [Homo sapiens] ;	470	0	0	0	0	0	0	0	0	0.00010706	7.956e-05	4.495e-05	1.221	0.159664	0	0	0	0			0	0	0	0			0	0	0			0	0	0			0	0	0			0	0	0.00020065	1.149	0.262477
DCTN1	NP_001128512.1		DCTN1.NP_001128512.1:dynactin subunit 1 isoform 3 [Homo sapiens] ;NP_001177765.1:dynactin subunit 1 isoform 5 [Homo sapiens] ;	1253	0	0	0	0	0	0	0	0	8.032e-05	7.461e-05	0.00016862	2.47	2.5e-05	0.00017929	0.00020594	9.875e-05	8.121e-05	2.312	0.000397	9.321e-05	0	0	0	0.378	0.743351	0	2.593e-05	3.789e-05	0.87	0.372852	0	0	0			0	0	0			0	0	7.526e-05	1.105	0.264344
EIF3L	NP_001229852.1		EIF3L.NP_001229852.1:eukaryotic translation initiation factor 3 subunit L isoform 2 [Homo sapiens] ;NP_057175.1:eukaryotic translation initiation factor 3 subunit L isoform 1 [Homo sapiens] ;	516	0	0	0	0	0	0.0002295	0.00052831	0	0.00011377	0.00019928	0.00012283	1.393	0.019077	0	0	0	0	-0.456	0.733415	0	0	0	0	-0.533	0.921804	0	0	6.9e-05	-0.015	0.798312	0	0	0	-0.578	0.897866	0	0	0	-0.601	0.880613	0	0	0.00026109	0.913	0.266215
RPA1	NP_002936.1		replication protein A 70 kDa DNA-binding subunit [Homo sapiens]	616	0	0	9.091e-05	0	0	0	0	0.00125404	0.00303598	0.00159343	0.0023494	4.742	0	0	7.617e-05	0	0	0.06	0.686009	0.00031599	0	0	0	0.56	0.606547	0	0	0.0001734	1.16	0.139529	0	0	0	-0.28	0.853334	0.0004343	0	0.00222445	2.502	1e-06	0.00019688	0	0.00010935	1.068	0.266217
RPS12	NP_001007.2		40S ribosomal protein S12 [Homo sapiens]	132	0	0	0	0	0	0	0	0.00093103	0.00025413	0.00162884	0	2.273	0.000237	0.00021274	0	0.00023434	0	0.378	0.624417	0.00088477	0.00129705	0	0	0.698	0.507041	0	0.00110773	0	1.324	0.099291	0.00082623	0	0	0.198	0.699215	0.00057906	0.00309484	0.00157284	1.096	0.244951	0.00091879	0	0.00040825	1.075	0.268094
S100A11	NP_005611.1		protein S100-A11 [Homo sapiens]	105	0.00085023	0	0	0	0	0	0	0	0	0	0	-0.299	0.629596	0	0	0	0	-0.318	0.723889	0	0	0	0	-0.319	0.912934	0	0	0	-0.349	0.829721	0	0	0	-0.357	0.868703	0.00072797	0	0	-0.105	0.849142	0.00086629	0	0.00076984	0.99	0.268095
DDX31	NP_001309270.1		DDX31.NP_001309270.1:probable ATP-dependent RNA helicase DDX31 isoform 4 [Homo sapiens] ;NP_001309271.1:probable ATP-dependent RNA helicase DDX31 isoform 5 [Homo sapiens] ;NP_001309272.1:probable ATP-dependent RNA helicase DDX31 isoform 6 [Homo sapiens] ;NP_073616.6:probable ATP-dependent RNA helicase DDX31 isoform 1 [Homo sapiens] ;	755	0	0	0	0	0	0	0	0	3.332e-05	0	4.198e-05	0.723	0.403239	0	0	0	0			0	0	0	0			0	0	3.144e-05	0.249	0.741794	0	0	0			0	0	0			0	0	0.00012491	1.132	0.269972
RBM26	NP_001273560.1		RNA-binding protein 26 isoform 1 [Homo sapiens]	1009	0	0	0	0	0	0	0	0	0	0.00012971	4.537e-05	1.665	0.029096	2.087e-05	0	0	0	0.079	0.684426	0	0	0	0			0	0	0			0	0	0			0	0	0			0	0	9.346e-05	1.116	0.269977
NMT1	NP_066565.1		glycylpeptide N-tetradecanoyltransferase 1 [Homo sapiens]	496	0	0	0	0	0	0	0	0	0.00052415	0.00020732	0.00078802	3.123	0	8.493e-05	0	0	0	0.403	0.61737	0	0	0	0			0	0	0			0	0	0			0.00030821	0	0	0.696	0.558724	0.00036678	0	5.432e-05	1.134	0.269977
RFC3	NP_002906.1		replication factor C subunit 3 isoform 1 [Homo sapiens]	356	0	0	0	0	0	0	0	0	0	0	0.00014837	0.651	0.430975	0.00047329	0.00085665	0.00021723	0.00038109	2.26	0.001433	0	0	0	0			0	0	0.00010001	0.505	0.645153	0	0	0			0	0	0			0	0	0.0002649	1.118	0.269978
MRPS18B	NP_054765.1		28S ribosomal protein S18b, mitochondrial [Homo sapiens]	258	0	0	0	0	0	0	0	0.00040829	0.00074762	0.00115946	0.00085984	3.056	2e-06	0.00016327	0	0	0	0.355	0.627151	0	0	0	0			0	0	0			0	0	0			0	0	0			0.00035256	0	0.00026109	1.11	0.271864
MLLT1	NP_005925.2		protein ENL [Homo sapiens]	559	0	0	0	0	0	0	0	0	0	0	0			0	0	0	0			0	0	0	0			0	0	0			0	0	0			0	0	0			0	0	0.0001687	1.105	0.271866
RPS25	NP_001019.1		40S ribosomal protein S25 [Homo sapiens]	125	0	0	0	0	0	0	0	0.00084271	0.00046964	0.00029914	0.00033804	1.671	0.013751	0.00022465	0	0	0	0.192	0.665674	0.00093432	0	0	0	0.378	0.728953	0	0	0			0	0	0			0.00122298	0	0.00298966	1.585	0.029321	0.00072769	0	0.00053889	1.119	0.271866
CCDC47	NP_064583.2		coiled-coil domain-containing protein 47 precursor [Homo sapiens]	483	0	0	0	0	0	0	0	0.00010905	0.0003299	0.0004645	0.00124665	3.362	0	0.00101746	0.00053426	0.00070449	0.00112355	3.052	0	0.0001612	0	0	0	0.229	0.802441	0	0.0002691	0.00049145	2.384	3.1e-05	0	0	0			0.00015825	0	0.00025791	0.662	0.572625	0.00018832	0	0.00013946	1.129	0.271866
TRMT112	NP_057488.1		multifunctional methyltransferase subunit TRM112-like protein isoform 1 [Homo sapiens]	125	0	0	0	0	0	0	0	0	0.00026836	0	0.00059157	1.239	0.132592	0.00033698	0.00037534	0	0	0.596	0.529822	0	0	0	0			0	0	0.00037979	0.621	0.555132	0.00218126	0	0	0.87	0.263292	0.00122298	0	0.00132874	1.116	0.234532	0	0	0.00075445	1.141	0.271866
AP2M1	NP_001020376.1		AP2M1.NP_001020376.1:AP-2 complex subunit mu isoform b [Homo sapiens] ;NP_001298127.1:AP-2 complex subunit mu isoform c [Homo sapiens] ;NP_004059.2:AP-2 complex subunit mu isoform a [Homo sapiens] ;	433	0	0	0	0	0	0	0	0.00012164	0	0.00021589	0.00019517	1.773	0.011091	0.00019456	0.00021671	7.144e-05	0.00015666	1.269	0.107786	0	0	0	0			0	0	0.00019187	1.104	0.202788	0	0	0			0	0	0			0	0	0.0002178	1.116	0.27376
ATP5B	NP_001677.2		ATP synthase subunit beta, mitochondrial precursor [Homo sapiens]	529	0.00016876	0.0230862	0.00285819	0	0	0.00044772	0.00051533	0.00019913	0.00428038	0.00459453	0.00385407	2.654	0	0.00217648	0.00243902	0.002953	0.0037187	1.747	0	0.00375316	0.00269707	0.00049792	0.00345774	0.681	0.000193	0	0.00055282	0.00058333	0.14	0.658513	0.00020617	0	0.00037096	-1.96	0.849392	0.00057797	0.00115837	0.00102042	-0.476	0.876104	0.00068779	0	0.00112056	0.37	0.275658
RANGAP1	NP_002874.1		ran GTPase-activating protein 1 [Homo sapiens]	587	0	0	0	0	0	0	0	8.973e-05	0.00014287	0.00022295	0.00034193	2.506	2.4e-05	0.00014352	0	0	0.00011556	0.924	0.35817	0	0	0.00044872	0	0.23	0.804301	0	5.536e-05	4.044e-05	0.477	0.658514	0	0	0			0	0	0.00014148	0.192	0.792327	0	0	0.00016066	1.079	0.275658
RAB11FIP2	NP_055719.1		rab11 family-interacting protein 2 [Homo sapiens]	512	0	0	0	0	0	0	0	0	0	0	8.666e-05	0.582	0.468783	0	0	0	0			0	0	0	0			0	0	0			0	0	0			0	0	0			0	0	0.00018419	1.117	0.275658
USP7	NP_001273387.1		USP7.NP_001273387.1:ubiquitin carboxyl-terminal hydrolase 7 isoform 3 [Homo sapiens] ;NP_001308787.1:ubiquitin carboxyl-terminal hydrolase 7 isoform 4 [Homo sapiens] ;NP_003461.2:ubiquitin carboxyl-terminal hydrolase 7 isoform 1 [Homo sapiens] ;	1003	0	0	0	0	0	0	0	0	0.00028428	0.00022368	0.00023171	3.085	3e-06	2.8e-05	0	0	0	0.215	0.660591	0	0	0	0			0	0	2.367e-05	0.254	0.744793	0.00010874	0.00011449	0	0.437	0.559794	0.00026673	0	0	1.105	0.226365	0.00015115	0	4.03e-05	1.088	0.277557
ZNF787	NP_001002836.2		zinc finger protein 787 [Homo sapiens]	382	0	0	0	0	0	0	0	0	0	4.894e-05	0	0.234	0.567131	0	0	0	0			0	0	0	0			0	0	6.214e-05	0.267	0.735619	0	0	0			0	0	0			0	0	0.00024687	1.097	0.279468
RNPS1	NP_001273555.1		RNPS1.NP_001273555.1:RNA-binding protein with serine-rich domain 1 isoform b [Homo sapiens] ;NP_542161.1:RNA-binding protein with serine-rich domain 1 isoform a [Homo sapiens] ;	282	0	0	0	0	0	0	0	0	0	9.945e-05	0.00071174	1.873	0.006677	9.958e-05	0	0	0	0.195	0.665673	0	0	0	0			0	0	0.00016835	0.653	0.56053	0	0	0			0	0	0.00029449	0.246	0.779517	0	0	0.00033442	1.091	0.281383
EIF5A	NP_001137232.1		EIF5A.NP_001137232.1:eukaryotic translation initiation factor 5A-1 isoform A [Homo sapiens] ;NP_001961.1:eukaryotic translation initiation factor 5A-1 isoform B [Homo sapiens] ;	184	0.00097038	0	0.00639122	0	0	0	0.0062967	0.00209915	0.00697345	0.00863684	0.012975	2.653	0	0.00434964	0.00127494	0.00151304	0.00368664	0.977	7e-06	0.0116367	0.00372196	0.00214729	0.00516933	0.75	0.000568	0.00339194	0.00565105	0.00116104	1.164	0	0.0154111	0.00780128	0.00319957	1.077	0	0.0126702	0.00222021	0.00270803	0.932	9e-06	0.0051083	0	0.00095184	0.411	0.28522
RAI14	NP_001138995.1		RAI14.NP_001138995.1:ankycorbin isoform c [Homo sapiens] ;NP_001138997.1:ankycorbin isoform d [Homo sapiens] ;NP_056392.2:ankycorbin isoform a [Homo sapiens] ;	972	0	0	0	0	0	0	0	0	0	0	0			0	0	0	0			0	0	0	0			0	0	0			0	0	0			0	0	0			0	0	9.702e-05	1.112	0.285222
KLHL8	NP_065854.3		kelch-like protein 8 isoform 1 [Homo sapiens]	620	0	0	0	0	0	0	0	0	0	0	0			0	0	0	0			0	0	0	0			0	0	0			0	0	0			0	0	0			0	0	0.00015211	1.069	0.285223
SRSF6	NP_006266.2		serine/arginine-rich splicing factor 6 [Homo sapiens]	344	0	0	0	0	0	0	0	0	0	2.717e-05	0	-0.046	0.606641	0	0	0	0			0	0	0	0			0	0	0			0	0	0			0	0	0			0	0	0.00026109	1.112	0.287145
RHOA	NP_001655.1		transforming protein RhoA isoform 1 precursor [Homo sapiens]	193	0.00030837	0	0.00029015	0	0	0	0	0	0	0	0.00010947	-0.096	0.612988	0.00072751	0.00036465	0	0.00052721	1.267	0.116357	0.00080684	0	0	0	0.333	0.736229	0	0	0	-0.417	0.831507	0	0	0	-0.436	0.879638	0	0	0.00086058	0.451	0.664219	0	0	0.00055843	0.98	0.28715
KIF2A	NP_001091981.1		kinesin-like protein KIF2A isoform 2 [Homo sapiens]	744	0	0	0	0	0	0	0	0	7.89e-05	8.795e-05	9.466e-05	1.773	0.024427	0	0	0	0			0	0	0	0			0	0	0			0	0	0			0	0	0			0	0	0.00012675	1.146	0.28908
RPN2	NP_001311228.1		RPN2.NP_001311228.1:dolichyl-diphosphooligosaccharide--protein glycosyltransferase subunit 2 isoform 3 precursor [Homo sapiens] ;NP_001311231.1:dolichyl-diphosphooligosaccharide--protein glycosyltransferase subunit 2 isoform 5 precursor [Homo sapiens] ;NP_001311233.1:dolichyl-diphosphooligosaccharide--protein glycosyltransferase subunit 2 isoform 7 precursor [Homo sapiens] ;NP_002942.2:dolichyl-d…	615	0	0	0.00013658	0	0	0	0.00044327	8.564e-05	0.00128182	0.00104881	0.00144285	3.666	0	0.00114154	0.00114434	0.00090537	0.0008824	2.983	0	0.0002532	0.00018559	0.00042829	0	0.233	0.776685	0	0	0.00023158	1.05	0.116584	0	0	0	-0.647	0.901393	0	0	0.00013503	-0.365	0.873175	0	0	0.00021906	0.862	0.292954
SRP72	NP_008878.3		signal recognition particle subunit SRP72 isoform 1 [Homo sapiens]	671	0	0	0	0	0	0	0	0	0.00033745	0.00040402	0.00039358	3.07	0	4.185e-05	0	0	0	0.19	0.664677	0.00017405	0	0	0	0.453	0.701027	0	0	0			0	0	0			0	0	0			0	0	0.00014054	1.107	0.292959
SLC25A3	NP_998776.1		phosphate carrier protein, mitochondrial isoform b precursor [Homo sapiens]	361	0	0	0.00031025	0	0.00054745	0.00032804	0.00094394	0.00024317	0.00025554	0.0005179	0.00049746	1.71	4.2e-05	0.00326714	0.00220943	0.00188514	0.00225488	3.007	0	0	0	0	0.0008107	-0.366	0.920906	0.00187293	0.00130514	0.00161095	2.539	0	0	0	0	-1.032	0.908674	0	0	0.00034507	-0.497	0.880404	0.00041995	0	0.00033587	0.717	0.298806
TPR	NP_003283.2		nucleoprotein TPR [Homo sapiens]	2363	0	0	2.37e-05	0	0	0	5.768e-05	0	0.00010292	3.165e-05	4.918e-05	2.267	2.3e-05	0	0	0	2.871e-05	-0.103	0.707838	0	4.83e-05	0	0	-0.094	0.885905	0	0	0	-0.366	0.829063	0	0	0	-0.353	0.867702	0.00019408	0	0	1.329	0.045533	6.416e-05	0	2.281e-05	0.954	0.298806
RPL10L	NP_542784.1		60S ribosomal protein L10-like [Homo sapiens]	214	0	0	0	0	0	0	0	0	4.759e-05	0	0	0.049	0.595441	0	0.00010962	0	0.00055472	0.465	0.579224	0	0	0	0			0.00024304	0	0	-0.087	0.80635	0	0	0			0	0	0			0	0.00150309	0.00028779	1.011	0.30076
TIMM17B	NP_001161419.1		TIMM17B.NP_001161419.1:mitochondrial import inner membrane translocase subunit Tim17-B isoform 1 [Homo sapiens] ;NP_005825.1:mitochondrial import inner membrane translocase subunit Tim17-B isoform 2 [Homo sapiens] ;	222	0	0	0	0	0	0	0	0	0	0	0			0	0	0	0			0	0	0	0			0	0	0			0	0	0			0	0	0.00037408	0.248	0.779517	0	0	0.0004248	1.144	0.300763
EIF6	NP_852133.1		eukaryotic translation initiation factor 6 isoform a [Homo sapiens]	245	0	0	0	0	0	0	0	0.00014332	0.00020538	0.00019078	0.00043117	1.761	0.009936	0.00011462	0.0001915	0	0	0.444	0.608509	0.00031779	0	0	0	0.188	0.815102	0	0.00019894	0	0.533	0.607116	0.00066773	0	0	0.472	0.52932	0.00077996	0	0	0.825	0.45406	0.00037127	0	0.00027494	1.085	0.304687
HAX1	NP_006109.2		HCLS1-associated protein X-1 isoform a [Homo sapiens]	279	0	0	0	0	0	0	0	0	0.00024047	0.00040207	0.00049222	2.148	0.000351	0.00080521	0.0014294	0.00083154	0.00158037	2.864	0	0.0004186	0	0	0	0.405	0.708834	0.00037283	0.00029116	0.00089332	2.235	6.5e-05	0	0	0			0	0	0.00059531	0.711	0.542226	0	0	0.00033801	1.098	0.304689
CAPRIN1	NP_005889.3		CAPRIN1.NP_005889.3:caprin-1 isoform 1 [Homo sapiens] ;NP_976240.1:caprin-1 isoform 2 [Homo sapiens] ;	709	0	0	0	0	0	0	0	0	0.00011828	0.00014503	8.94e-05	1.966	0.002003	0	0	0	0			0	0	0	0			0	0	0			0	0	0			0	0	0			0	0	0.00013301	1.07	0.308627
ETFA	NP_000117.1		electron transfer flavoprotein subunit alpha, mitochondrial isoform a [Homo sapiens]	333	0	0	0	0	0	0	0	0	0.00050369	0.00039301	0.00047584	2.516	2.3e-05	0.00042165	0.00049313	0.00032513	0.00040741	1.974	0.006866	0.00058453	0.00034276	0.00079099	0	0.96	0.304662	0	0	0.00014256	0.699	0.524796	0	0	0			0	0	0			0.00027316	0	0.00020229	1.128	0.308628
POLR2B	NP_000929.1		POLR2B.NP_000929.1:DNA-directed RNA polymerase II subunit RPB2 isoform 1 [Homo sapiens] ;NP_001290198.1:DNA-directed RNA polymerase II subunit RPB2 isoform 3 [Homo sapiens] ;	1174	0	0	0	0	0	0	0	0	5.715e-05	4.778e-05	8.998e-05	1.909	0.00266	0.00037076	0.00043961	5.27e-05	0.00031779	2.902	2e-06	6.632e-05	0	0	0	0.182	0.820272	0.00022151	6.919e-05	0.00017186	2.24	6.7e-05	0	0	0			0	0	0.00010611	0.515	0.664218	0	0	6.885e-05	1.015	0.312586
YWHAG	NP_036611.2		14-3-3 protein gamma [Homo sapiens]	247	0	0	0.00113359	0	0	0	0	0	0.00031157	0.00045416	0.00034215	1.218	0.020398	0.00022738	0.00028493	0	0	-0.061	0.705003	0.00047283	0	0.0021328	0	-0.044	0.879234	0	0	0.0003844	0.375	0.63129	0.00044155	0	0	-0.626	0.908956	0.00063826	0	0	-0.159	0.861375	0	0	0.00065452	0.731	0.314565
SMG6	NP_060045.4		telomerase-binding protein EST1A isoform 1 [Homo sapiens]	1419	0	0	0	0	0	0	0	0	0	0	0			0	0	0	0			0	0	0	0			0	0	0			0	0	0			0	0	0			0	0	5.697e-05	1.005	0.316552
GGCT	NP_001186744.1		GGCT.NP_001186744.1:gamma-glutamylcyclotransferase isoform 2 [Homo sapiens] ;NP_001186745.1:gamma-glutamylcyclotransferase isoform 3 [Homo sapiens] ;NP_076956.1:gamma-glutamylcyclotransferase isoform 1 [Homo sapiens] ;	166	0	0	0	0	0	0	0	0	0	0	0			0	0	0	0			0	0	0	0			0	0	0			0	0	0			0	0	0			0	0	0.00048695	0.986	0.316558
CTPS1	NP_001896.2		CTP synthase 1 isoform a [Homo sapiens]	591	0.0001007	0	9.475e-05	0	0	0	0	0.00011883	0.00012771	0.00012654	0.00019662	1.849	0.000876	0.00041926	0.00031755	0.0002617	0.00074606	2.329	6.3e-05	0.00026348	0	0.00044569	0	0.462	0.639656	0	0.00010996	0.00026107	1.556	0.009472	0.00018454	0.00019431	0	0.282	0.638399	0.00025867	0	0.00021078	0.727	0.444074	0.00020521	0	0.00011398	0.944	0.318545
MRPL40	NP_001305081.1		MRPL40.NP_001305081.1:39S ribosomal protein L40, mitochondrial isoform 2 [Homo sapiens] ;NP_003767.2:39S ribosomal protein L40, mitochondrial isoform 1 [Homo sapiens] ;	162	0	0	0	0	0	0	0	0.00021675	0.00072475	0.00040393	0.00026083	1.942	0.000986	0	0	0.00019095	0	0.179	0.667636	0.00048062	0	0	0	0.153	0.828551	0	0	0			0	0	0			0	0	0			0.00056149	0	0.00033265	1.027	0.318549
SMARCC2	NP_001123892.1		SWI/SNF complex subunit SMARCC2 isoform c [Homo sapiens]	1152	0	0	0	0	0	0	0	0	3.943e-05	2.548e-05	0.00011921	1.788	0.006055	0	0	0	0			0	0	0	0			0	0	0			0	0	0			0	0	0			0	0	7.455e-05	1.042	0.318549
SENP3	NP_056485.2		sentrin-specific protease 3 [Homo sapiens]	574	0	0	0	0	0	0	0	0.00012235	0	6.514e-05	0.00014723	1.501	0.061165	9.785e-05	0	0	0	0.517	0.579224	0	0	0	0			0	0	0			0	0	0			0	0	0			0	0	0.00014082	1.023	0.320535
MYO5C	NP_061198.2		unconventional myosin-Vc [Homo sapiens]	1742	0	0	0	0	0	0	0	0	0	0	0			2.418e-05	0	0	0	0.357	0.618805	0	0	0	0			0	0	0			0	0	0			0	0	0			0	0	4.921e-05	1.055	0.320537
KIF23	NP_612565.1		kinesin-like protein KIF23 isoform 1 [Homo sapiens]	960	0	0	0	0	0	0	0	0	8.74e-06	0	1.651e-05	0.094	0.588761	0	0	0	0			0	0	0	0			0	0	0			0	0	0			0	0	0			0	0	9.122e-05	1.082	0.320539
XPO1	NP_003391.1		exportin-1 [Homo sapiens]	1071	0	0	0.00023529	0	0	0	0	3.279e-05	0.00064992	0.00066336	0.00049317	3.149	0	0.00165187	0.00155517	0.00157411	0.00123508	3.636	0	0.00054524	0.00015986	0.00024594	0.00034158	1.089	0.035034	0	0.00012136	8.865e-05	0.971	0.099288	0	0	0	-0.978	0.910051	0	0	7.754e-05	-0.56	0.880713	0	0	0.00015095	0.733	0.320542
TAF1C	NP_001230085.1		TAF1C.NP_001230085.1:TATA box-binding protein-associated factor RNA polymerase I subunit C isoform 3 [Homo sapiens] ;NP_005670.3:TATA box-binding protein-associated factor RNA polymerase I subunit C isoform 1 [Homo sapiens] ;NP_647610.2:TATA box-binding protein-associated factor RNA polymerase I subunit C isoform 2 [Homo sapiens] ;	843	0	0	0	0	0	0	0	0	0	0	0			0	0	0	0			0	0	0	0			0	0	5.632e-05	0.677	0.57908	0	0	0			0	0	0			0	0	0.00011187	1.115	0.322533
PLRG1	NP_002660.1		pleiotropic regulator 1 isoform 1 [Homo sapiens]	514	0	0	0	0	0	0	0	0	0.00027737	0.0001455	0.00016442	2.204	0.000525	5.463e-05	0	0	0	0.227	0.657419	0	0	0	0			0	0	0			0	0	0			0	0	0			0	0	0.00015726	0.979	0.324533
POF1B	NP_001294869.1		POF1B.NP_001294869.1:protein POF1B isoform 2 [Homo sapiens] ;NP_079197.3:protein POF1B isoform 1 [Homo sapiens] ;	595	0	0	0	0	0	0	0	0	0	0	0			0	0	0	0			0	0	0	0			0	0	0			0	0	0			0	0	0			0	0	0.00013585	0.98	0.324536
GART	NP_001129478.1		trifunctional purine biosynthetic protein adenosine-3 isoform 1 [Homo sapiens]	1010	0	0	0	0	0	0	0	6.953e-05	0.00012455	7.404e-05	0.00021964	2.552	3e-06	0.00052827	0.00055744	0.0003369	0.00073879	3.208	0	0.0003469	0	0	0.00021732	1.3	0.098834	0	0	0.00011751	1.371	0.066972	0	0	0			7.568e-05	0	0.00012334	0.697	0.556385	0	0	8.003e-05	1.012	0.328543
APTX	NP_001182177.1		APTX.NP_001182177.1:aprataxin isoform e [Homo sapiens] ;NP_001182180.1:aprataxin isoform g [Homo sapiens] ;NP_778239.1:aprataxin isoform b [Homo sapiens] ;NP_778243.1:aprataxin isoform a [Homo sapiens] ;	356	0	0	0	0	0	0	0	0	0	0	5.935e-05	0.236	0.561211	0	0	0	0			0	0	0	0			0	0	0.00016669	0.843	0.429041	0	0	0			0	0	0.00186621	1.82	0.00351	0	0	0.00022706	0.966	0.328545
DCD	NP_444513.1		dermcidin isoform 1 preproprotein [Homo sapiens]	110	0	0	0.00050908	0	0.00119776	0	0	0	0.00091488	0	0	1.113	0.138344	0	0	0	0	-0.3	0.72313	0.00106172	0	0	0	0.119	0.833314	0	0	0	-0.369	0.830646	0	0.00156593	0.00237867	0.719	0.293138	0.00208463	0.0278536	0.00075497	1.819	0.000665	0	0	0.0009798	0.966	0.330552
DNAJB6	NP_490647.1		dnaJ homolog subfamily B member 6 isoform a [Homo sapiens]	326	0	0	0	0	0	0	0	0.00123865	0.00018008	0.0004588	0.00042125	2.715	3e-06	0.00155053	0.00187096	0.00237219	0.0020808	3.484	0	0.001433	0	0	0	1.423	0.07504	0.00095724	0.00049837	0.00087375	2.661	0	0	0	0			0.0003517	0	0.00063686	1.109	0.222345	0	0	0.00024796	1.05	0.330555
SNRPB	NP_003082.1		SNRPB,SNRPN.NP_003082.1:small nuclear ribonucleoprotein-associated proteins B and B' isoform B [Homo sapiens] ;NP_073719.1:small nuclear ribonucleoprotein-associated protein N [Homo sapiens] ;NP_937859.1:small nuclear ribonucleoprotein-associated proteins B and B' isoform B' [Homo sapiens] ;	231	0	0	0	0	0	0	0	0.00053202	0.00014522	0.00040468	0.00018292	1.898	0.005167	0.00018235	0.00020311	0	0	0.563	0.557443	0	0.00049411	0	0	0.207	0.811571	0	0	0.00025689	0.833	0.429043	0	0	0			0.00033089	0	0.00089877	0.974	0.288766	0	0	0.00034993	0.996	0.330556
SFXN4	NP_998814.1		sideroflexin-4 [Homo sapiens]	337	0	0	0	0	0	0	0	0	0	0	0			0.00016666	0.00013922	9.179e-05	0	0.812	0.420339	0	0	0	0			0	9.642e-05	7.044e-05	0.489	0.645153	0	0	0			0	0	0.00024643	0.277	0.772043	0	0	0.00023986	1.013	0.330556
HACD3	NP_057479.2		very-long-chain (3R)-3-hydroxyacyl-CoA dehydratase 3 [Homo sapiens]	362	0	0	0.00015469	0	0	0	0	9.7e-05	0.0006255	0.00054229	0.00011673	2.486	2e-06	0.00046545	0.00090725	0.00111087	0.00074955	2.626	1e-06	0.00021508	0.0003153	0	0	0.255	0.790916	0.00043102	0.00040393	0.00032786	1.873	0.001312	0	0	0	-0.204	0.839182	0	0	0.00022941	0.085	0.817351	0.00041879	0	0.00011165	0.951	0.332562
RIF1	NP_001171136.1		RIF1.NP_001171136.1:telomere-associated protein RIF1 isoform 2 [Homo sapiens] ;NP_060621.3:telomere-associated protein RIF1 isoform 1 [Homo sapiens] ;	2446	0	0	0	0	0	0	0	3.589e-05	5.486e-05	3.44e-05	5.183e-05	2.407	0.000487	0.00014351	0.0001055	7.588e-05	5.547e-05	2.59	2e-06	0	0	0	0			0	1.328e-05	0	0.286	0.730831	0	0	0			0	0	0			2.479e-05	0	2.754e-05	0.984	0.332566
PSMD14	NP_005796.1		26S proteasome non-ATPase regulatory subunit 14 [Homo sapiens]	310	0	0	0	0	0	0	0	0.00011327	0.00054106	0.00069357	0.0005793	2.813	2.5e-05	9.059e-05	0	0	0	0.208	0.66367	0	0	0	0			0	0	0.00030628	1.21	0.175812	0	0	0			0	0	0.00026789	0.158	0.802999	0	0	0.00026075	0.979	0.332567
NEFM	NP_005373.2		neurofilament medium polypeptide isoform 1 [Homo sapiens]	916	0	0	0	0	0	0	0	0	0	0	0			4.599e-05	5.227e-05	0	0	0.568	0.55364	0	0	0	0			0	0	0			0.00011906	0	0	0.285	0.652169	0	0	0.00011333	0.364	0.737086	0.00020033	0	0	0.996	0.33458
ZNF106	NP_071918.1		zinc finger protein 106 isoform 1 [Homo sapiens]	1883	0	0	0	0	0	0	0	0	0	0	0			0	0	0	0			0	0	0	0			0	0	0			0	0	0			0	0	0			0	0	5.008e-05	1.081	0.334581
KNOP1	NP_001013009.2		lysine-rich nucleolar protein 1 [Homo sapiens]	458	0	0	0	0	0	0	0	0	0.00010987	0	6.919e-05	1.042	0.237101	0	0	0	0			0	0	0	0			0	0	0			0	0	0			0	0	0			0	0	0.00017649	0.958	0.336598
BAZ1A	NP_038476.2		BAZ1A.NP_038476.2:bromodomain adjacent to zinc finger domain protein 1A isoform a [Homo sapiens] ;NP_872589.1:bromodomain adjacent to zinc finger domain protein 1A isoform b [Homo sapiens] ;	1556	0	0	0	0	0	0	0	0	1.078e-05	0	2.037e-05	0.558	0.473639	0	0	0	0			0	0	0	0			0	0	0			0	0	0			0	0	0			0	0	5.195e-05	0.985	0.336598
RPN1	NP_002941.1		dolichyl-diphosphooligosaccharide--protein glycosyltransferase subunit 1 precursor [Homo sapiens]	607	0	0	0.00036902	0	0.00021706	0	0	0.00037601	0.00122963	0.00167866	0.00116601	3.488	0	0.00131851	0.00119807	0.00089182	0.00122929	2.904	0	0	0	0	0	-0.869	0.919748	0	0	0.00017597	0.541	0.470262	0	0	0	-0.894	0.909232	0	0	0.00034204	0.035	0.824229	0	0	0.00024414	0.691	0.33861
TJP1	NP_001287954.1		TJP1. 1 proteins in this group did not match any genes. NP_001287954.1:tight junction protein ZO-1 isoform c [Homo sapiens] ;NP_001287955.1:tight junction protein ZO-1 isoform d [Homo sapiens] ;NP_003248.3:tight junction protein ZO-1 isoform a [Homo sapiens] ;NP_783297.2:tight junction protein ZO-1 isoform b [Homo sapiens] ;	1835	0	0	0	0	0	0	0	0	0	1.528e-05	2.303e-05	0.847	0.340462	0	0	0	0			0	0	0	0			0	0	0			0	0	0			0	0	0			0	0	4.405e-05	1.004	0.338616
TRA2B	NP_001230808.1		transformer-2 protein homolog beta isoform 2 [Homo sapiens]	188	0	0	0	0	0	0	0	0	0.00030589	0.00054244	0.00028095	1.816	0.005595	0	0	0	0			0	0	0	0			0	0	0			0	0	0			0	0	0			0	0	0.00042996	1.013	0.338617
WDR12	NP_060726.3		ribosome biogenesis protein WDR12 [Homo sapiens]	423	0	0	0	0	0	0	0	0	3.965e-05	0	4.995e-05	0.339	0.534467	0	0	0	0			0	0	0	0			0	0	0			0.00038675	0	0	0.492	0.532388	0	0	0			0	0	0.0001911	0.989	0.340636
CDKN2A	NP_478102.2		cyclin-dependent kinase inhibitor 2A isoform p14ARF [Homo sapiens]	132	0	0	0	0	0	0	0	0	0	0	0			0.00063822	0.00035544	0	0	0.97	0.330758	0	0	0	0			0	0	0.00017982	0.201	0.752036	0	0	0			0	0	0			0	0	0.00061237	1.004	0.340636
PTRH1	NP_001002913.1		probable peptidyl-tRNA hydrolase [Homo sapiens]	214	0	0	0	0	0	0	0	0	0	0	0			0	0	0	0			0	0	0	0			0	0	0			0	0	0			0	0	0			0	0	0.00037773	0.978	0.344683
KIF23	NP_004847.2		kinesin-like protein KIF23 isoform 2 [Homo sapiens]	856	0	0	0	0	0	0	0	0	9.8e-06	0	1.851e-05	0.059	0.594726	0	0	0	0			0	0	0	0			0	0	0			0	0	0			0	0	0			0	0	0.0001023	1.035	0.344687
DHX57	NP_945314.1		putative ATP-dependent RNA helicase DHX57 [Homo sapiens]	1386	0	0	0	0	0	0	0	0.00017734	0	6.745e-05	3.354e-05	2.01	0.001246	0	0	0	0			0	0	0	0			0	0	0			0	0	0			0	0	0			0	0	5.832e-05	0.953	0.346715
IQGAP1	NP_003861.1		ras GTPase-activating-like protein IQGAP1 [Homo sapiens]	1657	0	0	3.38e-05	0	0	0	0	2.119e-05	9.11e-05	8.462e-05	9.563e-05	2.454	1.7e-05	3.389e-05	0	1.867e-05	0	0.555	0.527763	4.699e-05	0	0	0	0.054	0.853588	0	0	0	-0.266	0.823563	0	0	0	-0.292	0.853335	0	0	0	-0.215	0.857863	0	0	5.691e-05	0.948	0.346716
HNRNPH1	NP_005511.1		heterogeneous nuclear ribonucleoprotein H [Homo sapiens]	449	0.00023197	0	0.00218307	0	0.00022008	0.00092311	0	0.00114694	0.00091411	0.00120707	0.00066869	1.771	0	0.00066573	0.00049112	0.00012431	0.00040288	0.321	0.442205	0.00280029	0.00300923	0.00058664	0.0005812	0.767	0.005261	0.00089358	0.00030839	0.00033739	0.312	0.470268	0.00115378	0.00115091	0.00108603	0.188	0.541573	0.00093428	0	0.00069745	-0.112	0.865642	0.00010129	0.0005572	0.00085135	0.415	0.348745
USP39	NP_001243656.1		USP39.NP_001243656.1:U4/U6.U5 tri-snRNP-associated protein 2 isoform 3 [Homo sapiens] ;NP_006581.2:U4/U6.U5 tri-snRNP-associated protein 2 isoform 1 [Homo sapiens] ;	487	0	0	0	0	0	0	0	0.0002163	0.00010332	0.00011517	0.00015184	1.827	0.008722	0.00011533	0.00024085	9.528e-05	0	1.212	0.167981	0	0	0	0			0	0	0			0	0	0			0	0	0			0.00012452	0	0.00013832	0.957	0.348746
DYNLL1	NP_003737.1		dynein light chain 1, cytoplasmic [Homo sapiens]	89	0	0	0	0	0	0	0	0.00039453	0.00018846	0	0.00023739	0.551	0.47041	0.00047329	0.00079075	0.00034757	0	0.793	0.437381	0	0	0	0			0.00233752	0.00079104	0.00093347	1.635	0.012417	0.00183814	0.0032257	0.00367491	1.465	0.015803	0.00085884	0	0.00233276	0.967	0.316509	0	0	0.00090824	0.977	0.350773
PPIL4	NP_624311.1		peptidyl-prolyl cis-trans isomerase-like 4 [Homo sapiens]	492	0	0	0	0	0	0	0	0.00017842	0.00054546	0.000342	0.00027912	2.937	0	0	0.00014304	0	0	0.391	0.615924	0.00023738	0.00023199	0.00133842	0	1.023	0.214271	0	0	0			0	0	0			0	0	0			0.00018488	0	0.00010953	0.984	0.350774
SERPINH1	NP_001226.2		serpin H1 precursor [Homo sapiens]	418	0	0	0.00033492	0	0	0	0	0.00042001	0.00014044	0	0.00022745	1.487	0.011295	0.00201545	0.00185202	0.00062903	0.00178511	3.114	0	0.0005588	0.00081919	0.00063014	0	0.849	0.227348	0.00024885	0.00054415	0.00056787	2.04	2e-06	0	0	0	-0.572	0.896876	0	0	0.00039735	0.217	0.772043	0.00029015	0	0.00019338	0.814	0.350778
PSMD11	NP_002806.2		26S proteasome non-ATPase regulatory subunit 11 [Homo sapiens]	422	0	0	0	0	0	0	0	0	0.00019873	0.00022152	7.51e-05	1.815	0.012358	0	0	0	0			0	0	0	0			0	0	0			0	0	0.00031002	0.291	0.638399	0.00018113	0	0	0.208	0.790082	0	0	0.00019155	0.986	0.350778
RBM4	NP_002887.2		RNA-binding protein 4 isoform 1 [Homo sapiens]	364	0	0	0	0	0	0	0	0.00048232	0.00018432	0.00051363	0.00031923	2.492	5.5e-05	0	0	0	0			0.00032085	0	0	0.00020101	0.425	0.72402	0	0	0			0	0	0			0	0	0			0	0	0.00022207	0.951	0.35281
TCEB2	NP_009039.1		transcription elongation factor B polypeptide 2 isoform a [Homo sapiens]	118	0	0	0	0	0	0	0	0	0.00028428	0.00047533	0.00035809	1.417	0.089849	0.00083294	0.00039761	0.00026215	0	1.151	0.203404	0.00065983	0	0	0.00186015	0.574	0.633748	0.00088152	0.00055074	0	0.835	0.432001	0.00184852	0.00097318	0	0.861	0.227564	0.00129553	0	0	0.677	0.546969	0.00077085	0	0.00045669	1.01	0.352811
RPL7L1	NP_940888.3		60S ribosomal protein L7-like 1 [Homo sapiens]	255	0	0	0	0	0	0	0	0	0	0	0			0	0	0	0			0	0	0	0			0	0	0			0.0004277	0	0	0.161	0.713932	0	0	0			0	0	0.00031699	0.991	0.352812
PPP2R1A	NP_055040.2		serine/threonine-protein phosphatase 2A 65 kDa regulatory subunit A alpha isoform [Homo sapiens]	589	0	0	0.00042784	0	0	0	0	8.942e-05	8.543e-05	4.761e-05	5.381e-05	0.531	0.395619	0.0001335	0	0	0	-0.037	0.701395	0.00019828	0	0	0	-0.421	0.921807	0.00026491	0.00013792	0.0001209	0.776	0.191281	0.00027775	0.00019497	0.00044423	0.292	0.574806	0.00025955	0	0.00028199	0.324	0.699366	0	0	0.0002516	0.687	0.354844
POLR1C	NP_001305805.1		POLR1C.NP_001305805.1:DNA-directed RNA polymerases I and III subunit RPAC1 isoform 2 [Homo sapiens] ;NP_976035.1:DNA-directed RNA polymerases I and III subunit RPAC1 isoform 1 [Homo sapiens] ;	342	0	0	0	0	0	0	0	0.00020534	0.00019617	0.00013667	9.266e-05	1.623	0.021792	0	0.00027437	0	0	0.563	0.547846	0.00022766	0	0	0	0.171	0.823634	0	0	0			0	0	0			0	0	0			0	0	0.00023636	0.965	0.35688
BMS1	NP_055568.3		ribosome biogenesis protein BMS1 homolog [Homo sapiens]	1282	0	0	0	0	0	0	0	0	1.962e-05	3.646e-05	0	0.9	0.332412	0	0	0	0			0	0	0	0			0	0	0			8.507e-05	0	0	0.199	0.699216	0	0	0			0	0	6.305e-05	1.015	0.356884
SERPINB12	NP_001294857.1		SERPINB12.NP_001294857.1:serpin B12 isoform 1 [Homo sapiens] ;NP_536722.1:serpin B12 isoform 2 [Homo sapiens] ;	425	0	0	0	0	0	0	0	0	0	0	0			0	0	0	0			0	0	0	0			0	0	0			0	0	0			0	0	0.0001954	0.206	0.790081	0.00014268	0	0.0001585	0.962	0.356886
TFAM	NP_003192.1		transcription factor A, mitochondrial isoform 1 precursor [Homo sapiens]	246	0	0	0	0	0	0	0	0.00049958	0.00061364	0.000418	0.00025765	2.411	0.000285	0	0	0	0			0	0	0	0			0	0	0			0	0	0			0.00031072	0	0.00354466	2.167	0.000332	0.00024651	0	0.00027383	0.974	0.358924
IMP3	NP_060755.1		U3 small nucleolar ribonucleoprotein protein IMP3 [Homo sapiens]	184	0	0	0	0	0	0	0	0	0	0	0			0	0	0	0			0	0	0	0			0	0	0			0	0	0			0	0	0			0	0	0.00043931	0.992	0.360964
PPIH	NP_006338.1		peptidyl-prolyl cis-trans isomerase H [Homo sapiens]	177	0	0	0	0	0	0	0	0	0	0.00021126	0.00077587	1.566	0.02074	0.00015865	0	0	0	0.174	0.668604	0	0	0	0			0	0.00018358	0.00033527	0.95	0.349465	0	0	0			0.00107961	0	0	0.881	0.426579	0.0003426	0	0.00038057	0.983	0.360965
FABP5	NP_001435.1		fatty acid-binding protein, epidermal [Homo sapiens]	135	0	0	0	0	0	0	0	0	0	0	0			0	0	0	0			0	0	0	0			0	0	0			0	0	0.00145363	0.519	0.501518	0	0	0			0.00044919	0	0.00049897	0.968	0.363007
MRPL11	NP_057134.1		39S ribosomal protein L11, mitochondrial isoform a [Homo sapiens]	192	0	0	0	0	0	0	0	0	0.00026207	0.0003895	0.00016506	1.564	0.038307	0.00021939	0.00036655	0.00016111	0.00070661	1.172	0.193188	0	0	0	0			0	0	0			0	0	0			0	0	0.00043253	0.236	0.780728	0	0	0.00042101	0.987	0.365048
TFB1M	NP_057104.2		dimethyladenosine transferase 1, mitochondrial [Homo sapiens]	346	0	0	0	0	0	0	0	0	0	0	0			0	0	0	0			0	0	0	0			0	0	0			0	0	0			0	0	0			0	0	0.00023362	1.005	0.36914
NOC4L	NP_076983.1		nucleolar complex protein 4 homolog [Homo sapiens]	516	0	0	0	0	0	0	0	6.805e-05	6.501e-05	3.623e-05	0.00018425	1.524	0.051156	0.00043538	0.00068195	5.995e-05	0.00019719	2.301	0.000123	0	0	0	0			0	0	0.000115	0.871	0.396454	0.00031704	0	0	0.472	0.535452	0	0	0			0	0	0.00015665	0.954	0.373229
RACK1	NP_006089.1		receptor of activated protein C kinase 1 [Homo sapiens]	317	0	0	0.00026498	0	0	0	0	0	0.00298946	0.00457084	0.00333241	4.245	0	0.00057581	0.00081403	0.00034154	0.00096295	2.044	0.000481	0.00159649	0.00036006	0	0.00184646	1.581	0.006577	0	0	0.0001872	0.627	0.527594	0	0	0	-0.34	0.863548	0.00024112	0	0	-0.071	0.844403	0	0	0.00029749	0.848	0.373234
PTCD3	NP_060422.4		pentatricopeptide repeat domain-containing protein 3, mitochondrial precursor [Homo sapiens]	689	0	0	0	0	0	0	0	0.00173272	0.00020692	0.00056984	0.00047529	3.797	0	0.00012227	0.00010214	0	9.845e-05	1.122	0.224675	0	0	0	0			0	0	0			0	0	0			0.00011094	0	0.00012053	0.481	0.675698	0	0	0.00011732	1.015	0.373234
MRPL46	NP_071446.2		39S ribosomal protein L46, mitochondrial [Homo sapiens]	279	0	0	0	0	0	0	0	0	0.00027053	0.00023454	0.00015145	1.677	0.02006	0	0	0	0			0	0	0	0			0	0	0			0	0	0			0	0	0			0	0	0.00028973	0.933	0.375277
DARS	NP_001340.2		aspartate--tRNA ligase, cytoplasmic isoform 1 [Homo sapiens]	501	0	0	0	0	0	0	0	0	0.00075327	0.0003172	0.00046388	3.108	0	0.00022421	0.0001873	9.261e-05	0.00033849	1.622	0.015965	0	0.00045565	0.00052575	0	0.676	0.56254	0	0.00016214	0	0.83	0.44677	0	0	0			0	0	0.00033152	0.65	0.581762	0	0	0.00016134	0.98	0.375283
NKAP	NP_078804.2		NF-kappa-B-activating protein [Homo sapiens]	415	0	0	0	0	0	0	0	0.00012691	6.062e-05	0.0001802	7.636e-05	1.517	0.057936	0	0	0	0			0	0	0	0			0	0	0			0	0	0			0	0	0.00030017	0.476	0.681308	0	0	0.00019478	0.956	0.377332
NUP153	NP_001265138.1		NUP153.NP_001265138.1:nuclear pore complex protein Nup153 isoform 1 [Homo sapiens] ;NP_001265139.1:nuclear pore complex protein Nup153 isoform 3 [Homo sapiens] ;NP_005115.2:nuclear pore complex protein Nup153 isoform 2 [Homo sapiens] ;	1506	0	0	0	0	0	0	0	0	1.114e-05	0	4.209e-05	0.924	0.264263	0.0001585	7.789e-05	0	6.756e-05	1.869	0.003163	0	0	0	0			0	0	1.576e-05	0.269	0.737184	0	0	0			0	0	0			0	0	5.367e-05	0.959	0.377333
LUC7L3	NP_057508.2		luc7-like protein 3 [Homo sapiens]	432	0	0	0.00025926	0	0	0	0	0.00016256	0.00036885	0.00030295	7.336e-05	1.944	0.000271	0	0	0	0	-0.497	0.734446	0	0	0	0	-0.468	0.920359	0	7.522e-05	0	-0.17	0.818577	0	0	0	-0.519	0.894201	0.00070774	0	0	0.856	0.297899	0	0	0.00024949	0.836	0.381432
RPP30	NP_001098016.1		RPP30.NP_001098016.1:ribonuclease P protein subunit p30 isoform a [Homo sapiens] ;NP_006404.1:ribonuclease P protein subunit p30 isoform b [Homo sapiens] ;	322	0	0	0	0	0	0	0	0.00021809	0	0	0.00016403	0.996	0.256413	0.00034884	0	0	0	1.026	0.27244	0	0	0	0			0	0	0.00018429	0.821	0.420152	0	0	0			0	0	0			0	0	0.00025104	0.962	0.381433
POLDIP3	NP_835237.1		polymerase delta-interacting protein 3 isoform 2 [Homo sapiens]	392	0	0	0	0	0	0	0	0	6.418e-05	0	0.00013474	0.981	0.28012	0	0	0	0			0.00033104	0	0	0	0.426	0.708832	0	0	0			0	0	0			0	0	0.00010593	-0.067	0.842514	0	0	0.00020621	0.958	0.383481
BCAS2	NP_005863.1		pre-mRNA-splicing factor SPF27 [Homo sapiens]	225	0	0	0	0	0	0	0	0	7.455e-05	0.00016619	0	0.694	0.410769	0	0	0	0			0	0	0	0			0	0	0			0	0	0			0	0	0			0	0	0.00035926	0.951	0.389637
AFF4	NP_055238.1		AF4/FMR2 family member 4 [Homo sapiens]	1163	0	0	0	0	0	0	0	0	0	0	0			0	0	0	0			0	0	0	0			0	0	0			0	0	0			0	0	0			0	0	6.95e-05	0.979	0.389638
SCCPDH	NP_057086.2		saccharopine dehydrogenase-like oxidoreductase [Homo sapiens]	429	0	0	0	0	0	0	0	0	3.91e-05	0	9.85e-05	0.717	0.416357	0.00026184	0.00021873	0	0.00055343	1.615	0.044719	0	0	0	0			0	0	0			0	0	0			0	0	0			0.00035338	0	0	0.884	0.397843
MARS	NP_004981.2		methionine--tRNA ligase, cytoplasmic [Homo sapiens]	900	0	0.0011308	0	0	0	0	0	0	0.00036341	0.00032199	0.00052819	3.269	0	0.00067084	0.00057344	0.00022341	0.00045223	2.989	0	0	0	0	0	-0.206	0.899376	0	0	0.00014506	1.385	0.049191	0	0	0	-0.155	0.826197	0	0	0	-0.296	0.863394	6.738e-05	0	7.485e-05	0.827	0.399894
TRIM41	NP_291027.3		E3 ubiquitin-protein ligase TRIM41 isoform 1 [Homo sapiens]	630	0	0	0	0	0	0	0	0	0	0	0			0	0	0	0			0	0	0	0			0	0	0			0	0	0			0	0	0			0	0	0.00012831	0.944	0.399899
TOP2A	NP_001058.2		DNA topoisomerase 2-alpha [Homo sapiens]	1531	0	0	0	0	0	0	0	0	0	1.221e-05	2.07e-05	0.549	0.48156	0	0	0	0			0	0	0	0			0	0	0			0	0	0			0	0	0			0	0	4.738e-05	0.901	0.404002
PRPF6	NP_036601.2		pre-mRNA-processing factor 6 [Homo sapiens]	941	0	0	0	0	0	0	0	0	4.456e-05	9.934e-05	5.613e-05	1.731	0.017829	0.0002835	0.00039888	0.00014793	7.209e-05	2.456	1.4e-05	8.274e-05	0	0	0.00015551	0.343	0.750325	0	0	0			0	0	0			0	0	0			0	0	7.158e-05	0.895	0.40605
BUB3	NP_001007794.1		BUB3.NP_001007794.1:mitotic checkpoint protein BUB3 isoform b [Homo sapiens] ;NP_004716.1:mitotic checkpoint protein BUB3 isoform a [Homo sapiens] ;	326	0	0	0	0	0	0	0	0.00010771	0.00015435	0.0003441	0.00025923	1.976	0.002188	0.00025842	0.00014392	0	0.00020808	1.021	0.270089	0.0007165	0	0	0.00134661	1.303	0.094272	0	0	7.281e-05	0.253	0.741794	0	0	0			0.00023447	0	0	0.188	0.794533	0	0	0.00020663	0.918	0.408097
ACTL6A	NP_004292.1		ACTL6A.NP_004292.1:actin-like protein 6A isoform 1 [Homo sapiens] ;NP_829888.1:actin-like protein 6A isoform 2 [Homo sapiens] ;	429	0	0	0	0	0	0	0	8.185e-05	0.00011729	0.00013074	0.00044323	2.139	0.003289	9.819e-05	0.00010937	0	0.00015812	0.688	0.475198	0	0	0	0			0	0	0			0	0	0			0.00017817	0	0	0.206	0.7878	0.00014135	0	0.00012562	0.872	0.41015
MRPS2	NP_057118.1		28S ribosomal protein S2, mitochondrial [Homo sapiens]	296	0	0	0	0	0	0	0	0.00017794	5.666e-05	0	0.00014275	0.887	0.314267	0	0	0	0			0	0	0	0			0	0	0			0	0	0			0	0	0.00028056	0.259	0.775823	0	0	0.00027309	0.925	0.4122
TCOF1	NP_001128717.1		treacle protein isoform f [Homo sapiens]	1412	0	0	0	0	0	0	0	3.419e-05	6.385e-05	5.627e-05	6.172e-05	2.061	0.001217	3.729e-05	2.492e-05	1.095e-05	2.402e-05	0.547	0.543922	5.514e-05	0	0	0	0.175	0.823635	0	0	0			0	0	0			0	0	2.941e-05	-0.08	0.843782	0	0	4.771e-05	0.869	0.416289
RBM27	NP_061862.1		RNA-binding protein 27 [Homo sapiens]	1060	0	0	0	0	0	0	0	6.625e-05	0	3.528e-05	8.969e-05	1.513	0.032941	3.974e-05	6.639e-05	0	6.399e-05	0.81	0.432539	0	0	0	0			0	0	0			0	0	0			0	0	0			0	0	7.626e-05	0.951	0.418337
MRPS9	NP_872578.1		28S ribosomal protein S9, mitochondrial [Homo sapiens]	396	0	0	0	0	0	0	0	0.00039901	0.00027531	0.00028328	0.0006669	2.762	2e-06	0	0	0	0			0	0	0	0			0	0	0			0	0	0			0	0	0.00020971	0.189	0.795624	0	0	0.0001701	0.855	0.420379
INTS1	NP_001073922.2		integrator complex subunit 1 [Homo sapiens]	2190	0	0	0	0	0	0	0	0	1.149e-05	0	1.929e-05	0.754	0.360447	0.00019234	0.00022495	8.475e-05	0.00010841	2.935	0	3.555e-05	0	0	0	0.185	0.816843	0	0	1.626e-05	0.451	0.673447	0	0	0			0	0	5.688e-05	0.427	0.709721	0	0	3.076e-05	0.87	0.420382
MRPL48	NP_001305427.1		MRPL48.NP_001305427.1:39S ribosomal protein L48, mitochondrial isoform 3 [Homo sapiens] ;NP_001305428.1:39S ribosomal protein L48, mitochondrial isoform 2 [Homo sapiens] ;NP_057139.1:39S ribosomal protein L48, mitochondrial isoform 1 [Homo sapiens] ;	194	0	0	0	0	0	0	0	0	0.00012969	9.637e-05	0	0.552	0.473639	0	0	0	0			0	0	0	0			0	0	0			0	0	0			0	0	0			0	0	0.00034722	0.907	0.420382
PES1	NP_001230154.1		PES1.NP_001230154.1:pescadillo homolog isoform 2 [Homo sapiens] ;NP_055118.1:pescadillo homolog isoform 1 [Homo sapiens] ;	583	0	0	0	0	0	0	0	0	7.192e-05	9.621e-05	7.248e-05	1.474	0.070745	0.00012042	0.00024143	5.306e-05	0	1.244	0.160637	0	0	0	0			0	8.36e-05	0	0.474	0.656322	0.00037414	0.00029546	0.00056101	1.429	0.017149	0	0	0.00014245	0.183	0.794535	0	0	0.00011554	0.875	0.422424
TYMP	NP_001244918.1		TYMP.NP_001244918.1:thymidine phosphorylase isoform 2 [Homo sapiens] ;NP_001944.1:thymidine phosphorylase isoform 1 precursor [Homo sapiens] ;	487	0	0	0	0	0	0	0	0	0	0	0			0	0	0	0			0	0	0	0			0	0	0			0	0	0			0	0	0			0	0	0.00013832	0.894	0.422424
SMC4	NP_005487.3		structural maintenance of chromosomes protein 4 isoform 1 [Homo sapiens]	1288	0	0	4.348e-05	0	0	0	0	0.00010905	0.00019533	0.00026854	0.00022144	3.185	0	0.00034884	0.00032784	0.00021615	0.00021067	2.938	4e-06	9.068e-05	0	0	0	0.287	0.77877	0	3.784e-05	1.843e-05	0.513	0.628932	0	0	0	-0.283	0.854529	0	0	6.448e-05	0.047	0.82423	0.00014124	0	0	0.854	0.424465
FUS	NP_001164105.1		RNA-binding protein FUS isoform 2 [Homo sapiens]	525	0	0	0	0	0	0	0	0	0.00128995	0.00238599	0.00247341	4.477	0	0.00018721	8.937e-05	0	0	1.084	0.237921	0	0	0	0			0	0	0			0	0	0			0	0	0			0.00011551	0	0.00010265	0.846	0.424467
SMC1A	NP_001268392.1		SMC1A.NP_001268392.1:structural maintenance of chromosomes protein 1A isoform 2 [Homo sapiens] ;NP_006297.2:structural maintenance of chromosomes protein 1A isoform 1 [Homo sapiens] ;	1211	0	0	0	0	0	0	0	0	0.00015235	0.00015439	3.489e-05	2.545	2.5e-05	0.00015073	0.0002712	0.00017881	0.00022406	2.56	2e-05	0	0	0	0			0	0	0			0	0	0			0	0	0.00013715	0.66	0.581766	0	0	5.562e-05	0.864	0.426503
NUMA1	NP_001273490.1		NUMA1.NP_001273490.1:nuclear mitotic apparatus protein 1 isoform 2 [Homo sapiens] ;NP_006176.2:nuclear mitotic apparatus protein 1 isoform 1 [Homo sapiens] ;	2101	0	0.0004844	0	0	0	0	0	5.849e-05	0.00011576	0.00010678	0.00014078	2.94	0	7.351e-05	7.816e-05	2.945e-05	3.229e-05	1.68	0.00882	0.000315	0.0002988	0.00056416	0.00024377	2.362	3e-06	0	4.64e-05	0	0.872	0.375804	0	0	6.227e-05	0.097	0.741796	3.638e-05	0	7.905e-05	0.721	0.51335	4.329e-05	0	2.565e-05	0.834	0.426507
TCOF1	NP_000347.2		treacle protein isoform b [Homo sapiens]	1411	0	0	0	0	0	0	0	3.422e-05	6.687e-05	5.631e-05	5.802e-05	2.085	0.002093	4.229e-05	0	1.096e-05	2.404e-05	0.615	0.535935	5.518e-05	0	0	0	0.163	0.821961	0	0	0			0	0	0			0	0	2.943e-05	-0.086	0.844404	0	0	4.774e-05	0.871	0.426508
ZNF512B	NP_065764.1		zinc finger protein 512B [Homo sapiens]	892	0	0	0	0	0	0	0	0	0	0	0			0	0	0	0			0	0	0	0			0	0	5.322e-05	0.648	0.549699	0	0	0			0	0	0.0001862	0.637	0.599697	0	0	7.552e-05	0.835	0.428543
PPP2CA	NP_002706.1		serine/threonine-protein phosphatase 2A catalytic subunit alpha isoform [Homo sapiens]	309	0	0	0	0	0	0	0	0	0.0001357	0	6.837e-05	0.822	0.338452	0.00013632	0	0.00010011	0	0.584	0.539952	0	0.00036939	0	0	0.19	0.815102	0	0	0.00026886	1.126	0.212263	0	0	0			0.00024737	0	0	0.273	0.772043	0	0	0.000218	0.798	0.430581
WDR61	NP_079510.1		WD repeat-containing protein 61 isoform a [Homo sapiens]	305	0	0	0	0	0	0	0	0	0.00046744	0.00049039	0.00038099	2.464	0.000624	0.0006445	0.00076915	0.00060852	0.00111204	2.515	4e-05	0.00063819	0	0	0	0.665	0.523534	0	0.00037288	0	1.09	0.239435	0.00035758	0	0.00042894	0.425	0.562807	0.00050122	0	0	0.699	0.556385	0.00029823	0	0.00013251	0.807	0.430581
PSMD12	NP_002807.1		26S proteasome non-ATPase regulatory subunit 12 isoform 1 [Homo sapiens]	456	0	0	0	0	0	0	0	0	0.00012874	0.000328	0.00023166	2.203	0.000815	0	0	6.784e-05	0	0.183	0.667637	0	0	0	0			0	0	0			0	0	0			0	0	0			0	0	0.00014772	0.88	0.430583
GTF2H1	NP_005307.1		general transcription factor IIH subunit 1 [Homo sapiens]	548	0	0	0	0	0	0	0	0	0	5.118e-05	0	0.376	0.525706	5.124e-05	0	0	0	0.217	0.660591	0	0	0	0			0	0	0			0	0	0			0	0	0			0	0	0.00012292	0.892	0.432614
SNRPD1	NP_008869.1		small nuclear ribonucleoprotein Sm D1 isoform 1 [Homo sapiens]	119	0.00175048	0	0.00282349	0	0	0.00398058	0.00458168	0.0128355	0.00380558	0.00620589	0.00106525	2.347	0	0.00188786	0.00157707	0.00298936	0.00171011	0.894	0.011247	0.0039257	0.00143874	0	0.00430387	0.036	0.846714	0	0.0015018	0.00019947	-0.164	0.829394	0.00183299	0.00193	0	-0.631	0.904099	0.00545974	0.0051494	0.00174467	0.411	0.41658	0.00152875	0	0.00192461	0.402	0.43465
SMARCD2	NP_001091896.1		SWI/SNF-related matrix-associated actin-dependent regulator of chromatin subfamily D member 2 [Homo sapiens]	531	0	0	0	0	0	0	0	6.613e-05	6.317e-05	3.521e-05	9.947e-05	1.249	0.122884	7.933e-05	0	2.913e-05	0	0.342	0.636346	0	0	0	0			0	0	0			0	0	0			0	0	0			0	0	0.00012686	0.846	0.43465
TEX10	NP_001155056.1		TEX10.NP_001155056.1:testis-expressed sequence 10 protein isoform 2 [Homo sapiens] ;NP_060216.2:testis-expressed sequence 10 protein isoform 1 [Homo sapiens] ;	913	0	0	0	0	0	0	0	3.846e-05	4.593e-05	2.048e-05	6.942e-05	1.378	0.088763	0	0	0	0			0	0	0	0			0	0	0			0	0	0			0	0	0			0	0	7.378e-05	0.86	0.434652
IBTK	NP_001287835.1		IBTK.NP_001287835.1:inhibitor of Bruton tyrosine kinase isoform 2 [Homo sapiens] ;NP_056340.2:inhibitor of Bruton tyrosine kinase isoform 1 [Homo sapiens] ;	1338	0	0	0	0	0	0	0	0	0	0	0			0	0	0	0			0	0	0	0			0	0	0			0	0	0			0	0	0			0	0	5.034e-05	0.843	0.438712
NCCRP1	NP_001001414.1		F-box only protein 50 [Homo sapiens]	275	0	0	0	0	0	0	0	0	0	0	0			0	0	0	0			0	0	0	0			0	0	0			0	0	0			0	0	0.00030199	0.224	0.78193	0	0	0.00024495	0.853	0.438713
WDR6	NP_060501.3		WD repeat-containing protein 6 isoform 1 [Homo sapiens]	1151	0	0	0.00012163	0	0	0	0	0.00013728	8.743e-05	8.934e-05	8.26e-05	1.93	0.000278	0.00040256	0.0003261	0.00013438	0.00038308	2.456	0	0	0	0	0	-0.522	0.92205	0.00013556	0.00011292	0.00040214	2.399	0	0	0	0	-0.568	0.898348	0	0	0.00010823	0.033	0.826675	0	0	9.364e-05	0.73	0.438714
EIF3G	NP_003746.2		eukaryotic translation initiation factor 3 subunit G [Homo sapiens]	320	0	0	0	0	0	0	0	0	0.00018345	0.00046741	0.00023108	2.079	0.000815	8.776e-05	0	0	0	0.191	0.665674	0.00024331	0	0.00082313	0	0.377	0.733821	0	0	0			0	0	0			0.00023886	0	0	0.278	0.761533	0	0	0.0002105	0.833	0.438714
MRPS35	NP_068593.2		28S ribosomal protein S35, mitochondrial isoform 1 precursor [Homo sapiens]	323	0	0	0	0	0	0	0	0.00092403	0.0003635	0.00028942	0.00081763	2.897	2e-06	0.00026082	0.00021789	0	0	1.071	0.242418	0	0	0	0			0	0	0			0	0	0			0	0	0			0.00018774	0	0.00016684	0.848	0.438714
GGH	NP_003869.1		gamma-glutamyl hydrolase precursor [Homo sapiens]	318	0	0	0	0	0	0	0	0	0	0	0.00013288	0.568	0.460524	0.00017662	0	0	0	0.527	0.559326	0	0	0	0			0	0	0			0	0	0			0	0	0			0	0	0.00021183	0.874	0.438714
RARS	NP_002878.2		arginine--tRNA ligase, cytoplasmic [Homo sapiens]	660	0	0	0	0	0	0	0	0	0.00064804	0.00036826	0.00054419	3.322	0	0.00012764	0.00035544	0.00014061	0.00025695	1.979	0.003311	0.00017695	0.00017294	0	0.00022171	0.701	0.487115	0	7.385e-05	0	0.471	0.662853	0	0	0			0	0	0			9.188e-05	0	8.165e-05	0.846	0.440738
PRPF40A	NP_060362.3		pre-mRNA-processing factor 40 homolog A [Homo sapiens]	930	0	0	0	0	0	0	0	0	0	0	0			0	0	0	0			0	0	0	0			0	0	0			0	0	0			0	0	0			0	0	7.243e-05	0.843	0.440742
IARS	NP_038203.2		isoleucine--tRNA ligase, cytoplasmic [Homo sapiens]	1262	0	0	0	0	0	0	0	0	0.00025917	0.0002963	0.00046876	3.504	0	0.00027815	0.0001673	9.805e-05	0.00024188	2.62	1.6e-05	9.254e-05	0.00013567	0	0	0.707	0.523529	0	0	2.821e-05	0.441	0.671358	0	0	0			0	0	9.871e-05	0.513	0.673808	0	0	5.338e-05	0.857	0.442766
EXOSC3	NP_057126.2		exosome complex component RRP40 isoform 1 [Homo sapiens]	275	0	0	0	0	0	0	0	0.00012768	0.00015248	0.00010198	0.0002689	1.471	0.05637	0	0	0	0			0	0	0	0			0	0	0			0	0	0			0	0	0			0	0	0.00024495	0.847	0.442767
TUBG1	NP_001061.2		tubulin gamma-1 chain [Homo sapiens]	451	0	0	0	0	0	0	0	0	0.00035331	0.00041455	0.00032792	2.711	9e-06	0.00105852	0.00083225	0.00099453	0.00097766	3.284	0	0.00034528	0.00037962	0	0	0.771	0.460408	0	0.00010807	0.00089474	2.619	9e-06	0	0	0			0	0	0.00055241	0.991	0.279748	0.00013446	0	0.00011949	0.849	0.442767
LMNA	NP_733821.1		lamin isoform A [Homo sapiens]	664	0	0	0	0	0	0	0	0.00023797	0.00011999	4.224e-05	1.591e-05	1.748	0.011924	0	0	0	0			0	0	0	0			0	2.447e-05	0	-0.085	0.807088	0	0	0.00019703	0.205	0.699217	0.00031657	0	0.00209776	2.649	0	0	0	9.13e-05	0.796	0.444787
CPSF1	NP_037423.2		cleavage and polyadenylation specificity factor subunit 1 [Homo sapiens]	1443	0	0.00070528	3.881e-05	0	0	0	0	7.3e-05	4.649e-05	1.943e-05	8.053e-05	1.715	0.007353	6.811e-05	4.877e-05	4.287e-05	0	1.097	0.153485	0.00013489	0	0	0	0.413	0.69574	0	0	2.467e-05	0.227	0.738736	0	0	0	-0.364	0.867701	0.0001854	0	8.633e-05	1.068	0.14735	0	0	5.602e-05	0.737	0.44479
GNL2	NP_001310552.1		GNL2.NP_001310552.1:nucleolar GTP-binding protein 2 isoform 2 [Homo sapiens] ;NP_037417.1:nucleolar GTP-binding protein 2 isoform 1 [Homo sapiens] ;	799	0	0	0	0	0	0	0	0	0	5.85e-05	9.255e-05	1.298	0.117546	0	0	0	0			0	0	0	0			0	0	0			0	0	0			0	0	0			0	0	8.431e-05	0.857	0.44479
PSMB5	NP_002788.1		proteasome subunit beta type-5 isoform 1 [Homo sapiens]	263	0	0	0	0	0	0	0	0	0.00015944	7.109e-05	8.033e-05	0.922	0.29413	0	0	0	0			0.00029604	0	0	0	0.186	0.815102	0	0	0			0	0	0			0	0	0			0	0	0.00025613	0.842	0.44681
SF3B5	NP_112577.1		splicing factor 3B subunit 5 [Homo sapiens]	86	0	0	0	0	0	0	0	0.00102073	0	0.0004348	0	1.01	0.220159	0.0004898	0	0	0	0.414	0.603911	0	0	0	0			0	0	0			0	0	0			0	0	0			0	0	0.00078327	0.8	0.446811
GTF2E2	NP_002086.1		transcription initiation factor IIE subunit beta [Homo sapiens]	291	0	0	0	0	0	0	0	0	5.764e-05	0.00035336	0.0001089	1.525	0.068024	0	0	0	0			0	0	0	0			0	0	0			0	0	0			0	0	0			0	0	0.00023148	0.83	0.446811
NAF1	NP_001122403.1		H/ACA ribonucleoprotein complex non-core subunit NAF1 isoform b [Homo sapiens]	389	0	0	0	0	0	0	0	0	0	0	0.00019009	0.956	0.278128	0	0	0	0			0	0	0	0			0	0	6.102e-05	0.221	0.750616	0	0	0			0	0	0			0	0	0.00017316	0.857	0.448829
POLR2E	NP_002686.2		DNA-directed RNA polymerases I, II, and III subunit RPABC1 isoform a [Homo sapiens]	210	0	0	0	0	0	0	0	0	0.00011981	0.00026709	0.00010061	1.102	0.200152	0.00013372	0	0	0	0.134	0.675105	0	0	0	0			0	0	0			0	0	0			0.00072797	0	0	0.671	0.579492	0	0	0.00032077	0.868	0.44883
SF3A1	NP_005868.1		splicing factor 3A subunit 1 [Homo sapiens]	793	0	0	0	0	0	0	0	0.00212538	5.288e-05	0.00023577	0.00013321	3.495	0	8.853e-05	0.00011833	0	8.554e-05	1.104	0.251508	0	0	0	0			0	0	8.98e-05	0.969	0.343659	0.00013753	0	0.00016498	0.551	0.476631	0.00019278	0	0.00015709	1.005	0.318858	7.647e-05	0	6.796e-05	0.822	0.450843
FUBP3	NP_003925.1		far upstream element-binding protein 3 [Homo sapiens]	572	0	0	0	0	0	0	0	0	8.797e-05	0.0001144	0	1.32	0.081402	4.909e-05	0	0	0	0.198	0.66367	0	0	0	0			0	0	0			0	0	0			0	0	0.00014519	0.234	0.780728	0	0	0.00011776	0.854	0.450843
CDK12	NP_055898.1		CDK12.NP_055898.1:cyclin-dependent kinase 12 isoform 2 [Homo sapiens] ;NP_057591.2:cyclin-dependent kinase 12 isoform 1 [Homo sapiens] ;	1481	0	0	0	0	0	0	0	0	0	0	0			0	0	0	0			0	0	0	0			0	0	0			0	0	0			0	0	0			0	0	4.548e-05	0.814	0.450846
MPRIP	NP_055949.2		MPRIP.NP_055949.2:myosin phosphatase Rho-interacting protein isoform 1 [Homo sapiens] ;NP_958431.2:myosin phosphatase Rho-interacting protein isoform 2 [Homo sapiens] ;	1038	0	0	0	0	0	0	0	0	0	0	0			0	0	0	0			0	0	0	0			0	0	0			0	0	0			0	0	0			0	0	6.49e-05	0.834	0.450846
ACSL3	NP_976251.1		long-chain-fatty-acid--CoA ligase 3 [Homo sapiens]	720	0	0	0	0	0	0	0	0	0.00026587	0.00016619	0.00012716	2.436	8e-06	0.00046803	0.0007168	0.00012889	4.711e-05	2.656	3e-06	5.407e-05	0	0	0	-0.042	0.875109	0	0	0.00013187	1.206	0.147136	0	0	0			0	0	0			0	0	9.356e-05	0.842	0.450846
ANXA1	NP_000691.1		annexin A1 [Homo sapiens]	346	0	0	0	0	0	0	0	0	0	0	0			0	0	0	0			0	0	0	0			0	0	0			0	0	0			0	0	0			0	0	0.00019469	0.854	0.450846
ARID1A	NP_006006.3		AT-rich interactive domain-containing protein 1A isoform a [Homo sapiens]	2285	0	0	0	0	0	0	0	0	0	3.682e-05	1.387e-05	1.26	0.107338	0	0	0	0			0	0	0	0			0	0	0			0	0	0			0	0	0			0	0	2.948e-05	0.883	0.452856
POP7	NP_005828.2		ribonuclease P protein subunit p20 [Homo sapiens]	140	0	0	0	0	0	0	0	0	0	0.00013354	0	0.185	0.574569	0	0	0	0			0	0	0	0			0	0	0			0	0	0			0	0	0			0	0	0.00048115	0.865	0.452858
SMARCA5	NP_003592.3		SWI/SNF-related matrix-associated actin-dependent regulator of chromatin subfamily A member 5 [Homo sapiens]	1052	0	0	0	0	0	0	0	0	0.00011161	0.00010663	5.021e-05	2.086	0.001874	0	0	0	0			0	0	0	0			0	0	3.385e-05	0.437	0.675522	0	0	0			0	0	0.00015788	0.686	0.558721	0	0	6.403e-05	0.844	0.452859
MSI1	NP_002433.1		RNA-binding protein Musashi homolog 1 [Homo sapiens]	362	0	0	0	0	0	0	0	0.00029099	0.00018244	0.00028406	0.0001876	2.08	0.000897	0.00027151	0	0.00012818	0	1.117	0.205491	0.00021508	0	0	0	0.16	0.826928	0	0.00013464	6.557e-05	0.688	0.516338	0	0	0			0	0	0			0	0	0.00018608	0.837	0.45286
ACAD11	NP_115545.3		acyl-CoA dehydrogenase family member 11 [Homo sapiens]	780	0	0	0	0	0	0	0	0	3.226e-05	5.992e-05	6.772e-05	1.274	0.118864	0.00484232	0.00421059	0.00727727	0.00469622	5.49	0	0.00718705	0.00424367	0.00540308	0.00956784	4.408	0	0	0	0			0	0	0			0	0	0			0.00015549	0	3.454e-05	0.867	0.45487
PARP2	NP_001036083.1		PARP2.NP_001036083.1:poly [ADP-ribose] polymerase 2 isoform 2 [Homo sapiens] ;NP_005475.2:poly [ADP-ribose] polymerase 2 isoform 1 [Homo sapiens] ;	570	0	0	0	0	0	0	0	6.16e-05	7.356e-05	3.28e-05	5.56e-05	1.127	0.19308	0	0	0	0			0	0	0	0			0	0	0			0	0	0			0	0	0.00058278	1.189	0.15529	0	0	0.00011818	0.889	0.45487
BLM	NP_001274175.1		BLM.NP_001274175.1:Bloom syndrome protein isoform 1 [Homo sapiens] ;NP_001274176.1:Bloom syndrome protein isoform 2 [Homo sapiens] ;	1417	0	0	0	0	0	0	0	0	0	1.979e-05	4.473e-05	1.077	0.240922	2.973e-05	0	0	0	0.371	0.620226	0	0	0	0			0	0	0			0	0	0			0	0	0.00020512	1.141	0.230434	0	0	4.754e-05	0.818	0.456875
LENG8	NP_443157.1		leukocyte receptor cluster member 8 [Homo sapiens]	800	0	0	0	0	0	0	0	0	0	0	0			0	0	0	0			0	0	0	0			0	0.00014216	0	1.115	0.23439	0.00020449	0.00014354	0	0.663	0.408277	0	0	0			0	0	8.42e-05	0.814	0.456876
CDK2	NP_001277159.1		cyclin-dependent kinase 2 isoform 3 [Homo sapiens]	238	0	0	0	0	0	0	0	0	0.00010571	7.856e-05	0	0.569	0.47041	0	0.00020946	0	0.00015676	0.207	0.661627	0	0	0	0			0	0	0.00035851	1.126	0.214662	0	0	0			0	0	0			0	0	0.00028303	0.828	0.456877
ACIN1	NP_001158286.1		ACIN1.NP_001158286.1:apoptotic chromatin condensation inducer in the nucleus isoform 2 [Homo sapiens] ;NP_001158287.1:apoptotic chromatin condensation inducer in the nucleus isoform 3 [Homo sapiens] ;NP_055792.1:apoptotic chromatin condensation inducer in the nucleus isoform 1 [Homo sapiens] ;	1328	0	0	0	0	0	0	0	0	5.052e-05	0	1.591e-05	1.165	0.182713	0	0	0	0			0	0	0	0			0	0	1.787e-05	0.259	0.738736	0	0	0			0	0	0			0	0	5.072e-05	0.822	0.45888
PPIL2	NP_680480.1		peptidyl-prolyl cis-trans isomerase-like 2 isoform a [Homo sapiens]	520	0	0	0	0	0	0	0	0	0	0	4.063e-05	0.208	0.569979	0	0	0	0			0	0	0	0			0	0	0			0	0	0			0	0	0			0.00011662	0	0.00010363	0.823	0.458882
ATP5L	NP_006467.4		ATP synthase subunit g, mitochondrial [Homo sapiens]	103	0	0	0	0	0	0	0	0	0.00040711	0	0.00041024	1.017	0.209143	0.0006816	0.00068327	0.00090097	0	1.373	0.088321	0	0	0	0			0	0	0			0	0	0			0	0	0			0	0	0.00065399	0.831	0.458883
RBM5	NP_005769.1		RNA-binding protein 5 [Homo sapiens]	815	0	0	0	0	0	0	0	0	0	0	0			3.446e-05	0	0	0	0.186	0.66666	0	0	0	0			0	0	0			0	0	0			0	0	0.00015285	0.485	0.681307	0	0	8.265e-05	0.863	0.460883
MED9	NP_060489.1		mediator of RNA polymerase II transcription subunit 9 [Homo sapiens]	146	0	0	0	0	0	0	0	0	0	0	0			0	0	0	0			0	0	0	0			0	0	0			0	0	0			0	0	0			0	0	0.00046138	0.839	0.460886
TRA2A	NP_001269687.1		transformer-2 protein homolog alpha isoform 2 [Homo sapiens]	181	0	0	0	0	0	0	0	0	5.295e-05	5.634e-05	0.00011673	0.294	0.554993	0	0	0	0			0	0	0	0			0	0	0			0	0	0			0	0	0			0	0	0.00037216	0.862	0.462884
GEMIN2	NP_003607.1		gem-associated protein 2 isoform alpha [Homo sapiens]	280	0	0	0	0	0	0	0	0	0	0	0			0	0	0	0			0	0	0	0			0	0	0			0	0	0			0.00027299	0	0	0.215	0.785481	0	0	0.00024058	0.833	0.462885
SMC2	NP_006435.2		structural maintenance of chromosomes protein 2 [Homo sapiens]	1197	0	0	0	0	0	0	0	2.933e-05	9.809e-05	0.00020305	0.00020298	2.831	0	0.00028152	0.00045076	0.00038764	0.00031169	3.216	0	0.00029271	0	0	0	1.111	0.166373	0	0	1.983e-05	0.216	0.752035	0	0	0			0	0	0			5.066e-05	0	4.502e-05	0.813	0.462886
XRCC1	NP_006288.2		DNA repair protein XRCC1 [Homo sapiens]	633	0	0	0	0	0	0	0	0.00033283	0.00014573	0.00014768	0.00011682	2.423	0.00101	0	0	0	0			0	0	0	0			0	0	9.375e-05	0.784	0.476097	0	0	0			0.00012075	0	0.00268949	2.693	0	9.58e-05	0	8.513e-05	0.819	0.464879
DHX33	NP_064547.2		putative ATP-dependent RNA helicase DHX33 isoform 1 [Homo sapiens]	707	0	0	0	0	0	0	0	0	0	0	0			7.944e-05	0	0	0	0.602	0.541943	0	0	0	0			0	0	3.357e-05	0.24	0.746271	0	0	0			0	0	0			0	0	9.528e-05	0.855	0.464879
MCM2	NP_004517.2		DNA replication licensing factor MCM2 [Homo sapiens]	904	0	0	0	0	0	0	0.00015078	0	0	0	0	-0.169	0.619186	0	0	3.422e-05	0	0.069	0.686008	0	0	0	0	-0.188	0.897266	0	0	0	-0.266	0.822165	0	0	0	-0.239	0.845846	0	0	0.0001378	0.355	0.741612	6.708e-05	0	5.961e-05	0.768	0.464881
SFN	NP_006133.1		14-3-3 protein sigma [Homo sapiens]	248	0	0	0	0	0	0	0	0	0	0	0			0	0	0	0			0	0	0	0			0	0	0			0	0	0			0	0	0			0	0	0.00027162	0.851	0.464882
MCM7	NP_005907.3		DNA replication licensing factor MCM7 isoform 1 [Homo sapiens]	719	0	0	0	0	0	0	0	0	0	0.00019502	0.00023508	2.208	0.000351	0.00039057	0.00052204	0.00066685	0.00061324	2.979	0	0.00016243	0.00015875	0	0.00020352	0.754	0.510343	0.00021701	0.00013558	0.00090788	3.136	0	0	0	0			0.00010631	0	0.00063526	1.541	0.029771	0	0	9.369e-05	0.844	0.466874
GPATCH4	NP_056405.2		GPATCH4.NP_056405.2:G patch domain-containing protein 4 isoform 1 [Homo sapiens] ;NP_872620.1:G patch domain-containing protein 4 isoform 2 [Homo sapiens] ;	375	0	0	0	0	0	0	0	9.363e-05	0.00011182	0	8.451e-05	1.048	0.240922	0	0	0	0			0	0	0	0			0	0	6.33e-05	0.24	0.744794	0	0	0			0	0	0			0	0	0.00017963	0.825	0.468863
EXOSC5	NP_064543.3		exosome complex component RRP46 [Homo sapiens]	235	0	0	0	0	0	0	0	0	0	0	0.00017981	0.589	0.462192	0.0001195	0	0	0	0.165	0.671446	0	0	0	0			0	0	0			0	0	0			0	0	0			0.00025804	0	0.00022931	0.781	0.470848
RRP1	NP_003674.1		ribosomal RNA processing protein 1 homolog A [Homo sapiens]	461	0	0	0	0	0	0	0	0.00049509	0.00020011	0.00016222	0.00020623	2.394	0.000105	0	0	0	0			0	0	0	0			0	0	0			0	0	0.00028379	0.231	0.683999	0	0	0			0	0	0.00014612	0.812	0.47085
LMNA	NP_005563.1		lamin isoform C [Homo sapiens]	572	0	0	0	0	0	0	0	0.00027624	0.00013928	4.903e-05	1.847e-05	1.763	0.013511	0	0	0	0			0	0	0	0			0	2.84e-05	0	-0.133	0.811298	0	0	0.00022872	0.218	0.69167	0.00036748	0	0.00649376	3.475	0	0	0	0.00010599	0.758	0.470851
SLC25A1	NP_001243463.1		SLC25A1.NP_001243463.1:tricarboxylate transport protein, mitochondrial isoform b [Homo sapiens] ;NP_005975.1:tricarboxylate transport protein, mitochondrial isoform a precursor [Homo sapiens] ;	318	0	0	0	0	0	0	0	0	0	0.00011759	0.00013288	0.906	0.278125	0.00158954	0.0019918	0.00024319	0.00138655	2.996	0	0	0	0	0			0	0.00010218	0.00014929	0.816	0.411261	0	0	0			0	0	0			0.00019069	0	0.00016946	0.838	0.470851
CPA4	NP_001156918.1		CPA4.NP_001156918.1:carboxypeptidase A4 isoform 2 precursor [Homo sapiens] ;NP_057436.2:carboxypeptidase A4 isoform 1 preproprotein [Homo sapiens] ;	388	0	0	0	0	0	0	0	0	0	0	0			0	0	0	0			0	0	0	0			0	0	0			0	0	0			0	0	0			0	0	0.00017361	0.844	0.470851
GNAI3	NP_001243343.2		guanine nucleotide-binding protein G(i) subunit alpha-1 isoform 2 [Homo sapiens]	761.532	0.000299916	0.000100448	-7.82676e-05	2.99773e-05	-6.80849e-05	0.0004122	0.000581869	-5.36295e-05	-0.000150108	-0.000160801	-0.000141257	0.263551	0.531992	-0.000152641	-0.000149005	-9.98525e-05	-0.000154733	0.604423	0.540586	-7.04025e-05	-6.53856e-05	-7.14032e-07	7.56209e-05	0.890555	0.632793	1.03793e-05	1.06191e-05	-0.000166182	0.762719	0.581074	0.000314246	0.000303495	0.000206981	1.33112	0.273621	0.000142111	0.000364086	-4.90613e-05	0.879232	0.562826	4.39777e-05	1.25331e-05	-6.9901e-05	0.974118	0.470897
UBE2L4	NP_001243284.2		UBE2L3.NP_001243284.1:ubiquitin-conjugating enzyme E2 L3 isoform 4 [Homo sapiens] ;NP_001243285.1:ubiquitin-conjugating enzyme E2 L3 isoform 3 [Homo sapiens] ;NP_003338.1:ubiquitin-conjugating enzyme E2 L3 isoform 1 [Homo sapiens] ;	761.494	0.000299887	0.000100515	-7.81152e-05	3.00779e-05	-6.79373e-05	0.000412118	0.000581706	-5.35105e-05	-0.000149929	-0.000160619	-0.000141085	0.263938	0.531886	-0.00015247	-0.000148841	-9.97245e-05	-0.000154571	0.604563	0.54051	-7.02851e-05	-6.52675e-05	-6.37862e-07	7.56697e-05	0.890291	0.632806	1.04537e-05	1.07107e-05	-0.000166004	0.762656	0.581046	0.000314199	0.00030345	0.000206984	1.33065	0.273758	0.000142139	0.000364017	-4.89341e-05	0.879037	0.562845	4.40203e-05	1.25691e-05	-6.97817e-05	0.973995	0.4709
GNG13	NP_061329.4		guanine nucleotide-binding protein G(I)/G(S)/G(O) subunit gamma-12 precursor [Homo sapiens]	761.457	0.000299859	0.000100582	-7.79628e-05	3.01786e-05	-6.77898e-05	0.000412036	0.000581543	-5.33915e-05	-0.000149749	-0.000160438	-0.000140913	0.264325	0.531781	-0.000152299	-0.000148676	-9.95964e-05	-0.00015441	0.604702	0.540433	-7.01677e-05	-6.51493e-05	-5.61692e-07	7.57185e-05	0.890027	0.632819	1.05282e-05	1.08024e-05	-0.000165825	0.762593	0.581019	0.000314152	0.000303406	0.000206987	1.33017	0.273894	0.000142167	0.000363947	-4.88069e-05	0.878843	0.562864	4.40629e-05	1.26051e-05	-6.96625e-05	0.973873	0.470902
CYB5B	NP_085056.3		cytochrome b5 type B [Homo sapiens]	761.419	0.000299831	0.000100649	-7.78104e-05	3.02793e-05	-6.76423e-05	0.000411954	0.00058138	-5.32726e-05	-0.00014957	-0.000160256	-0.000140741	0.264711	0.531675	-0.000152128	-0.000148512	-9.94683e-05	-0.000154249	0.604842	0.540356	-7.00503e-05	-6.50312e-05	-4.85522e-07	7.57674e-05	0.889764	0.632833	1.06026e-05	1.0894e-05	-0.000165647	0.762531	0.580991	0.000314105	0.000303361	0.000206989	1.3297	0.27403	0.000142195	0.000363877	-4.86797e-05	0.878648	0.562884	4.41055e-05	1.26411e-05	-6.95433e-05	0.97375	0.470905
VAMP4	NP_004772.2		vesicle-associated membrane protein 3 [Homo sapiens]	761.382	0.000299802	0.000100716	-7.7658e-05	3.03799e-05	-6.74947e-05	0.000411872	0.000581216	-5.31536e-05	-0.000149391	-0.000160075	-0.000140569	0.265098	0.53157	-0.000151957	-0.000148347	-9.93403e-05	-0.000154087	0.604982	0.540279	-6.99329e-05	-6.4913e-05	-4.09352e-07	7.58162e-05	0.8895	0.632846	1.06771e-05	1.09857e-05	-0.000165468	0.762468	0.580964	0.000314057	0.000303316	0.000206992	1.32923	0.274166	0.000142223	0.000363808	-4.85525e-05	0.878453	0.562903	4.41481e-05	1.2677e-05	-6.9424e-05	0.973627	0.470908
CLPP	NP_006003.2		ATP-dependent Clp protease proteolytic subunit, mitochondrial precursor [Homo sapiens]	761.345	0.000299774	0.000100783	-7.75056e-05	3.04806e-05	-6.73472e-05	0.000411789	0.000581053	-5.30346e-05	-0.000149212	-0.000159893	-0.000140396	0.265485	0.531465	-0.000151787	-0.000148183	-9.92122e-05	-0.000153926	0.605121	0.540202	-6.98155e-05	-6.47949e-05	-3.33182e-07	7.5865e-05	0.889237	0.632859	1.07515e-05	1.10773e-05	-0.000165289	0.762406	0.580937	0.00031401	0.000303272	0.000206995	1.32876	0.274302	0.000142251	0.000363738	-4.84253e-05	0.878258	0.562922	4.41907e-05	1.2713e-05	-6.93048e-05	0.973504	0.470911
NUP44	NP_942590.2		nucleoporin Nup43 [Homo sapiens]	761.307	0.000299745	0.00010085	-7.73532e-05	3.05812e-05	-6.71996e-05	0.000411707	0.00058089	-5.29157e-05	-0.000149033	-0.000159712	-0.000140224	0.265872	0.531359	-0.000151616	-0.000148018	-9.90841e-05	-0.000153765	0.605261	0.540125	-6.96981e-05	-6.46767e-05	-2.57012e-07	7.59138e-05	0.888973	0.632872	1.08259e-05	1.1169e-05	-0.000165111	0.762343	0.580909	0.000313963	0.000303227	0.000206997	1.32828	0.274438	0.000142279	0.000363669	-4.82981e-05	0.878063	0.562942	4.42333e-05	1.2749e-05	-6.91856e-05	0.973381	0.470914
SCN1A	NP_001159436.2		SCN1A.NP_001159436.1:sodium channel protein type 1 subunit alpha isoform 3 [Homo sapiens] ;NP_001189364.1:sodium channel protein type 1 subunit alpha isoform 1 [Homo sapiens] ;NP_008851.3:sodium channel protein type 1 subunit alpha isoform 2 [Homo sapiens] ;	761.27	0.000299717	0.000100917	-7.72008e-05	3.06819e-05	-6.70521e-05	0.000411625	0.000580727	-5.27967e-05	-0.000148854	-0.000159531	-0.000140052	0.266258	0.531254	-0.000151445	-0.000147853	-9.89561e-05	-0.000153604	0.605401	0.540048	-6.95807e-05	-6.45586e-05	-1.80842e-07	7.59626e-05	0.888709	0.632885	1.09004e-05	1.12606e-05	-0.000164932	0.76228	0.580882	0.000313916	0.000303182	0.000207	1.32781	0.274575	0.000142308	0.000363599	-4.81709e-05	0.877868	0.562961	4.42759e-05	1.2785e-05	-6.90663e-05	0.973258	0.470917
NFKB2	NP_001306155.2		NFKB1.NP_001306155.1:nuclear factor NF-kappa-B p105 subunit isoform 2 proprotein [Homo sapiens] ;NP_003989.2:nuclear factor NF-kappa-B p105 subunit isoform 1 [Homo sapiens] ;	761.232	0.000299689	0.000100984	-7.70484e-05	3.07825e-05	-6.69046e-05	0.000411543	0.000580563	-5.26777e-05	-0.000148675	-0.000159349	-0.00013988	0.266645	0.531149	-0.000151274	-0.000147689	-9.8828e-05	-0.000153442	0.60554	0.539971	-6.94633e-05	-6.44404e-05	-1.04672e-07	7.60114e-05	0.888446	0.632898	1.09748e-05	1.13523e-05	-0.000164754	0.762218	0.580854	0.000313868	0.000303138	0.000207003	1.32734	0.274711	0.000142336	0.000363529	-4.80437e-05	0.877673	0.562981	4.43185e-05	1.28209e-05	-6.89471e-05	0.973136	0.47092
ZPR2	NP_001304015.2		ZPR1.NP_001304015.1:zinc finger protein ZPR1 isoform 2 [Homo sapiens] ;NP_003895.1:zinc finger protein ZPR1 isoform 1 [Homo sapiens] ;	761.195	0.00029966	0.000101051	-7.68959e-05	3.08832e-05	-6.6757e-05	0.000411461	0.0005804	-5.25588e-05	-0.000148496	-0.000159168	-0.000139708	0.267032	0.531043	-0.000151103	-0.000147524	-9.86999e-05	-0.000153281	0.60568	0.539894	-6.93459e-05	-6.43223e-05	-2.85019e-08	7.60603e-05	0.888182	0.632912	1.10493e-05	1.14439e-05	-0.000164575	0.762155	0.580827	0.000313821	0.000303093	0.000207006	1.32687	0.274847	0.000142364	0.00036346	-4.79165e-05	0.877479	0.563	4.43611e-05	1.28569e-05	-6.88278e-05	0.973013	0.470922
FHL2	NP_001153171.2		FHL1.NP_001153171.1:four and a half LIM domains protein 1 isoform 5 [Homo sapiens] ;NP_001153173.1:four and a half LIM domains protein 1 isoform 3 precursor [Homo sapiens] ;NP_001153174.1:four and a half LIM domains protein 1 isoform 1 [Homo sapiens] ;NP_001440.2:four and a half LIM domains protein 1 isoform 2 [Homo sapiens] ;	761.158	0.000299632	0.000101118	-7.67435e-05	3.09838e-05	-6.66095e-05	0.000411379	0.000580237	-5.24398e-05	-0.000148317	-0.000158986	-0.000139536	0.267419	0.530938	-0.000150932	-0.00014736	-9.85718e-05	-0.00015312	0.60582	0.539818	-6.92285e-05	-6.42041e-05	4.76682e-08	7.61091e-05	0.887919	0.632925	1.11237e-05	1.15356e-05	-0.000164396	0.762093	0.580799	0.000313774	0.000303049	0.000207008	1.32639	0.274983	0.000142392	0.00036339	-4.77893e-05	0.877284	0.563019	4.44037e-05	1.28929e-05	-6.87086e-05	0.97289	0.470925
BAG2	NP_001165886.2		BAG1.NP_001165886.1:BAG family molecular chaperone regulator 1 isoform BAG-1S [Homo sapiens] ;NP_004314.5:BAG family molecular chaperone regulator 1 isoform BAG-1L [Homo sapiens] ;	761.12	0.000299603	0.000101185	-7.65911e-05	3.10845e-05	-6.64619e-05	0.000411297	0.000580074	-5.23209e-05	-0.000148138	-0.000158805	-0.000139364	0.267805	0.530832	-0.000150761	-0.000147195	-9.84438e-05	-0.000152958	0.605959	0.539741	-6.91111e-05	-6.4086e-05	1.23838e-07	7.61579e-05	0.887655	0.632938	1.11982e-05	1.16272e-05	-0.000164218	0.76203	0.580772	0.000313726	0.000303004	0.000207011	1.32592	0.275119	0.00014242	0.000363321	-4.76621e-05	0.877089	0.563039	4.44463e-05	1.29289e-05	-6.85894e-05	0.972767	0.470928
DBN2	NP_004386.3		drebrin isoform a [Homo sapiens]	761.083	0.000299575	0.000101252	-7.64387e-05	3.11852e-05	-6.63144e-05	0.000411215	0.000579911	-5.22019e-05	-0.000147959	-0.000158623	-0.000139192	0.268192	0.530727	-0.00015059	-0.000147031	-9.83157e-05	-0.000152797	0.606099	0.539664	-6.89937e-05	-6.39678e-05	2.00008e-07	7.62067e-05	0.887391	0.632951	1.12726e-05	1.17189e-05	-0.000164039	0.761967	0.580744	0.000313679	0.000302959	0.000207014	1.32545	0.275256	0.000142448	0.000363251	-4.75349e-05	0.876894	0.563058	4.44889e-05	1.29648e-05	-6.84701e-05	0.972644	0.470931
PPP4R3A	NP_001271209.1		PPP4R3A.NP_001271209.1:serine/threonine-protein phosphatase 4 regulatory subunit 3A isoform 1 [Homo sapiens] ;NP_001271210.1:serine/threonine-protein phosphatase 4 regulatory subunit 3A isoform 3 [Homo sapiens] ;	820	0	0	0	0	0	0	0	0	0	0	0			0	0	0	0			0	0	0	0			0	0	0			0	0	0			0	0	0			0	0	8.215e-05	0.822	0.472834
CHERP	NP_006378.3		calcium homeostasis endoplasmic reticulum protein [Homo sapiens]	916	0	0	0	0	0	0	0	0	0	6.123e-05	3.46e-05	1.059	0.233294	0	0	0	0			0	0	0	0			0	0	0			0	0	0			0	0	9.066e-05	0.222	0.786645	0	0	7.354e-05	0.827	0.472834
CCAR2	NP_066997.3		cell cycle and apoptosis regulator protein 2 [Homo sapiens]	923	0	0	0	0	0	0	0	0	9.995e-05	5.064e-05	9.156e-05	1.863	0.008723	0.00041073	0.00045749	0.00026811	0.00036747	2.895	0	0.00054831	0.00024732	0.00042806	0.00023781	1.814	0.002214	0.00022539	0.00017602	0.0001543	2.213	9.3e-05	0	0	0			0	0	0.00022494	0.843	0.431571	0	0	7.298e-05	0.821	0.47679
CTSA	NP_000299.2		CTSA.NP_000299.2:lysosomal protective protein isoform a precursor [Homo sapiens] ;NP_001121167.1:lysosomal protective protein isoform b preproprotein [Homo sapiens] ;NP_001161066.1:lysosomal protective protein isoform c precursor [Homo sapiens] ;	498	0	0	0	0	0	0	0	0	0	0	0			0	0	0	0			0	0	0	0			0	0	4.766e-05	0.255	0.746272	0	0	0			0	0	0			0	0	0.00013526	0.825	0.478759
RUVBL1	NP_003698.1		ruvB-like 1 isoform 1 [Homo sapiens]	456	0.00013052	0	0.00055262	0	0	0	0	0.00042351	0.00047817	0.00047151	0.00055599	2.274	0	0.00046187	0.00030867	0.00044094	0.00052066	1.478	0.001363	0.0009391	0.00050061	0	0.0003209	0.683	0.280669	0.00057028	0.0011045	0.00044246	2.068	0	0.00071752	0.00025183	0	0.22	0.638396	0.00108955	0	0.00018212	0.837	0.171981	0.00019948	0	0.00023636	0.532	0.480729
DNAJA1	NP_001530.1		dnaJ homolog subfamily A member 1 isoform 1 [Homo sapiens]	397	0.00074958	0	0.00063475	0	0	0.00044744	0.00085834	0.00123824	0.00063373	0.00096542	0.00063861	1.965	0	0.00325382	0.00401816	0.00331151	0.00495514	2.892	0	0.0014709	0.00043126	0	0.00073719	0.264	0.654202	0.00497827	0.00384684	0.0081913	3.497	0	0.00068679	0	0.00032954	-0.493	0.909088	0.00019254	0	0.00031378	-0.853	0.878643	0.00053461	0	0.00040722	0.408	0.482693
POLR2A	NP_000928.1		DNA-directed RNA polymerase II subunit RPB1 [Homo sapiens]	1970	0	0	0	0	0	0	0	0	3.831e-05	0	2.145e-05	1.385	0.10858	0.00014967	0.00013099	3.14e-05	8.608e-05	2.428	0.000116	0	0	0	0			0	0	0			0	0	0			0	0	0			0	0	3.419e-05	0.775	0.484655
CDK1	NP_001777.1		cyclin-dependent kinase 1 isoform 1 [Homo sapiens]	297	0	0	0.00047137	0	0	0	0.00068841	0.00017734	0.00081887	0.00122753	0.00060466	2.458	0	0.00184376	0.00251769	0.00156229	0.00238676	2.811	0	0.00039323	0.00038431	0	0	-0.062	0.882177	0.00087559	0.00131287	0.00123123	2.406	0	0.00110165	0	0.00110124	0.786	0.150892	0.00051472	0	0.00027962	0.186	0.777064	0	0	0.00036289	0.588	0.486612
SRSF4	NP_005617.2		serine/arginine-rich splicing factor 4 [Homo sapiens]	494	0	0	0	0	0	0	0	0	6.791e-05	1.892e-05	0	0.544	0.483119	0	0	0	0			0	0	0	0			0	0	0			0	0	0			0	0	0			0	0	0.00012121	0.782	0.486613
EIF3B	NP_003742.2		eukaryotic translation initiation factor 3 subunit B [Homo sapiens]	814	0	0	0	0	0	0	0	0	0.000783	0.00080389	0.00083056	3.931	0	0.00013799	0.00011528	0	0	1.278	0.151736	0	0	0	0			0	0	4.374e-05	0.443	0.671358	0	0	0			9.39e-05	0.00050187	0	0.473	0.697604	0	0	8.275e-05	0.732	0.488566
NUP133	NP_060700.2		nuclear pore complex protein Nup133 [Homo sapiens]	1156	0	0	4.844e-05	0	0	0	0	0	2.902e-05	4.043e-05	7.311e-05	1.413	0.071669	0.00030365	0.0003044	6.69e-05	0.00020538	2.525	1e-06	6.735e-05	0	0	0	0.03	0.860067	0	7.027e-05	0.00010267	1.596	0.012694	0	0	0	-0.243	0.843229	0	0	0.0001796	0.696	0.530273	0	0	5.827e-05	0.712	0.49246
PSMC1	NP_002793.2		26S protease regulatory subunit 4 [Homo sapiens]	440	0	0	0.00012727	0	0	0	0	0	0.00081958	0.00063737	0.00120042	3.276	0	6.382e-05	0.00010663	0.00024606	0	0.999	0.222501	0.00017695	0.00025941	0	0	0.227	0.796756	0	0	0.00024276	1.207	0.137664	0	0	0	-0.209	0.837802	0	0	0.00018874	0.084	0.818239	0	0	0.00015309	0.741	0.496332
PLS3	NP_001269266.1		plastin-3 isoform 3 [Homo sapiens]	617	0	0	0.0002269	0	0	0	0	0	0.00014951	0.00013636	0.00015409	1.604	0.003154	0.00025032	0	0	5.497e-05	0.813	0.291544	0.00021032	0	0	0	-0.045	0.877203	0	7.9e-05	0	-0.013	0.797445	0.00061867	0	0	0.607	0.341834	0.00012388	0	6.73e-05	-0.242	0.86528	0	0	0.00015285	0.619	0.498267
LBR	NP_919424.1		lamin-B receptor [Homo sapiens]	615	0	0	9.106e-05	0	0	0	0.00022163	0.00031402	0.00023182	0.0003192	0.00027483	2.558	0	0.00018265	7.629e-05	0	0.00016545	0.984	0.246946	0	0	0	0	-0.359	0.91412	0	0	7.719e-05	0.418	0.665	0	0	0	-0.383	0.872574	0	0	0.00027007	0.392	0.702857	9.86e-05	0	0.00010953	0.702	0.500194
GTF3C4	NP_036336.2		general transcription factor 3C polypeptide 4 [Homo sapiens]	822	0	0	0	0	0	0	0	6.407e-05	3.061e-05	6.823e-05	8.996e-05	1.64	0.031451	3.416e-05	0	0	0	0.218	0.66059	0	0	0	0			0	0	0			0	0	0			0	0	0			0	0	6.556e-05	0.718	0.504034
MYO9B	NP_004136.2		unconventional myosin-IXb isoform 1 [Homo sapiens]	2157	0	0	0	0	0	0	0	0	0	1.3e-05	0	0.372	0.530766	0.00026689	0.00025014	0.00013624	0.00017297	3.113	0	0	0	0	0			0	0	1.651e-05	0.453	0.667134	0	0	0			0	0	0			0	0	2.498e-05	0.722	0.505946
EIF1AX	NP_001403.1		eukaryotic translation initiation factor 1A, X-chromosomal [Homo sapiens]	144	0	0	0.00058333	0	0	0.00205594	0	0.00048768	0.0186946	0.00804976	0.0175329	4.619	0	0.00029252	0	0	0	-0.242	0.722744	0.00297381	0.0019816	0	0.00101619	0.967	0.127731	0	0.0009026	0	0.549	0.490604	0.00265083	0.00438605	0.00499686	1.689	3.9e-05	0.00265404	0	0.00057671	0.848	0.242846	0.00105279	0	0.00037423	0.569	0.505947
MSH6	NP_000170.1		DNA mismatch repair protein Msh6 isoform 1 [Homo sapiens]	1360	0	0	4.118e-05	0	0	0	0	0.00029691	0.0001295	0.00015809	0.00011651	2.89	0	0.00060913	0.00070722	0.00063686	0.00069829	3.663	0	0.00017175	0	0	0	0.665	0.503726	0.00011473	0.00020308	0.00032289	2.798	0	0	0	0	-0.237	0.845846	0	0	0.00015266	0.688	0.518209	0	0	4.953e-05	0.7	0.507854
TRIP12	NP_001271143.1		TRIP12.NP_001271143.1:E3 ubiquitin-protein ligase TRIP12 isoform a [Homo sapiens] ;NP_001271144.1:E3 ubiquitin-protein ligase TRIP12 isoform b [Homo sapiens] ;NP_001271145.1:E3 ubiquitin-protein ligase TRIP12 isoform d [Homo sapiens] ;NP_004229.1:E3 ubiquitin-protein ligase TRIP12 isoform c [Homo sapiens] ;	2040	0	0	0	0	0	0	0	0	8.22e-06	1.833e-05	6.214e-05	1.581	0.030968	2.753e-05	0	0	0	0.592	0.529822	0	0	0	0			0	0	0			0	0	0			0	0	0			0	0	2.642e-05	0.735	0.507855
EXOSC4	NP_061910.1		exosome complex component RRP41 [Homo sapiens]	245	0	0	0	0	0	0	0	0.00014332	0	7.631e-05	8.623e-05	0.61	0.448622	0	0	0	0			0	0	0	0			0	0	0			0	0	0			0.00031199	0	0	0.25	0.780728	0.00024751	0	0.00016497	0.737	0.509758
SAMHD1	NP_056289.2		deoxynucleoside triphosphate triphosphohydrolase SAMHD1 [Homo sapiens]	626	0	0	8.946e-05	0	0	0	0	0.00016827	0.00016076	0.00016426	0.00015187	2.169	0.0005	0.00118877	0.00078696	0.00111182	0.00135452	3.579	0	0.00024875	0.00018233	0.00063115	0	0.812	0.410431	0	0.00012977	0.00075837	2.658	0	0	0	0	-0.25	0.849659	0	0	0.00079597	1.464	0.034587	0	0	0.00010761	0.672	0.509759
ABCD3	NP_002849.1		ATP-binding cassette sub-family D member 3 isoform a [Homo sapiens]	659	0	0	8.498e-05	0	0	0	0	7.992e-05	0.00072538	0.00014185	0.00035266	2.992	0	4.261e-05	7.12e-05	0	0	0.215	0.655251	0	0	0	0	-0.23	0.90202	0	0	0.00027015	1.624	0.005111	0	0	0	-0.241	0.84323	0	0	0	-0.233	0.861375	9.202e-05	0	8.177e-05	0.678	0.511657
KRT78	NP_775487.2		keratin, type II cytoskeletal 78 isoform 1 [Homo sapiens]	520	0	0	0	0	0	0	0	0	0	0	0			0	0	0	0			0	0	0	0			0	0	0			0	0	0.00050318	0.663	0.380743	0	0.00157123	0.0001597	0.833	0.441567	0	0	0.00010363	0.704	0.513551
KRT25	NP_853512.1		keratin, type I cytoskeletal 25 [Homo sapiens]	450	0	0	0	0	0	0	0	0	0	0	0			0	0	0	0			0	0	0	0			0	0	0			0	0	0			0	0	0			0	0	0.00013598	0.766	0.515438
PGK1	NP_000282.1		phosphoglycerate kinase 1 [Homo sapiens]	417	0	0	0.00040287	0	0	0	0	0	0.000362	0	0.00025333	1.489	0.004221	0.00037038	0.00028128	0.00014836	0	1.118	0.080171	0.002614	0.00109487	0	0.00087729	1.842	6e-06	0	0	5.692e-05	-0.37	0.833036	0	0	0	-0.662	0.904257	0	0	0	-0.658	0.880998	0	0	0.00022615	0.578	0.517323
BIRC6	NP_057336.3		baculoviral IAP repeat-containing protein 6 [Homo sapiens]	4857	0	0	0	0	0	0	0	0	0	0	6.52e-06	0.407	0.525705	5.78e-06	0	0	0	0.166	0.669559	0	0	0	0			0	0	4.89e-06	0.103	0.776294	0	0	0			0	0	0			0	0	1.11e-05	0.725	0.517323
WIZ	NP_067064.2		protein Wiz [Homo sapiens]	794	0	0	0	0	0	0	0	0	2.112e-05	0	0	0.163	0.578968	7.074e-05	0.00014773	3.896e-05	8.543e-05	1.148	0.181305	0	0	0	0			0	0	4.484e-05	0.467	0.662853	0	0	0			0	0	0.00020918	0.662	0.601902	0	0	6.787e-05	0.729	0.517323
RAE1	NP_003601.1		mRNA export factor [Homo sapiens]	368	0	0	0	0	0	0	0	0	9.116e-05	5.08e-05	0.00014353	1.153	0.201936	7.631e-05	0.00012749	0.00012609	0	0.711	0.48207	0.00031736	0	0	0	0.335	0.763814	0	0	0			0	0	0			0	0	0			0	0	0.00014644	0.73	0.5192
CANX	NP_001737.1		calnexin precursor [Homo sapiens]	592	0.00025134	0	0.00033108	0	0	0	0.00034537	0.00011863	0.00186993	0.00118349	0.00190932	3.485	0	0.00028461	0.00027739	0	0.00022917	0.799	0.169848	0.00078912	0.00028921	0	0.00024718	0.514	0.460418	0	0	0.00038091	0.913	0.073884	0	0	0	-1.113	0.904307	0	0	0	-1.111	0.880449	0	0	0.00025033	0.455	0.519201
LSM11	NP_775762.1		U7 snRNA-associated Sm-like protein LSm11 [Homo sapiens]	360	0	0	0	0	0	0	0	0	0	0	0			0	0	0	0			0	0	0	0			0	0	0			0	0	0			0	0	0			0	0	0.00014969	0.672	0.519201
HBS1L	NP_001138630.1		HBS1L.NP_001138630.1:HBS1-like protein isoform 2 [Homo sapiens] ;NP_006611.1:HBS1-like protein isoform 1 [Homo sapiens] ;	642	0	0	0	0	0	0	0	0	0.00018288	0.00032034	0.00031263	2.706	1.2e-05	8.748e-05	0	0	0	0.545	0.564902	0.00012128	0	0	0	0.198	0.816843	0	0	0			0	0	0			0	0	0			0	0	8.394e-05	0.675	0.519201
PYM1	NP_001137325.1		PYM1.NP_001137325.1:partner of Y14 and mago isoform 2 [Homo sapiens] ;NP_115721.1:partner of Y14 and mago isoform 1 [Homo sapiens] ;	203	0	0	0	0	0	0	0	0.00017297	0.00020656	0.0003684	0.00031223	1.717	0.01637	0	0	0	0			0	0	0	0			0	0	0			0	0	0			0	0	0			0.00029872	0.00105636	0.00013273	0.696	0.519201
TMEM11	NP_003867.1		transmembrane protein 11, mitochondrial [Homo sapiens]	192	0	0	0	0	0	0	0	0	0	0.00014606	0.00016506	0.748	0.376236	0.00029252	0.00036655	0	0.0003533	0.955	0.313467	0	0	0	0			0	0	0			0	0	0			0	0	0			0	0	0.00028067	0.723	0.519201
EIF3C	NP_003743.1		eukaryotic translation initiation factor 3 subunit C isoform a [Homo sapiens]	913	0	0	0	0	0	0	0	0	0.00037661	0.00027645	0.00026612	3.153	0	4.614e-05	0	0	0	0.431	0.600784	0.00012792	0	0	0	0.368	0.740993	0	0	0			0	0	0			0	0	0			0	0	5.902e-05	0.678	0.521073
SNRPG	NP_001304096.1		SNRPG.NP_001304096.1:small nuclear ribonucleoprotein G isoform d [Homo sapiens] ;NP_001304098.1:small nuclear ribonucleoprotein G isoform e [Homo sapiens] ;NP_001304100.1:small nuclear ribonucleoprotein G isoform f [Homo sapiens] ;NP_003087.1:small nuclear ribonucleoprotein G isoform a [Homo sapiens] ;	68	0	0	0	0	0	0	0	0.00542187	0	0.00027494	0	1.928	0.005822	0	0	0	0			0	0	0	0			0	0	0			0	0	0			0.00112406	0	0	0.193	0.793434	0	0	0.00079248	0.709	0.521073
DYNLRB1	NP_054902.1		dynein light chain roadblock-type 1 isoform a [Homo sapiens]	96	0	0	0.00058333	0	0	0	0	0	0	0	0	-0.151	0.616692	0	0	0	0	-0.249	0.717758	0	0.00118896	0.00274375	0	0.242	0.790916	0	0.00101542	0	0.866	0.364059	0	0.0011962	0.00136278	0.299	0.618661	0.00159243	0	0	0.52	0.65835	0.00063167	0	0.00056134	0.651	0.521074
TRMT2A	NP_892029.2		tRNA (uracil-5-)-methyltransferase homolog A isoform a [Homo sapiens]	625	0	0	0	0	0	0	0	0	0	2.991e-05	3.38e-05	0.387	0.532008	0.00035945	0.00022521	0.00019797	0.0003256	2.262	0.000885	0	0	0	0			0	7.798e-05	7.596e-05	1.006	0.289861	0	0	0			0	0	0			0	0	8.622e-05	0.745	0.521074
MYEF2	NP_001288139.1		MYEF2.NP_001288139.1:myelin expression factor 2 isoform b [Homo sapiens] ;NP_057216.2:myelin expression factor 2 isoform a [Homo sapiens] ;	576	0	0	0	0	0	0	0	0.00012192	0	0	0	0.568	0.463852	0	0	0	0			0	0	0	0			0	0	0			0	0	0			0	0	0			0	0	9.356e-05	0.712	0.522942
ELAC2	NP_060597.4		ELAC2.NP_060597.4:zinc phosphodiesterase ELAC protein 2 isoform 1 [Homo sapiens] ;NP_776065.1:zinc phosphodiesterase ELAC protein 2 isoform 2 [Homo sapiens] ;	826	0	0	0	0	0	0	0	0	0	0	7.673e-05	0.824	0.35248	0.00010199	0.0001136	0	8.212e-05	1.209	0.144844	0	0	0	0			0	0	0.00012932	1.354	0.086575	0	0	0			0	0	0.00010054	0.201	0.786645	0	0	6.524e-05	0.723	0.524802
SMARCB1	NP_001007469.1		SMARCB1.NP_001007469.1:SWI/SNF-related matrix-associated actin-dependent regulator of chromatin subfamily B member 1 isoform b [Homo sapiens] ;NP_001304875.1:SWI/SNF-related matrix-associated actin-dependent regulator of chromatin subfamily B member 1 isoform c [Homo sapiens] ;NP_003064.2:SWI/SNF-related matrix-associated actin-dependent regulator of chromatin subfamily B member 1 isoform a [Homo…	376	0	0	0	0	0	0	0	0	6.691e-05	0	0	0.433	0.520498	0.00011203	0	0	0	0.352	0.632475	0	0	0	0			0	0	0			0	0	0			0	0	0			0	0	0.00014332	0.729	0.524804
LMAN1	NP_005561.1		protein ERGIC-53 precursor [Homo sapiens]	510	0	0	0	0	0	0	0	0	0.00013155	0.00032993	0.00020713	2.296	0.000464	0	0.00013799	0	0	0.408	0.606989	0	0	0	0			0	0	0			0	0	0			0	0	0			0	0	0.00010566	0.655	0.52666
CMAS	NP_061156.1		N-acylneuraminate cytidylyltransferase [Homo sapiens]	434	0	0	0	0	0	0	0	0	0	4.308e-05	0	0.167	0.576351	0	0	0	0			0	0	0	0			0	0	0			0	0	0			0	0	0			0	0	0.00012417	0.687	0.528511
CCT8	NP_006576.2		T-complex protein 1 subunit theta isoform 1 [Homo sapiens]	548	0.00038012	0	0.00071532	0	0	0	0	9.611e-05	0.00113247	0.00076764	0.00053975	2.296	0	0.0004612	0.00029966	0.00019757	0.00030946	0.902	0.028538	0.0010656	0.00093728	0	0.00026703	0.6	0.229992	0.0180326	0.0274831	0.0267256	5.084	0	0.00487599	0.00712479	0.00787826	2.844	0	0.00055793	0	0	-0.13	0.863	0.00022132	0	0.00029501	0.414	0.528512
PSMB4	NP_002787.2		proteasome subunit beta type-4 [Homo sapiens]	264	0	0	0	0	0	0	0	0	0	0	8.003e-05	0.199	0.572757	0	0	0	0			0	0	0	0			0	0.00012308	0	0.181	0.758916	0	0	0			0	0	0			0	0	0.00020412	0.712	0.528512
DACH1	NP_542937.3		dachshund homolog 1 isoform a [Homo sapiens]	706	0	0	0	0	0	0	0	0	0	0	0			0	0	0	0			0	0	0	0			0	0	0			0	0	0			0	0	0			0	0	7.633e-05	0.714	0.528512
REEP3	NP_001001330.1		receptor expression-enhancing protein 3 [Homo sapiens]	255	0	0	0	0	0	0	0	0	0	0	0			0	0	0	0			0	0	0	0			0	0	0			0	0	0			0	0	0			0	0	0.00021133	0.718	0.528512
MAZ	NP_001036004.1		myc-associated zinc finger protein isoform 2 [Homo sapiens]	493	0	0	0	0	0	0	0	7.122e-05	0	0	0	0.219	0.569979	0	0	0	0			0	0	0	0			0	0	0			0	0	0			0	0	0.0003369	0.689	0.561056	0	0	0.00010931	0.69	0.530357
DDX27	NP_060365.7		probable ATP-dependent RNA helicase DDX27 [Homo sapiens]	796	0	0	0	0	0	0	0	0	2.107e-05	4.698e-05	5.308e-05	1.034	0.225757	0	0	0	0			0	0	0	0			0	0	0			0.00027403	0.00014426	0.00032871	1.223	0.060569	0	0	0			0	0	6.77e-05	0.699	0.530357
SHPRH	NP_001036148.2		SHPRH.NP_001036148.2:E3 ubiquitin-protein ligase SHPRH isoform a [Homo sapiens] ;NP_775105.1:E3 ubiquitin-protein ligase SHPRH isoform b [Homo sapiens] ;	1683	0	0	0	0	0	0	0	0	0	0	0			5.006e-05	2.788e-05	0	0	0.925	0.33821	0	0	0	0			0	0	1.41e-05	0.211	0.75344	0	0	0			0	0	7.402e-05	0.437	0.706309	0	0	3.202e-05	0.702	0.530357
PYGL	NP_001157412.1		glycogen phosphorylase, liver form isoform 2 [Homo sapiens]	813	0	0	0	0	0	0	0	0	0	0	0			0.00018998	0.00023084	0	0.00012516	1.75	0.00938	0.00012769	0	0	0	0.336	0.757146	0	7.993e-05	2.92e-05	0.813	0.417196	0	0	0			0	0	0			0	0	6.628e-05	0.683	0.530358
MTX2	NP_001006636.1		MTX2.NP_001006636.1:metaxin-2 isoform 2 [Homo sapiens] ;NP_001306027.1:metaxin-2 isoform 4 [Homo sapiens] ;NP_006545.1:metaxin-2 isoform 1 [Homo sapiens] ;	253	0	0	0	0	0	0	0	0	0	0	8.351e-05	0.18	0.573669	0.00022199	0	0	0.00026812	0.712	0.465917	0	0	0	0			0	0	0			0	0	0			0	0	0.00049237	0.423	0.714762	0	0	0.000213	0.711	0.530358
B3GALT6	NP_542172.2		beta-1,3-galactosyltransferase 6 [Homo sapiens]	329	0	0	0	0	0	0	0	0	0	0	0			0	0	0	0			0	0	0	0			0	0	0			0	0	0			0	0	0			0	0	0.0001638	0.673	0.532197
SSR2	NP_003136.1		translocon-associated protein subunit beta precursor [Homo sapiens]	183	0	0	0	0	0	0	0	0	0	0	0			0	0	0	0			0	0	0	0			0	0	0			0	0	0			0	0	0			0	0	0.00029448	0.706	0.532197
ATP5J	NP_001003701.1		ATP5PF.NP_001003701.1:ATP synthase-coupling factor 6, mitochondrial isoform b precursor [Homo sapiens] ;NP_001676.2:ATP synthase-coupling factor 6, mitochondrial isoform a precursor [Homo sapiens] ;	116	0	0	0	0	0	0	0	0	0.00021689	0.00016117	0	0.566	0.462192	0	0	0	0			0	0	0	0			0	0	0			0	0	0			0	0.00352171	0.00071592	0.457	0.695833	0	0	0.00046456	0.664	0.532198
ALDOA	NP_001230106.1		fructose-bisphosphate aldolase A isoform 2 [Homo sapiens]	418	0	0	0	0	0	0	0	0	0.00062196	0.00046964	0.00032854	2.925	2.6e-05	0.00050386	0.00011224	0	0	1.633	0.036795	0.0011176	0.00136531	0	0.00087519	2.006	0.001501	0	0	0.00017036	1.022	0.287115	0	0	0			0.00027429	0	0	0.551	0.658351	0	0	0.00012892	0.684	0.532198
HNRNPC	NP_004491.2		heterogeneous nuclear ribonucleoproteins C1/C2 isoform b [Homo sapiens]	293	0	0	0	0	0	0	0	0.00032956	0.00120214	0.00249728	0.00437671	4.158	0	0.00019169	0	5.279e-05	0	0.547	0.549789	0.001993	0.00038956	0	0.00049943	1.665	0.010116	0.00124255	0.00171894	4.051e-05	2.661	0	0.00111668	0.00293946	0.00401857	2.643	1e-06	0	0	0.00014172	-0.102	0.846232	0	0	0.00018392	0.699	0.532198
ZNF512	NP_001258215.1		ZNF512.NP_001258215.1:zinc finger protein 512 isoform b [Homo sapiens] ;NP_001258218.1:zinc finger protein 512 isoform d [Homo sapiens] ;NP_001258247.1:zinc finger protein 512 isoform c [Homo sapiens] ;NP_115810.2:zinc finger protein 512 isoform a [Homo sapiens] ;	538	0	0	0	0	0	0	0	0	9.353e-05	6.95e-05	7.854e-05	1.315	0.100085	0	0	0	0			0	0	0	0			0	0	0			0	0	0			0	0	0			0	0	0.00010017	0.737	0.534031
HSPB1	NP_001531.1		heat shock protein beta-1 [Homo sapiens]	205	0	0	0	0	0	0	0	0.00239797	0.0009	0.00159602	0.00123673	3.303	0	0.00171231	0.00183094	0.00150894	0.00281264	2.986	0	0.00189902	0.00167034	0	0	1.535	0.027589	0.00202965	0.00174356	0.00138947	3.029	0	0	0	0			0.00055929	0	0.00162041	1.417	0.065783	0	0	0.00026287	0.672	0.534032
CEP120	NP_001159698.1		CEP120.NP_001159698.1:centrosomal protein of 120 kDa isoform 2 [Homo sapiens] ;NP_694955.2:centrosomal protein of 120 kDa isoform 1 [Homo sapiens] ;	960	0	0	0	0	0	0	0	0	0	0	0			0	0	0	0			0	0	0	0			0	0	0			0	0	0			0	0	0			0	0	5.613e-05	0.697	0.534033
PSMA1	NP_002777.1		PSMA1.NP_002777.1:proteasome subunit alpha type-1 isoform 2 [Homo sapiens] ;NP_683877.1:proteasome subunit alpha type-1 isoform 1 [Homo sapiens] ;	263	0	0	0	0	0	0	0	0	0.00022321	0	0	0.899	0.306199	0	0	0	0			0	0	0	0			0	0	0.00018051	0.679	0.535952	0	0	0			0	0	0			0	0	0.0002049	0.739	0.534033
APOD	NP_001638.1		apolipoprotein D precursor [Homo sapiens]	189	0	0	0	0	0	0	0	0	0	0	0			0	0	0	0			0	0	0	0			0	0	0			0	0	0			0.00121328	0	0	0.956	0.342697	0	0	0.00028513	0.672	0.53586
IQSEC1	NP_001127854.1		IQ motif and SEC7 domain-containing protein 1 isoform a [Homo sapiens]	1114	0	0	0	0	0	0	0	0	0	0	1.897e-05	0.112	0.58641	0.00013864	0.00014741	6.942e-05	6.089e-05	1.888	0.00591	6.989e-05	0	0	0	0.181	0.820272	0	5.834e-05	5.327e-05	1.25	0.147136	0	0	0			0	0	0.00018637	0.874	0.409097	0	0	4.837e-05	0.673	0.53586
CUX1	NP_001189472.1		protein CASP isoform d [Homo sapiens]	1516	0	0	0	0	0	0	0	0.00027794	5.532e-05	4.316e-05	4.878e-05	2.559	1.1e-05	0	0	0	0			0	0	0	0			0	0	4.697e-05	0.967	0.320679	0	0	0			0	0	0.00112299	2.746	0	4e-05	0	2.666e-05	0.66	0.535861
NSUN2	NP_060225.4		tRNA (cytosine(34)-C(5))-methyltransferase isoform 1 [Homo sapiens]	767	0	0	7.301e-05	0	0	0	0	0.00011445	0.00027335	0.00015844	0.00012396	2.475	1e-06	9.153e-05	6.117e-05	6.05e-05	8.844e-05	0.972	0.27718	0.00040605	0	0	0	0.85	0.332569	0	4.236e-05	0	0.149	0.765437	0	0	0	-0.185	0.833569	0	0	0	-0.251	0.861791	7.906e-05	0	7.026e-05	0.674	0.535861
AP2B1	NP_001025177.1		AP-2 complex subunit beta isoform a [Homo sapiens]	951	0	0	0	0	0	0	0	0	0.00012987	3.318e-05	0.00014031	2.088	0.001531	2.953e-05	0	0	0	0.212	0.661627	0	0	0	0			0	0	2.496e-05	0.261	0.738736	0	0	0			0	0	0			0	0	5.667e-05	0.681	0.535861
USP9X	NP_001034679.2		USP9X.NP_001034679.2:probable ubiquitin carboxyl-terminal hydrolase FAF-X isoform 3 [Homo sapiens] ;NP_001034680.2:probable ubiquitin carboxyl-terminal hydrolase FAF-X isoform 4 [Homo sapiens] ;	2570	0	0	0	0	0	0	0	1.366e-05	4.242e-05	3.274e-05	6.988e-05	2.372	0.000114	0.00019122	0.00014605	4.213e-05	0.00013197	2.88	1e-06	0	0	0	0			0	1.264e-05	4.618e-05	1.498	0.040315	0	0	0			0	0	6.463e-05	0.7	0.546969	0	0	2.097e-05	0.691	0.535861
HNRNPDL	NP_001193929.1		heterogeneous nuclear ribonucleoprotein D-like isoform b [Homo sapiens]	363	0	0	0	0	0	0	0	9.673e-05	0.00075529	0.00130646	0.00099526	3.36	0	0.00011604	0.00019388	0	0	0.688	0.495573	7.15e-05	0	0	0	-0.097	0.884069	0	0.00017903	0	0.675	0.563212	0	0	0			0	0	0			0	0	0.00014845	0.687	0.537682
MGST3	NP_004519.1		microsomal glutathione S-transferase 3 [Homo sapiens]	152	0	0	0	0	0	0	0	0	0	0	0			0	0	0	0			0	0	0	0			0	0	0			0	0	0			0	0	0			0	0	0.00035453	0.686	0.537683
DHX29	NP_061903.2		ATP-dependent RNA helicase DHX29 [Homo sapiens]	1369	0	0	0	0	0	0	0	0	2.45e-05	4.78e-05	2.315e-05	1.345	0.111094	0	0	0	0			0	0	0	0			0	0	0			0	0	0			0	0	0			0	0	3.936e-05	0.685	0.537684
PARS2	NP_689481.2		probable proline--tRNA ligase, mitochondrial precursor [Homo sapiens]	475	0	0	0	0	0	0	0	0	0	5.904e-05	0	0.388	0.526984	0.0001478	0.00014816	0	0	0.932	0.373175	0	0	0	0			0	0	4.997e-05	0.241	0.744793	0	0	0			0	0	0			0	0	0.00011345	0.68	0.539501
EIF2B3	NP_065098.1		translation initiation factor eIF-2B subunit gamma isoform 1 [Homo sapiens]	452	0	0	0	0	0	0	0	0	0	4.136e-05	7.011e-05	0.6	0.465504	0	0.0001557	0	0	0.376	0.620226	0	0	0	0			0	0	7.877e-05	0.509	0.633634	0	0	0			0	0	0			0	0	0.00011922	0.683	0.539501
MORC2	NP_001290185.1		MORC2.NP_001290185.1:MORC family CW-type zinc finger protein 2 isoform 1 [Homo sapiens] ;NP_001290186.1:MORC family CW-type zinc finger protein 2 isoform 2 [Homo sapiens] ;NP_055756.1:MORC family CW-type zinc finger protein 2 isoform 3 [Homo sapiens] ;	1032	0	0	0	0	0	0	0	0	1.625e-05	1.812e-05	2.047e-05	0.549	0.476833	0	0	0	0			0	0	0	0			0	0	0			0	0	0			0	0	0			0	0	5.222e-05	0.702	0.539501
U2SURP	NP_001073884.1		U2SURP.NP_001073884.1:U2 snRNP-associated SURP motif-containing protein isoform 1 [Homo sapiens] ;NP_001307148.1:U2 snRNP-associated SURP motif-containing protein isoform 2 [Homo sapiens] ;	1029	0	0	0	0	0	0	0	0	4.89e-05	2.725e-05	6.16e-05	1.409	0.066258	4.094e-05	0	0	0	0.419	0.605457	0	0	0	0			0	0	0			0	0	0			0	0	0			0	0	5.237e-05	0.726	0.539501
NTHL1	NP_002519.1		endonuclease III-like protein 1 isoform 1 [Homo sapiens]	312	0	0	0	0	0	0	0	0	0	0	0			0	0	0	0			0	0	0	0			0	0	0			0	0	0			0	0	0			0	0	0.00017272	0.666	0.54131
PTRH2	NP_001015509.1		peptidyl-tRNA hydrolase 2, mitochondrial isoform a [Homo sapiens]	180	0	0	0	0	0	0	0	0	0	0	0			0	0	0	0			0	0	0	0			0	0	0			0	0	0			0	0	0			0	0	0.00029938	0.672	0.54131
VARS	NP_006286.1		valine--tRNA ligase [Homo sapiens]	1264	0	0	0	0	0	0	0	0	4.644e-05	8.875e-05	0.00014208	2.328	0.00025	2.222e-05	5.568e-05	0	0	0.626	0.535934	0	0	0	0			0	0	3.756e-05	0.687	0.516344	0	0	0			0	0	0			0	0	4.263e-05	0.694	0.54131
PSMC2	NP_002794.1		26S protease regulatory subunit 7 isoform 1 [Homo sapiens]	433	0.0002749	0	0.00019399	0	0	0	0	0	0.00036799	0.0006045	0.00048793	2.327	0	0.00042155	0.00021671	0.0001786	0.00031332	1.34	0.019608	0	0	0	0	-0.663	0.922903	0	0.00015009	0.0002741	1.08	0.085227	0	0	0	-0.676	0.905453	0	0	0.00028769	-0.079	0.846827	0	0	0.0002178	0.553	0.541311
EDC3	NP_079359.2		enhancer of mRNA-decapping protein 3 [Homo sapiens]	508	0	0	0	0	0	0	0	0	4.953e-05	5.521e-05	0.00029113	1.703	0.012583	0.00019348	0.0002309	0	0.00013353	1.39	0.119321	0	0	0	0			0	9.595e-05	4.673e-05	0.658	0.53317	0	0	0			0	0	0			0	0	0.00010608	0.688	0.541311
DSC1	NP_004939.1		DSC1.NP_004939.1:desmocollin-1 isoform Dsc1b precursor [Homo sapiens] ;NP_077739.1:desmocollin-1 isoform Dsc1a preproprotein [Homo sapiens] ;	840	0	0	0	0	0	0	0	0	0	0	0			0	0	0	0			0	0	0	0			0	0	0			0	0	0.00015575	0.201	0.699217	0	0	9.886e-05	0.218	0.788945	7.219e-05	0	4.812e-05	0.683	0.541312
TM7SF2	NP_001264162.1		TM7SF2.NP_001264162.1:delta(14)-sterol reductase isoform 2 [Homo sapiens] ;NP_003264.2:delta(14)-sterol reductase isoform 1 [Homo sapiens] ;	391	0	0	0	0	0	0	0	0	0	0	0			0	0	0	0			0	0	0	0			0	0	0			0	0	0			0	0	0			0	0	0.00013782	0.694	0.541312
KRT71	NP_258259.1		keratin, type II cytoskeletal 71 [Homo sapiens]	523	0	0	0	0	0	0	0	0	6.414e-05	0	0	0.583	0.463852	0	0	0	0			0	0	0	0			0	0	0			0	0	0			0	0.00039353	8.046e-05	-0.031	0.837169	0	0	0.00010467	0.686	0.543117
HAL	NP_001245262.1		HAL.NP_001245262.1:histidine ammonia-lyase isoform 2 [Homo sapiens] ;NP_001245263.1:histidine ammonia-lyase isoform 3 [Homo sapiens] ;NP_002099.1:histidine ammonia-lyase isoform 1 [Homo sapiens] ;	449	0	0	0	0	0	0	0	0	0	0	0			0	0	0	0			0	0	0	0			0	0	0			0	0	0			0	0	0			0	0	0.00012002	0.693	0.544915
WBP11	NP_057396.1		WW domain-binding protein 11 [Homo sapiens]	641	0	0	0	0	0	0	0	0	0.000157	0.00014584	8.24e-05	1.94	0.002603	8.762e-05	0	0	0	0.522	0.568557	0	0	0	0			0	0	5.555e-05	0.384	0.693531	0	0	0			0	0	0.00019434	0.484	0.673809	0	0	8.407e-05	0.674	0.544916
UTP3	NP_065101.1		something about silencing protein 10 [Homo sapiens]	479	0	0	0	0	0	0	0	0	0	0	0			0	0	0	0			0	0	0	0			0	0	0			0	0	0			0	0	0			0	0	0.0001125	0.688	0.544917
RPP38	NP_892117.1		ribonuclease P protein subunit p38 [Homo sapiens]	283	0	0	0	0	0	0	0	0	0	0	0			9.923e-05	0	0	0	0.148	0.672375	0	0	0	0			0	0	0			0	0	0			0	0	0			0	0	0.00019042	0.692	0.544917
MGEA5	NP_036347.1		protein O-GlcNAcase isoform a [Homo sapiens]	916	0	0	0	0	0	0	0	0	0	0	0			4.599e-05	0.00010244	5.066e-05	0	1.009	0.263059	0	0	0	0			0	0	0			0	0	0			0	0	0			0	0	5.883e-05	0.669	0.546708
EIF3M	NP_006351.2		eukaryotic translation initiation factor 3 subunit M isoform 1 [Homo sapiens]	374	0	0	0	0	0	0	0	0	0.00017939	0.00039992	0.00022596	2.135	0.000441	0	0	0	0			0	0	0	0			0	0	0			0	0	0			0.00020438	0	0	0.23	0.783123	0	0	0.00014409	0.693	0.546708
SRP68	NP_055045.2		signal recognition particle subunit SRP68 isoform 1 [Homo sapiens]	627	0	0	0	0	0	0	0	0.00016801	0.00032101	0.00067092	0.0004212	3.29	0	6.718e-05	0	0	0	0.391	0.615924	0	0	0	0			0	0	0			0	0	0			0	0	0			0	0	8.595e-05	0.681	0.54671
COX6A1	NP_004364.2		cytochrome c oxidase subunit 6A1, mitochondrial [Homo sapiens]	109	0	0	0	0	0	0	0	0	0	0.00017152	0	0.165	0.578103	0	0	0	0			0	0	0	0			0	0	0.00021777	0.265	0.738735	0	0	0			0	0	0			0	0	0.00049439	0.683	0.54671
SUN2	NP_001186508.1		SUN2.NP_001186508.1:SUN domain-containing protein 2 isoform a [Homo sapiens] ;NP_056189.1:SUN domain-containing protein 2 isoform b [Homo sapiens] ;	738	0	0	0	0	0	0	0	7.137e-05	5.682e-05	5.067e-05	0.00017177	1.803	0.010694	0.00032344	0.00031787	6.287e-05	0.00027575	2.254	0.000301	0	0	0	0			0	0	9.649e-05	0.936	0.340766	0	0	0			0	0	0.00045011	1.271	0.141204	0	0	7.302e-05	0.688	0.54671
NXF1	NP_006353.2		nuclear RNA export factor 1 isoform 1 [Homo sapiens]	619	0	0	0	0	0	0	0	0	5.419e-05	0.00013592	5.12e-05	1.472	0.039465	0	0	0	0			0	0	0	0			0	5.249e-05	0	0.217	0.749182	0	0	0			0	0	0			9.797e-05	0	6.529e-05	0.693	0.54671
WDR82	NP_079498.2		WD repeat-containing protein 82 [Homo sapiens]	313	0	0	0	0	0	0	0	0	0.00026794	0.00011946	0.0003375	1.829	0.008887	8.972e-05	0	9.883e-05	0	0.444	0.591098	0.00037313	0	0	0	0.419	0.684989	0	0	0			0	0	0			0.00036631	0	0	0.475	0.699365	0	0	0.00017217	0.694	0.54671
IGHMBP2	NP_002171.2		DNA-binding protein SMUBP-2 [Homo sapiens]	993	0	0	0	0	0	0	0	0	0	0	0			0	0	0	0			0	0	0	0			0	0	0			0	0	0			0	0	0			0	0	5.427e-05	0.654	0.548496
DDX51	NP_778236.2		ATP-dependent RNA helicase DDX51 [Homo sapiens]	666	0	0	0	0	0	0	0	0	0	2.807e-05	0	0.202	0.571839	6.325e-05	0	0	0	0.39	0.617371	0	0	0	0			0	4.879e-05	0	0.22	0.744795	0	0	0			0	0	0			0	0	8.091e-05	0.665	0.548497
RPF2	NP_115570.1		ribosome production factor 2 homolog isoform 1 [Homo sapiens]	306	0	0	0	0	0	0	0	0	0	0.0001833	0	0.864	0.322333	0	0	0	0			0	0	0	0			0	0	0			0.00035641	0	0	0.243	0.676214	0	0	0			0	0	0.00017611	0.665	0.548497
PNN	NP_002678.2		pinin [Homo sapiens]	717	0	0	0	0	0	0	0	0	2.339e-05	0	0	0.192	0.573668	0	0	0	0			0	0	0	0			0	0	0			0	0	0			0	0	0			0	0	7.516e-05	0.656	0.550276
MED1	NP_004765.2		mediator of RNA polymerase II transcription subunit 1 [Homo sapiens]	1581	0	0	0	0	0	0	0	0	2.122e-05	1.774e-05	6.014e-05	1.504	0.055601	3.552e-05	0	0	0	0.531	0.55364	0	0	0	0			0	0	0			0	0	0			0	0	0			0	0	3.409e-05	0.665	0.550277
C14orf166	NP_057123.1		UPF0568 protein C14orf166 [Homo sapiens]	244	0	0	0	0	0	0	0	0.00035977	0.00048119	0.0003065	0	2.033	0.003154	0	0	0	0			0	0	0	0			0	0	0			0	0	0			0	0	0			0	0	0.00022086	0.668	0.55205
UPF1	NP_001284478.1		UPF1.NP_001284478.1:regulator of nonsense transcripts 1 isoform 1 [Homo sapiens] ;NP_002902.2:regulator of nonsense transcripts 1 isoform 2 [Homo sapiens] ;	1129	0	0	0	0	0	0	0	7.775e-05	0.00013371	0.00010764	0.00014035	2.652	3e-05	4.975e-05	6.234e-05	0	9.013e-05	1.073	0.277179	0.00010345	0	0	0	0.396	0.731393	0	0	7.359e-05	1.092	0.239451	0	0	0			0	0	0.00033101	1.294	0.077781	0	0	4.773e-05	0.674	0.55205
EEF1G	NP_001395.1		elongation factor 1-gamma [Homo sapiens]	437	0	0	0.00064072	0	0	0.00040648	0.00155955	0.00012053	0.00094035	0.00091984	0.00091859	2.15	0	0.00112456	0.00096627	0.00092021	0.00108659	1.793	0	0.00213803	0.00091417	0.00060275	0.00033486	0.79	0.047471	0.00023803	0.00018589	0.00081477	1.166	0.000811	0	0	0	-1.482	0.88633	0	0	0.00066513	-0.279	0.877177	0.00027753	0	0.00033912	0.35	0.552051
FLNB	NP_001157789.1		filamin-B isoform 1 [Homo sapiens]	2633	0	0	3.19e-05	0	0	0	0	0	2.23e-05	2.13e-05	5.216e-05	1.71	0.013273	6.399e-05	0	0	3.864e-05	1.181	0.114891	0	0	0	0	-0.339	0.911662	0	0	0	-0.403	0.832552	0	0	0	-0.324	0.861381	0	0	0	-0.398	0.872155	0	0	2.558e-05	0.575	0.552051
GLTSCR2	NP_056525.2		glioma tumor suppressor candidate region gene 2 protein [Homo sapiens]	478	0	0	0	0	0	0	0	0	3.509e-05	0	6.63e-05	0.559	0.47041	0	0	0	0			0	0	0	0			0	0	0			0	0	0			0	0	0			0.00012686	0	8.455e-05	0.663	0.552051
PQBP1	NP_001161461.1		PQBP1.NP_001161461.1:polyglutamine-binding protein 1 isoform 4 [Homo sapiens] ;NP_005701.1:polyglutamine-binding protein 1 isoform 1 [Homo sapiens] ;	264	0	0	0	0	0	0	0	0.000133	9.53e-05	0.00021246	0.00032011	1.63	0.026468	0	0	0	0.00025695	0.208	0.661627	0	0	0	0			0.00039401	0.00018462	0	0.718	0.513513	0.00061968	0	0.00049556	0.69	0.389866	0.00057906	0	0	0.729	0.542225	0.0002297	0	0.00015309	0.689	0.552051
SNX9	NP_057308.1		sorting nexin-9 [Homo sapiens]	595	0	0	0	0	0	0	0	0	8.457e-05	0.00015711	8.877e-05	1.765	0.012808	0	0	0	0			0	0	0	0			0	0	0			0	0	0			0	0	0			0	0	9.057e-05	0.673	0.552052
PURA	NP_005850.1		transcriptional activator protein Pur-alpha [Homo sapiens]	322	0	0	0	0	0	0	0	0.00043619	0.00013022	0.00020322	0.00016403	1.854	0.009575	0	0	0	0			0	0	0	0			0	0	0			0	0	0			0	0	0			0	0	0.00016736	0.679	0.552052
PHF8	NP_001171825.1		PHF8.NP_001171825.1:histone lysine demethylase PHF8 isoform 1 [Homo sapiens] ;NP_001171827.1:histone lysine demethylase PHF8 isoform 4 [Homo sapiens] ;NP_055922.1:histone lysine demethylase PHF8 isoform 2 [Homo sapiens] ;	1060	0	0	0	0	0	0	0	0	1.582e-05	1.764e-05	0	0.375	0.53689	0	0	4.377e-05	0	0.475	0.592743	0	0	0	0			0	0	0			0	0	0			0	0	0			0	0	5.084e-05	0.645	0.55382
SNW1	NP_036377.1		SNW domain-containing protein 1 isoform 2 [Homo sapiens]	536	0	0	0	0	0	0	0	0	0	5.232e-05	5.913e-05	0.719	0.407015	0	0	0	0			0.00014526	0	0	0	0.209	0.813345	0	0	0			0	0	0			0	0	0			0	0	0.00010054	0.66	0.555581
DEK	NP_003463.1		protein DEK isoform 1 [Homo sapiens]	375	0	0	0	0	0	0	0	0.00014045	6.709e-05	0.00022435	0.00014085	1.636	0.021436	7.488e-05	0.00012511	0	0	0.417	0.612997	0.00020763	0	0	0	0.178	0.820272	0	0	0			0	0.00045934	0	0.477	0.544618	0.00030575	0	0	0.464	0.68865	0	0	0.0001437	0.687	0.555581
MTPAP	NP_060579.3		poly(A) RNA polymerase, mitochondrial precursor [Homo sapiens]	582	0	0	0	0	0	0	0	0	0	0	3.63e-05	0.159	0.578966	0.00036188	0.00020154	0.00015945	0.00034966	2.114	0.003019	0	0	0	0			0	0	4.078e-05	0.23	0.750615	0	0	0			0	0	0			0	0	9.259e-05	0.674	0.555582
SON	NP_620305.2		protein SON isoform F [Homo sapiens]	2426	0	0	0	0	0	0	0	0	1.383e-05	7.71e-06	1.306e-05	0.88	0.318298	0	0	0	0			8.023e-05	0	0	0	0.666	0.546404	0	0	1.468e-05	0.503	0.638284	0	0	0			0	0	6.846e-05	0.726	0.554035	0	0	2.221e-05	0.687	0.557337
MOV10	NP_066014.1		putative helicase MOV-10 isoform 1 [Homo sapiens]	1003	0	0	0	0	0	0	0	0	3.345e-05	6.524e-05	0.00011585	1.756	0.009226	0	0	0	0			0	0	0	0			0	0	2.367e-05	0.184	0.761565	0	0	0			0	0	0			0	0	5.373e-05	0.614	0.559086
FARSA	NP_004452.1		phenylalanine--tRNA ligase alpha subunit [Homo sapiens]	508	0	0	0	0	0	0	0	0	0.00029715	0.00038644	0.00016636	2.591	5e-05	0.0002764	0.00018472	0	0	1.443	0.088319	0	0	0	0			0	0	0.00030372	1.671	0.016824	0	0	0			0	0	0			0	0	0.00010608	0.677	0.559087
ZFP62	NP_001166109.1		ZFP62.NP_001166109.1:zinc finger protein 62 homolog isoform 2 [Homo sapiens] ;NP_689496.4:zinc finger protein 62 homolog isoform 1 [Homo sapiens] ;	900	0	0	0	0	0	0	0	0	0	0	0			0	0	0	0			0	0	0	0			0	0	0			0	0	0			0	0	0			0	0	5.988e-05	0.629	0.560828
CSNK1E	NP_689407.1		casein kinase I isoform epsilon [Homo sapiens]	416	0	0	0	0	0	0	0	0	0.0001008	6.741e-05	0	0.972	0.235196	3.375e-05	5.639e-05	0	0	-0.03	0.698208	0	0	0	0			0	0	0			0	0	0			0	0	0			0	0	0.00012954	0.64	0.560828
GTF2H4	NP_001508.1		general transcription factor IIH subunit 4 [Homo sapiens]	462	0	0	0	0	0	0	0	0	0	0	0			6.078e-05	0	0	0	0.151	0.672373	0	0	0	0			0	0	0			0	0	0			0	0	0			0	0	0.00011664	0.638	0.560829
DGCR8	NP_001177255.1		DGCR8.NP_001177255.1:microprocessor complex subunit DGCR8 isoform 2 [Homo sapiens] ;NP_073557.3:microprocessor complex subunit DGCR8 isoform 1 [Homo sapiens] ;	740	0	0	0	0	0	0	0	0	0	0	0			0	0	0	0			0	0	0	0			0	0	0			0	0	0			0	0	0			0	0	7.282e-05	0.652	0.560829
RBM42	NP_001306042.1		RBM42.NP_001306042.1:RNA-binding protein 42 isoform 2 [Homo sapiens] ;NP_077297.2:RNA-binding protein 42 isoform 1 [Homo sapiens] ;	451	0	0	0	0	0	0	0	0.00015571	3.719e-05	0	0.00011711	1.098	0.191338	0	0	0	0			0	0	0	0			0	0	0			0	0	0			0	0	0			0	0	0.00011949	0.651	0.562564
EIF4A3	NP_055555.1		eukaryotic initiation factor 4A-III [Homo sapiens]	411	9.654e-05	0	0.00084022	0	0	0	0	0.00017087	0.0001974	0.00025066	0.00034596	1.302	0.002603	0.00014773	0	0	0	-0.449	0.741037	0.00044203	0	0	0.00035604	-0.246	0.913737	0	8.25e-05	0	-0.778	0.836377	0.00039804	0.0002794	0.00021221	-0.292	0.878803	0.0005535	0.00099396	0.00012348	0.094	0.804017	0	0	0.00032779	0.418	0.564295
REXO4	NP_001266278.1		REXO4.NP_001266278.1:RNA exonuclease 4 isoform 2 [Homo sapiens] ;NP_065118.2:RNA exonuclease 4 isoform 1 [Homo sapiens] ;	250	0	0	0	0	0	0	0	0	0	0	0			0	0	0	0			0	0	0	0			0	0	0			0	0	0			0	0	0			0	0	0.00021556	0.667	0.564295
TCOF1	NP_001128716.1		treacle protein isoform e [Homo sapiens]	1451	0	0	0	0	0	0	0	2.117e-05	5.057e-05	4.188e-05	4.55e-05	1.8	0.009399	2.177e-05	2.425e-05	0	0	0.347	0.629837	5.366e-05	0	0	0	0.132	0.834871	0	0	0			0	0	0			0	0	0			0	0	3.714e-05	0.659	0.566018
TCOF1	NP_001182070.1		treacle protein isoform g [Homo sapiens]	1450	0	0	0	0	0	0	0	2.119e-05	5.35e-05	4.191e-05	4.189e-05	1.828	0.01236	2.663e-05	0	0	0	0.256	0.650792	5.37e-05	0	0	0	0.189	0.816843	0	0	0			0	0	0			0	0	0			0	0	3.716e-05	0.686	0.567735
SLX4	NP_115820.2		structure-specific endonuclease subunit SLX4 [Homo sapiens]	1834	0	0	0	0	0	0	0	0	0	0	0			0	0	0	0			0	0	0	0			0	0	0			0	0	0			0	0	0			0	0	2.938e-05	0.615	0.569443
TMCO1	NP_001243093.1		TMCO1.NP_001243093.1:transmembrane and coiled-coil domain-containing protein 1 isoform b [Homo sapiens] ;NP_001243094.1:transmembrane and coiled-coil domain-containing protein 1 isoform c [Homo sapiens] ;NP_061899.2:transmembrane and coiled-coil domain-containing protein 1 isoform a [Homo sapiens] ;	205	0	0	0	0	0	0	0	0	0.00016364	0	0.00030918	1.149	0.209144	0.00041095	0.00057217	0	0.00082725	1.461	0.062746	0	0	0	0			0	0	0			0	0	0			0	0	0			0	0	0.00026287	0.657	0.569443
POLDIP3	NP_001265586.1		polymerase delta-interacting protein 3 isoform 3 [Homo sapiens]	438	0	0	0	0	0	0	0	0	5.744e-05	0.00027746	0.00012059	1.753	0.013039	0	0.00010712	0	0	0.208	0.662653	0.00014813	0	0	0	0.104	0.842396	0	0	0			0	0	0			0	0	9.48e-05	-0.107	0.847417	0	0	0.00012303	0.625	0.569444
EXOSC1	NP_057130.1		exosome complex component CSL4 isoform a [Homo sapiens]	195	0	0	0	0	0	0	0	0.0002701	0	0.00019176	0.00021669	1.128	0.196602	0	0	0	0			0	0	0	0			0	0	0			0	0	0			0	0	0			0	0	0.00027635	0.67	0.571148
RPS27	NP_001021.1		40S ribosomal protein S27 [Homo sapiens]	84	0	0	0	0	0	0	0	0	0	0.00055644	0.00050303	1.039	0.21279	0.00167154	0.00446838	0.00165714	0.00060566	2.28	0.000819	0.0009269	0.00135881	0	0.00130653	0.495	0.665594	0	0.00096707	0.00021194	0.904	0.381691	0	0	0			0	0	0.00148297	0.476	0.686828	0.00036095	0.00127644	0.00064154	0.655	0.572843
RUVBL2	NP_006657.1		ruvB-like 2 isoform 1 [Homo sapiens]	463	0	0.00439619	0.00078617	0	0.00028456	0	0	0.00064462	0.0006883	0.00048457	0.00027379	1.974	0	0.00030326	0.00040534	0.00023384	0	0.693	0.185216	0.00042041	0	0.00085335	0.00031605	-0.178	0.908839	0.00112332	0.00094744	0.00048704	1.768	0	0	0	0.00028256	-0.959	0.903463	0.00049527	0	0.00071746	0.398	0.556381	0.00019646	0	0.00029098	0.359	0.572844
ACLY	NP_001087.2		ACLY.NP_001087.2:ATP-citrate synthase isoform 1 [Homo sapiens] ;NP_001290203.1:ATP-citrate synthase isoform 3 [Homo sapiens] ;	1101	8.108e-05	0	0.00012716	0	0	0	0.0001857	0	0.00020566	0.00010189	0.00015351	1.898	1.5e-05	0.00015303	0.00017046	0.00011238	0.00015403	1.387	0.005784	0.00028287	0	0	0.00026582	0.489	0.493757	0	0	7.546e-05	0.315	0.66069	0	0	0	-0.873	0.910236	0	0	0.00015086	-0.098	0.850812	0	0	9.789e-05	0.441	0.572844
COPB1	NP_057535.1		coatomer subunit beta [Homo sapiens]	953	0	0	0	0	0	0	0	0	7.04e-05	9.809e-05	0.00011085	2.066	0.001398	0.00025047	0.00027078	0	0.00032031	2.337	0.000443	0	0.00023954	0.00027639	0	0.719	0.516949	0.00016372	5.114e-05	9.963e-05	1.566	0.034716	0	0	0			0	0	8.714e-05	0.249	0.773313	0	0	5.655e-05	0.646	0.572844
EMG1	NP_001306978.1		EMG1.NP_001306978.1:ribosomal RNA small subunit methyltransferase NEP1 isoform 2 [Homo sapiens] ;NP_006322.4:ribosomal RNA small subunit methyltransferase NEP1 isoform 1 [Homo sapiens] ;	194	0	0	0	0	0	0	0	0	0.00017291	0	0	0.521	0.479993	0	0	0	0			0	0	0	0			0	0	0			0.00056218	0	0	0.192	0.701705	0	0	0			0	0	0.00027778	0.638	0.574533
MDN1	NP_055426.1		midasin [Homo sapiens]	5596	0	0	0	0	0	0	0	0	1.798e-05	1.838e-05	4.342e-05	2.524	2.7e-05	0.00013549	9.223e-05	8.29e-06	4.243e-05	3.153	0	0	0	0	0			0	5.81e-06	6.36e-06	0.646	0.563212	0	0	0			1.366e-05	0	0	0.206	0.791208	0	0	9.63e-06	0.66	0.574533
SLC25A6	NP_001627.2		ADP/ATP translocase 3 [Homo sapiens]	298	0.00038612	0	0	0	0	0.00079478	0	0.00044954	0.00163225	0.00030522	0.00033611	2.488	0	0.00443575	0.00186907	0.00311956	0.00227632	3.37	0	0	9.576e-05	0	0	-0.696	0.92274	0.00043632	0.00043615	0.00161426	2.23	0	0	0	0.00014634	-0.756	0.908817	0	0	0	-0.743	0.8827	0.00022045	0	0.00024373	0.466	0.57956
SQSTM1	NP_001135771.1		SQSTM1.NP_001135771.1:sequestosome-1 isoform 2 [Homo sapiens] ;NP_003891.1:sequestosome-1 isoform 1 [Homo sapiens] ;	356	0	0	0	0	0	0	0	0	0	0	0			0	0	0	0			0	0	0	0			0	0.00013691	0	0.446	0.665	0	0	0			0	0	0			0	0	0.00015137	0.59	0.57956
ATAD3B	NP_114127.3		ATPase family AAA domain-containing protein 3B isoform AAA-TOB3l [Homo sapiens]	648	0	0	0	0	0	0	0	0	0	0	0			0.00027302	0.00033306	0.00023272	7.851e-05	2.171	0.000699	0	0	0	0			0	0	3.663e-05	0.214	0.752037	0	0	0			0	0	6.408e-05	-0.137	0.849144	0.00017546	0	1.04e-05	0.596	0.57956
HNRNPD	NP_002129.2		heterogeneous nuclear ribonucleoprotein D0 isoform c [Homo sapiens]	306	0	0	0	0	0	0	0	0.00011475	0	0.00135237	0.0025132	3.56	0	6.883e-05	7.666e-05	0	0	0.057	0.687559	0.00053009	0	0	0	0.564	0.618756	0	0	0			0	0	0.00032065	0.129	0.730448	0	0	0.00027139	0.274	0.768176	0	0	0.00015409	0.605	0.57956
SRSF3	NP_003008.1		serine/arginine-rich splicing factor 3 [Homo sapiens]	164	0.0003629	0	0	0	0	0	0	0.00085642	0.00020455	0.00036643	0.00025765	1.592	0.012139	0	0	0	0	-0.136	0.709468	0	0	0	0	-0.131	0.889414	0	0.00019813	0	0.123	0.771605	0	0.00035011	0.00079772	0.039	0.76541	0.00046608	0	0	0.119	0.809939	0	0	0.00032859	0.559	0.581221
IMP4	NP_001307233.1		IMP4.NP_001307233.1:U3 small nucleolar ribonucleoprotein protein IMP4 isoform b [Homo sapiens] ;NP_001307234.1:U3 small nucleolar ribonucleoprotein protein IMP4 isoform c [Homo sapiens] ;NP_001307236.1:U3 small nucleolar ribonucleoprotein protein IMP4 isoform d [Homo sapiens] ;NP_001307239.1:U3 small nucleolar ribonucleoprotein protein IMP4 isoform e [Homo sapiens] ;NP_001307240.1:U3 small nucleo…	289	0	0	0	0	0	0	0	0	0	0	0			0	0	0	0			0	0	0	0			0	0	0			0	0	0.00067903	0.408	0.574806	0	0	0			0	0	0.00018647	0.662	0.582876
KPNA3	NP_002258.2		importin subunit alpha-4 [Homo sapiens]	521	0	0	0	0	0	0	0	0.00015164	7.512e-05	9.868e-05	4.924e-05	1.511	0.072602	0	0	0	0			0	0	0	0			0	6.237e-05	0	0.224	0.75483	0	0.00022041	0	0.156	0.716336	0.00022007	0	0	0.432	0.709721	0	0	8.619e-05	0.604	0.584523
HDGF	NP_004485.1		hepatoma-derived growth factor isoform a [Homo sapiens]	240	0	0	0	0	0	0	0.00056794	0	0	0	0	-0.244	0.625558	0	0	0	0	-0.188	0.713561	0.00032442	0	0	0	0.029	0.860068	0	0.00027078	0	0.556	0.586866	0.00181771	0.00143544	0.00163534	1.819	0.000404	0.0011147	0	0	0.962	0.268638	0.00050534	0	0	0.559	0.584524
PCBP2	NP_005007.2		poly(rC)-binding protein 2 isoform a [Homo sapiens]	366	5.42e-05	0	0.000102	0	0	0.00010785	0.00018621	7.995e-05	0.00012221	0.00012771	0.00019242	1.53	0.03501	0.00048593	6.41e-05	0.00021834	0	1.591	0.028047	0.00030137	0.00025988	0.00023989	0.00026654	0.467	0.673996	0.00023684	0.00010358	9.728e-05	0.794	0.46148	0.0006953	0.00036605	0.0002383	0.997	0.148981	0.00031326	0.00055809	0	0.488	0.679448	0.00030375	0	1.84e-05	0.578	0.584524
CCDC97	NP_443080.1		coiled-coil domain-containing protein 97 [Homo sapiens]	343	0	0	0	0	0	0	0	0.00015356	0	0	0	0.392	0.526983	0.00012281	0	0	0	0.405	0.617371	0	0	0	0			0	0	0.00017301	0.891	0.384634	0	0	0			0.00033427	0	0.00024212	0.67	0.574923	0.00026519	0	7.856e-05	0.609	0.586165
CPSF3	NP_001308763.1		CPSF3.NP_001308763.1:cleavage and polyadenylation specificity factor subunit 3 isoform b [Homo sapiens] ;NP_001308764.1:cleavage and polyadenylation specificity factor subunit 3 isoform c [Homo sapiens] ;NP_001308765.1:cleavage and polyadenylation specificity factor subunit 3 isoform d [Homo sapiens] ;NP_057291.1:cleavage and polyadenylation specificity factor subunit 3 isoform a [Homo sapiens] ;	647	0	0	0.00043276	0	0	0	0	5.427e-05	3.889e-05	4.335e-05	3.265e-05	0.073	0.586409	0.00017361	7.252e-05	0	0.00010484	0.338	0.580958	0.00072204	0.00088207	0	0	0.957	0.078873	0.00024116	0.00027622	5.503e-05	0.901	0.1286	0.00185424	0.00124242	0.00171875	2.024	0	0.00053163	0	0.00070596	1.124	0.02932	9.373e-05	0	0.00014576	0.39	0.591044
HSD17B12	NP_057226.1		very-long-chain 3-oxoacyl-CoA reductase [Homo sapiens]	312	0	0.00326191	0	0	0	0	0	0.00011254	0.00053759	0.00032958	0.00047401	2.403	3e-05	0.00166511	0.00157897	0.00114017	0.00086967	3.125	0	0.00074865	0	0	0	0.653	0.523531	0	0.00041658	0.00068472	2.113	0.000142	0	0	0	-0.125	0.816824	0	0	0	-0.273	0.864163	0	0	0.00017272	0.528	0.592656
DYNC1LI1	NP_057225.2		cytoplasmic dynein 1 light intermediate chain 1 isoform 1 [Homo sapiens]	523	0	0	0.00021415	0	0	0	0.00026062	6.714e-05	0.00012828	0.00012512	0.00014139	1.383	0.031455	0.00010739	0.00031398	0.00020701	0.00038911	1.35	0.036794	0.00022331	0.00021824	0.00125908	0	0.523	0.54964	0	0	0	-0.587	0.836906	0	0	0	-0.598	0.899269	0.00021922	0	0	0	0.832854	0.00028987	0	5.152e-05	0.458	0.594261
CAPZB	NP_001193469.1		CAPZB.NP_001193469.1:F-actin-capping protein subunit beta isoform 2 [Homo sapiens] ;NP_001193470.1:F-actin-capping protein subunit beta isoform 3 [Homo sapiens] ;NP_001269091.1:F-actin-capping protein subunit beta isoform 4 [Homo sapiens] ;NP_004921.1:F-actin-capping protein subunit beta isoform 1 [Homo sapiens] ;	277	0.00021486	0	0	0	0	0	0	0.00012676	0	0	0.00011441	0.427	0.505429	0.00015207	0.00016938	0	0	0.453	0.580958	0	0	0	0	-0.169	0.89428	0	0	0.00017139	0.554	0.586865	0	0	0	-0.236	0.844545	0	0	0	-0.184	0.85645	0	0	0.00019454	0.52	0.594261
SPTAN1	NP_001123910.1		SPTAN1.NP_001123910.1:spectrin alpha chain, non-erythrocytic 1 isoform 1 [Homo sapiens] ;NP_001182461.1:spectrin alpha chain, non-erythrocytic 1 isoform 3 [Homo sapiens] ;NP_003118.2:spectrin alpha chain, non-erythrocytic 1 isoform 2 [Homo sapiens] ;	2477	4.806e-05	0.00041087	0.0002826	0	0	0	0	1.418e-05	3.386e-05	0	4.691e-05	0.183	0.523119	0.00012471	7.577e-05	1.249e-05	5.477e-05	0.597	0.181303	0	0	0	0	-1.715	0.888205	0	0	0	-1.787	0.818603	4.403e-05	4.636e-05	5.282e-05	-0.983	0.896781	0.00012343	0	3.353e-05	-0.341	0.881791	0.00014689	0	3.807e-05	0.277	0.595858
POLR1E	NP_071935.1		DNA-directed RNA polymerase I subunit RPA49 isoform 1 [Homo sapiens]	419	0	0	0	0	0	0	0	0	4.003e-05	0	5.042e-05	0.414	0.516498	0	0	0	0			0	0	0	0			0	0	0			0	0	0			0	0	0			0	0	9.646e-05	0.535	0.595858
UQCRC2	NP_003357.2		cytochrome b-c1 complex subunit 2, mitochondrial precursor [Homo sapiens]	453	0	0	0	0	0	0	0.00030089	0	0.00020364	0.00016509	0.00039643	2.193	0.000225	0.00043394	0.000725	0.00010243	0	1.987	0.002816	0	0	0	0	-0.2	0.897983	0	7.173e-05	0.000262	1.297	0.070356	0	0	0	-0.23	0.843227	0	0	0.00054997	0.864	0.362125	0	0	0.00011896	0.547	0.595858
RPS20	NP_001014.1		40S ribosomal protein S20 isoform 2 [Homo sapiens]	119	0	0	0.00047058	0	0	0	0	0.00059014	0.00035237	0	0	0.907	0.266232	0.00035397	0	0.00025994	0	0.405	0.600783	0	0.00191832	0	0	0.392	0.724022	0	0	0.00019947	0.098	0.776295	0	0	0.00109939	0.134	0.723458	0	0	0	-0.267	0.862603	0	0	0.00045285	0.55	0.595858
PGAM1	NP_002620.1		phosphoglycerate mutase 1 isoform 1 [Homo sapiens]	254	0	0	0.00022047	0	0	0	0	0	0.00029715	7.361e-05	0	1.116	0.166079	0.00055279	0.00064651	0	0	1.458	0.045435	0.00153267	0.0015728	0	0.00086416	1.544	0.013024	0	0.00012793	0	0.102	0.776293	0.00042938	0	0.00051507	0.34	0.610046	0	0	0.00049043	0.32	0.751818	0	0	0.00021216	0.538	0.597449
HNRNPD	NP_001003810.1		heterogeneous nuclear ribonucleoprotein D0 isoform d [Homo sapiens]	287	0	0	0	0	0	0	0	0.00012235	0.00351549	0	0	3.552	0	7.338e-05	8.174e-05	0	0	0.072	0.686008	0.00056518	0	0	0	0.589	0.609611	0	0	0			0	0	0.00034188	0.12	0.732747	0	0	0.00028936	0.238	0.78193	0	0	0.0001643	0.58	0.597449
PSMA7	NP_002783.1		proteasome subunit alpha type-7 [Homo sapiens]	248	0	0	0.00045161	0	0	0	0	0	6.763e-05	0	0.00021298	0.426	0.496747	0.00011323	0	0	0	-0.178	0.716404	0	0	0	0	-0.433	0.918561	0	0	0.00019143	0.306	0.706702	0	0	0.00052753	-0.143	0.827702	0	0	0	-0.5	0.876632	0	0	0.00027162	0.47	0.599032
HDGFRP3	NP_057157.1		hepatoma-derived growth factor-related protein 3 [Homo sapiens]	203	0	0	0	0	0	0	0	0	0	0	0			0	0	0	0			0	0	0	0			0	0	0			0.00053726	0.00056569	0	0.506	0.513906	0	0	0			0	0	0.0001991	0.542	0.602176
C11orf98	NP_001273015.1		uncharacterized protein C11orf98 [Homo sapiens]	123	0	0	0	0	0	0	0	0	0	0	0			0	0	0	0			0	0	0	0			0	0	0			0	0	0			0	0	0			0	0	0.00032859	0.557	0.603737
ECT2	NP_001245244.1		protein ECT2 isoform a [Homo sapiens]	914	0	0	0	0	0	0	0	0	0	0	2.312e-05	0.157	0.578103	0	0	0	0			0	0	0	0			0	0	0			0	0	0			0	0	0			0	0	4.422e-05	0.548	0.606837
TROVE2	NP_004591.2		60 kDa SS-A/Ro ribonucleoprotein isoform 2 [Homo sapiens]	538	0	0	0	0	0	0	0	0.00013053	0.00023382	0.00029539	0.00023562	2.551	6.7e-05	0.00049587	0.00021802	5.75e-05	0.0004413	2.2	0.001297	0.00028944	0	0	0.00027199	0.709	0.513652	0	0	8.824e-05	0.677	0.541478	0	0	0			0.00021311	0	0	0.479	0.692261	0	0	7.512e-05	0.508	0.611431
ASPH	NP_001158222.1		ASPH.NP_001158222.1:aspartyl/asparaginyl beta-hydroxylase isoform f [Homo sapiens] ;NP_004309.2:aspartyl/asparaginyl beta-hydroxylase isoform a [Homo sapiens] ;	729	0	0	0	0	0	0	0	7.225e-05	0.00020707	0.0001667	8.694e-05	2.35	0.000118	0.00017334	0.00035398	0.0002546	0.00013958	2.284	0.000718	0	0	0	0			0	0	3.256e-05	0.215	0.752036	0	0	0			0	0	0			0	0	5.544e-05	0.525	0.611431
CSTA	NP_005204.1		cystatin-A [Homo sapiens]	98	0	0	0	0	0	0	0	0	0	0	0			0	0	0	0			0	0	0	0			0	0	0			0	0	0			0	0	0			0	0	0.00041242	0.532	0.611431
ANKRD17	NP_001273700.1		ankyrin repeat domain-containing protein 17 isoform c [Homo sapiens]	2490	0	0	0	0	0	0	0	0	1.347e-05	0	0	0.583	0.45377	0	0	0	0			0	0	0	0			0	0	0			0	0	0			0	0	0			0	0	1.623e-05	0.543	0.614457
RAD23B	NP_002865.1		UV excision repair protein RAD23 homolog B isoform 1 [Homo sapiens]	409	0	0	0	0	0	0	0	0	0	9.142e-05	7.748e-05	0.814	0.362433	0	0	0	0			0.00028555	0	0	0	0.384	0.733821	0.00025433	0	0	0.279	0.732441	0.00026666	0	0	0.282	0.66298	0	0	0			0	0	9.882e-05	0.55	0.614457
CCDC124	NP_612451.1		coiled-coil domain-containing protein 124 [Homo sapiens]	223	0	0	0	0	0	0	0	0	0	0	0			0	0	0	0			0	0	0	0			0	0	0			0	0	0			0	0	0			0	0	0.00018124	0.517	0.617452
GIGYF2	NP_001096617.1		GIGYF2.NP_001096617.1:PERQ amino acid-rich with GYF domain-containing protein 2 isoform a [Homo sapiens] ;NP_001096618.1:PERQ amino acid-rich with GYF domain-containing protein 2 isoform c [Homo sapiens] ;NP_056390.2:PERQ amino acid-rich with GYF domain-containing protein 2 isoform b [Homo sapiens] ;	1320	0	0	0	0	0	0	0	2.66e-05	9.53e-05	3.541e-05	4.802e-05	1.98	0.001874	5.319e-05	0	0	5.139e-05	0.857	0.398113	5.898e-05	0	0	0	0.149	0.825289	0	0	0			0	0	0			0	0	0			0	0	3.062e-05	0.492	0.618938
IPO8	NP_006381.2		importin-8 isoform 1 [Homo sapiens]	1037	0	0	0	0	0	0	0	0	2.426e-05	2.958e-05	3.056e-05	0.993	0.252518	0.00021664	0.00022622	4.474e-05	9.812e-05	2.158	0.000456	0	0	0	0			0	0	0			0	0	0			0	0	0			0	0	3.897e-05	0.506	0.618938
ANKRD52	NP_775866.2		serine/threonine-protein phosphatase 6 regulatory ankyrin repeat subunit C [Homo sapiens]	1076	0	0	0	0	0	0	0	0	0	0	0			0	0	0	0			0	0	0	0			0	0	0			0	0	0			0	0	0			0	0	3.884e-05	0.511	0.618938
CFAP20	NP_037374.1		cilia- and flagella-associated protein 20 [Homo sapiens]	193	0	0	0	0	0	0	0	0	0	0	0			0	0	0	0			0	0	0	0			0	0	0.00012299	0.259	0.740274	0	0	0			0	0	0			0	0	0.00020941	0.512	0.618938
MXI1	NP_569157.2		max-interacting protein 1 isoform b [Homo sapiens]	295	0	0	0	0	0	0	0	0	0	0	0			0	0	0	0			0	0	0	0			0	0	0			0	0	0			0.00051821	0	0.00056303	1.11	0.226364	0	0	0.00013701	0.515	0.618938
RBM25	NP_067062.1		RNA-binding protein 25 [Homo sapiens]	843	0	0	0	0	0	0	0	0	8.953e-05	4.436e-05	0.00011278	1.809	0.011091	3.331e-05	8.348e-05	0	0	0.595	0.517296	0	0	0	0			0	0	0			0	0	0			0	0	9.851e-05	0.257	0.775823	0	0	4.794e-05	0.527	0.618938
PI3	NP_002629.1		elafin preproprotein [Homo sapiens]	117	0	0	0	0	0	0	0	0	0	0	0			0	0	0	0			0	0	0	0			0	0	0			0	0	0			0	0	0			0	0	0.00034544	0.533	0.618938
PRKDC	NP_008835.5		DNA-dependent protein kinase catalytic subunit isoform 1 [Homo sapiens]	4128	0.00019464	0.00061635	0.00039341	0	0.00011171	7.172e-05	0.00028067	0.00092291	0.00049977	0.00048462	0.00050669	2.562	0	0.00214968	0.00193218	0.00184716	0.00217733	3.24	0	0.00124485	0.00051153	0.00057427	0.00092166	1.24	0	0.00076856	0.00060217	0.00048589	2.003	0	0	0	0	-2.975	0.848779	0.0001111	0	0.00045265	0.129	0.681307	0.00011018	5.195e-05	0.00014034	0.141	0.620416
NEMF	NP_001288661.1		NEMF.NP_001288661.1:nuclear export mediator factor NEMF isoform 2 [Homo sapiens] ;NP_004704.2:nuclear export mediator factor NEMF isoform 1 [Homo sapiens] ;	1055	0	0	0	0	0	0	0	0	2.385e-05	3.544e-05	3.004e-05	1.031	0.229515	0	0	0	0			0	0	0	0			0	0	0			0	0	0			0	0	0			0	0	3.831e-05	0.491	0.620416
SERPINB13	NP_001294852.1		SERPINB13.NP_001294852.1:serpin B13 isoform 1 [Homo sapiens] ;NP_036529.1:serpin B13 isoform 2 [Homo sapiens] ;	400	0	0	0	0	0	0	0	0	0	0	0			0	0	0	0			0	0	0	0			0	0	0			0	0	0			0	0	0			0	0	0.00010104	0.492	0.620416
DYNC1I2	NP_001258716.1		DYNC1I2.NP_001258716.1:cytoplasmic dynein 1 intermediate chain 2 isoform 2 [Homo sapiens] ;NP_001258718.1:cytoplasmic dynein 1 intermediate chain 2 isoform 3 [Homo sapiens] ;NP_001307812.1:cytoplasmic dynein 1 intermediate chain 2 isoform 5 [Homo sapiens] ;NP_001307813.1:cytoplasmic dynein 1 intermediate chain 2 isoform 4 [Homo sapiens] ;NP_001369.1:cytoplasmic dynein 1 intermediate chain 2 isofo…	630	0	0	8.889e-05	0	0	0	0	0.00011147	6.656e-05	0.00010387	0	1.316	0.093179	4.457e-05	0	4.91e-05	0	0.263	0.642562	0	0	0	0	-0.244	0.90265	0	5.158e-05	0	0.091	0.778556	0	0	0	-0.183	0.832127	0.00018199	0.00129688	0	0.879	0.359683	0	0.00034038	6.415e-05	0.503	0.620416
CAND2	NP_001155971.1		cullin-associated NEDD8-dissociated protein 2 isoform 1 [Homo sapiens]	1236	0	0	0	0	0	0	0	0	2.036e-05	2.269e-05	5.128e-05	1.212	0.170981	0.00031808	0.00032266	0.00013765	0.00021953	2.794	0	0	0	0	0			0	0	1.92e-05	0.229	0.744794	0	0	0			0	0	0			0	0	3.27e-05	0.506	0.620416
ZNF638	NP_055312.2		zinc finger protein 638 isoform 1 [Homo sapiens]	1978	0	0	0	0	0	0	0	0	2.12e-05	0	3.204e-05	1.242	0.158084	0	0	0	0			0	0	0	0			0	0	0			0	0	0			0	0	4.198e-05	0.174	0.796705	0	0	2.043e-05	0.515	0.620416
IGF2R	NP_000867.2		cation-independent mannose-6-phosphate receptor precursor [Homo sapiens]	2491	0	0	0	0	0	0	0	0	0	0	8.48e-06	0.262	0.56121	1.691e-05	1.883e-05	0	0	0.519	0.564902	0	0	0	0			0	1.304e-05	9.53e-06	0.45	0.677582	0	0	0			0	0	0			0	0	1.623e-05	0.517	0.620416
GPATCH1	NP_060495.2		G patch domain-containing protein 1 [Homo sapiens]	931	0	0	0	0	0	0	0	0	0	0	0			0	0	0	0			0	0	0	0			0	0	0			0	0	0			0	0	0			0	0	4.341e-05	0.482	0.621887
GSDMA	NP_835465.2		gasdermin-A [Homo sapiens]	445	0	0	0	0	0	0	0	0	0	0	0			0	0	0	0			0	0	0	0			0	0	0			0	0	0			0	0	0			0	0	9.082e-05	0.496	0.621887
NUFIP2	NP_065823.1		nuclear fragile X mental retardation-interacting protein 2 [Homo sapiens]	695	0	0	0	0	0	0	0	0	0	2.69e-05	0	0.224	0.568088	4.041e-05	0	0	0	0.202	0.664676	0	0	0	0			0	0	0			0	0	0			0	0	0			0	0	5.815e-05	0.513	0.621887
NEDD8	NP_006147.1		NEDD8 precursor [Homo sapiens]	81	0	0	0	0	0	0	0	0	0	0	0			0	0	0	0			0	0	0	0			0	0	0.00029305	0.219	0.752035	0	0	0			0	0	0			0	0	0.00049897	0.524	0.621888
KRR1	NP_008974.5		KRR1 small subunit processome component homolog [Homo sapiens]	381	0	0	0	0	0	0	0	0.00018432	0	0	0	0.571	0.463852	0	0	0	0			0	0	0	0			0	0	0			0.00057251	0	0	0.678	0.417538	0	0	0			0	0	0.00010608	0.49	0.623351
TBC1D10B	NP_056342.3		TBC1 domain family member 10B [Homo sapiens]	808	0	0	0	0	0	0	0	0	0.00034251	0.00024296	0.00013074	2.819	4e-06	3.475e-05	5.807e-05	0	0	0.41	0.611513	0.00014454	0	0	0	0.418	0.719025	0	0	0			0	0	0			0	0	0			0	0	5.002e-05	0.498	0.623351
MTCH2	NP_001304160.1		MTCH2.NP_001304160.1:mitochondrial carrier homolog 2 isoform 1x [Homo sapiens] ;NP_055157.1:mitochondrial carrier homolog 2 isoform 1 [Homo sapiens] ;	314	0	0	0	0	0	0	0	0	0	0	0			0	0	0	0			0	0	0	0			0	0	0			0	0	0			0	0	0			0	0	0.00012872	0.507	0.623351
LACTB	NP_116246.2		serine beta-lactamase-like protein LACTB, mitochondrial isoform a precursor [Homo sapiens]	547	0	0	0	0	0	0	0	0	0	0	0			0	0	0	0			0	0	0	0			0	0	0			0	0	0			0	0	0			0	0	7.389e-05	0.51	0.623351
MAGOH	NP_002361.1		MAGOH,MAGOHB.NP_002361.1:protein mago nashi homolog [Homo sapiens] ;NP_060518.1:protein mago nashi homolog 2 isoform 1 [Homo sapiens] ;	146	0	0	0	0	0	0	0	0	0	0	0			0.00019234	0	0	0	0.167	0.670508	0	0	0	0			0	0	0			0	0	0			0	0	0.00113762	0.704	0.530273	0	0	0.00027683	0.518	0.623351
PPP6R2	NP_001229827.1		PPP6R2.NP_001229827.1:serine/threonine-protein phosphatase 6 regulatory subunit 2 isoform 1 [Homo sapiens] ;NP_001229829.1:serine/threonine-protein phosphatase 6 regulatory subunit 2 isoform 4 [Homo sapiens] ;NP_055493.2:serine/threonine-protein phosphatase 6 regulatory subunit 2 isoform 3 [Homo sapiens] ;	959	0	0	0	0	0	0	0	0	0	0	0			0	0	0	0			0	0	0	0			0	0	0			0	0	0			0	0	0			0	0	4.214e-05	0.527	0.623351
TRIM28	NP_005753.1		transcription intermediary factor 1-beta [Homo sapiens]	835	0.00060586	0	0.00026826	0	0	0.00014182	0.00024486	0.00029436	0.00020087	0.00025749	0.00030363	1.483	1e-06	0.00016815	0.00025285	0.00018523	0.00032495	0.687	0.100985	0.00130543	0.00054678	0.00047317	0.0003505	0.834	0.009882	0	0.00017511	5.685e-05	-0.023	0.802478	0	0	0	-1.693	0.877027	0.00041193	0	0.00029837	0.1	0.791209	7.262e-05	0	0.00024202	0.242	0.624807
DDX47	NP_057439.2		probable ATP-dependent RNA helicase DDX47 isoform 1 [Homo sapiens]	455	0	0	0	0	0	0	0	0	0.00033177	0.00014382	0.00030182	2.308	0.000192	0	0	0	0			0	0	0	0			0	0	0			0	0	0			0	0	0.00018252	0.207	0.787799	0	0	8.883e-05	0.483	0.624807
NCAPD3	NP_056076.1		condensin-2 complex subunit D3 [Homo sapiens]	1498	0	0	0	0	0	0	0	0	1.68e-05	0	5.642e-05	1.203	0.154946	0.00054364	0.00042283	0.00027877	0.00013585	3.342	0	0.00018192	0	0	0	0.932	0.326286	0	0	7.131e-05	1.286	0.113295	0	0	0			0	0	0			0	0	2.698e-05	0.494	0.624807
LAS1L	NP_112483.1		ribosomal biogenesis protein LAS1L isoform 1 [Homo sapiens]	734	0	0	0	0	0	0	0	0.00059797	0	0	0.00010074	2.18	0.000656	0.00011478	6.392e-05	0	0	0.945	0.338214	0	0	0	0			0	4.427e-05	0	0.196	0.756205	0	0	0			0	0	0			0	0	5.506e-05	0.508	0.624807
TIMM13	NP_036590.1		mitochondrial import inner membrane translocase subunit Tim13 [Homo sapiens]	95	0	0	0	0	0	0	0	0	0.00035311	0	0	0.52	0.493781	0	0	0	0			0	0	0	0			0	0.00034204	0	0.245	0.741794	0	0.00120879	0.00275425	0.796	0.298703	0.00080459	0	0	0.225	0.78548	0.00063832	0.00225728	0	0.525	0.624807
FOXC1	NP_001444.2		forkhead box protein C1 [Homo sapiens]	553	0	0	0	0	0	0	0	0.00028573	4.55e-05	8.452e-05	0	1.552	0.05484	0	0	0	0.00012267	0.174	0.667636	0	0	0	0			0	5.876e-05	0.00012877	1.107	0.209873	0	0	0			0	0	0.00045052	0.951	0.345116	0	0	7.309e-05	0.474	0.626255
HS2ST1	NP_036394.1		heparan sulfate 2-O-sulfotransferase 1 isoform 1 [Homo sapiens]	356	0	0	0	0	0	0	0	0	7.067e-05	0.00015755	0.00017804	1.426	0.070746	7.888e-05	0	0	0	0.189	0.665672	0	0	0	0			0	0	0			0	0	0			0	0	0			0.00025551	0	0	0.492	0.626255
HSPA14	NP_057383.2		heat shock 70 kDa protein 14 isoform 1 [Homo sapiens]	509	0	0	0	0	0	0	0	0	0.00029657	0.00049587	0.00020754	2.708	7e-06	0	0	0	0			0	0	0	0			0	0	0			0.00021427	0	0	0.275	0.660295	0	0	0			0.0001787	0	0	0.494	0.626255
KPNA1	NP_002255.3		importin subunit alpha-5 [Homo sapiens]	538	0	0	0	0	0	0	0	0.00022843	9.353e-05	0.00010425	3.927e-05	1.707	0.011293	0.00026098	8.721e-05	8.625e-05	0	1.422	0.081305	0.00014472	0	0	0	0.202	0.81157	0	0.00018668	0.00023865	1.886	0.005368	0	0.00021345	0	0.278	0.654888	0.00028415	0	0	0.711	0.5446	0	0	7.512e-05	0.495	0.626255
AATF	NP_036270.1		protein AATF [Homo sapiens]	560	0	0	0	0	0	0	0	0	0	0	0			0	0	0	0			0	0	0	0			0	5.802e-05	0	0.223	0.747734	0.00029213	0	0	0.53	0.485965	0	0	0			0	0	7.217e-05	0.495	0.626255
IGF2BP3	NP_006538.2		insulin-like growth factor 2 mRNA-binding protein 3 [Homo sapiens]	579	0	0	0	0	0	0	0	0	0.00026528	0.00014915	9.644e-05	2.209	0.000876	6.467e-05	8.103e-05	3.116e-05	0	0.589	0.539952	0.00013447	0	0	0	0.237	0.798668	0	0	0			0	0	0			0	0	0			0	0	7.562e-05	0.508	0.626255
TRO	NP_001034794.1		TRO.NP_001034794.1:trophinin isoform 5 [Homo sapiens] ;NP_808224.1:trophinin isoform 2 [Homo sapiens] ;	1431	0	0	0	0	0	0	0	0	0	0	0			0	0	0	0			0	0	0	0			0	0	0			0	0	0			0	0	0			0	0	2.824e-05	0.515	0.626255
GRB2	NP_002077.1		growth factor receptor-bound protein 2 isoform 1 [Homo sapiens]	217	0	0	0	0	0	0	0	0	0	0	0			0	0	0	0			0	0	0	0			0	0	0			0	0	0			0	0	0			0	0	0.00018625	0.52	0.626255
MMGT1	NP_775741.1		membrane magnesium transporter 1 precursor [Homo sapiens]	131	0	0	0	0	0	0	0	0	0	0.00014272	0	0.149	0.580672	0	0	0	0			0	0	0	0			0	0	0			0	0	0			0	0	0			0	0	0.00030852	0.492	0.627695
WDR77	NP_001303991.1		WDR77.NP_001303991.1:methylosome protein 50 isoform 1 [Homo sapiens] ;NP_001303992.1:methylosome protein 50 isoform 3 [Homo sapiens] ;NP_077007.1:methylosome protein 50 isoform 2 [Homo sapiens] ;	354	0	0	0	0	0	0	0	0	0.00014214	0	0	0.81	0.35647	0	0	0	0			0.00021994	0	0	0	0.215	0.809779	0	9.179e-05	6.705e-05	0.433	0.677582	0	0	0			0	0	0			0.0001713	0	7.611e-05	0.496	0.627695
ILVBL	NP_006835.2		acetolactate synthase-like protein [Homo sapiens]	632	0	0	0	0	0	0	0	0.00011112	9.289e-05	0	0	1.254	0.122882	0.00071093	0.00063102	0.00034262	0.00091233	2.965	0	0.00043119	0	0	0	0.905	0.329437	0	0.00010283	0.00046948	2.361	3.1e-05	0	0	0			0	0	0.0001971	0.441	0.70802	0	0	6.395e-05	0.494	0.627696
RPS27A	NP_002945.1		ubiquitin-40S ribosomal protein S27a precursor [Homo sapiens]	156	0.0018122	0	0.00448712	0	0.00422286	0.00360581	0.00152906	0.00613354	0	0.0085691	0.0035551	1.988	0	0.00027002	0.00037595	0.00059487	0.00097838	-0.786	0.747634	0.00162208	0.002195	0.0113971	0.00164154	-0.156	0.917471	0.00216707	0.00151012	0.00209219	0.661	0.02075	0.00209736	0.00570494	0.00335453	0.139	0.601348	0.00244988	0.00392806	0.00465804	0.16	0.702857	0.00563645	0	0	0.183	0.629128
EEF1B2	NP_066944.1		elongation factor 1-beta [Homo sapiens]	225	0.00052903	0	0.00024889	0	0	0.00078948	0.0006058	0.00031212	0.00069124	0.0007894	0.00089205	2.054	3e-06	0	0.00020852	0.00020622	0.00045223	0.114	0.671445	0.0007613	0.00101458	0	0.00065036	0.366	0.651324	0	0	0.00036924	0.337	0.662853	0.00048472	0.00076557	0.00058145	0.084	0.732748	0.00067943	0.00181564	0	0.111	0.800938	0.00040427	0	0.00029938	0.366	0.629128
UTP4	NP_116219.2		U3 small nucleolar RNA-associated protein 4 homolog isoform 1 [Homo sapiens]	686	0	0	0	0	0	0	0	0	2.445e-05	0	3.08e-05	0.377	0.529514	0.00012281	0.00017098	0	0.00024721	1.451	0.062744	0	0	0	0			0	0	0			0.00015898	0	0	0.216	0.6942	0	0	0			0	0	5.892e-05	0.467	0.629128
GM2A	NP_000396.2		ganglioside GM2 activator isoform 1 precursor [Homo sapiens]	193	0	0	0	0	0	0	0	0	0	0	0			0	0	0	0			0	0	0	0			0	0	0			0	0	0			0	0	0			0	0	0.00020941	0.49	0.629128
IBA57	NP_001010867.1		putative transferase CAF17, mitochondrial isoform 1 precursor [Homo sapiens]	356	0	0	0	0	0	0	0	0	0	0	0			0	0	0	0			0	0	0	0			0	0	0			0	0	0			0	0	0			0	0	0.00011353	0.491	0.629128
MRPS26	NP_110438.1		28S ribosomal protein S26, mitochondrial [Homo sapiens]	205	0	0	0	0	0	0	0	0.00059949	0.00032727	0.00063841	0.0006699	2.417	0.000552	0	0	0	0			0	0	0	0			0	0	0			0	0	0			0	0	0			0.00044371	0	0	0.495	0.629128
DHX34	NP_055496.2		probable ATP-dependent RNA helicase DHX34 [Homo sapiens]	1143	0	0	0	0	0	0	0	0	0	0	0			0	0	0	0			0	0	0	0			0	0	6.23e-05	1.001	0.323533	0	0	0			0	0	0			0	0	3.536e-05	0.498	0.629128
MMS19	NP_071757.4		MMS19 nucleotide excision repair protein homolog isoform 1 [Homo sapiens]	1030	0	0	0	0	0	0	0	6.818e-05	3.257e-05	0.00012706	0.00020512	2.362	0.000225	0.00076339	0.00056939	0.00031534	0.00088909	3.508	0	0.00026457	0	0	0	1.015	0.298583	0	0.00014196	0.00011523	1.971	0.003512	0	0	0			0	0	0			0	0	3.924e-05	0.502	0.629128
ANKZF1	NP_001269721.1		ANKZF1.NP_001269721.1:ankyrin repeat and zinc finger domain-containing protein 1 isoform 2 [Homo sapiens] ;NP_060559.2:ankyrin repeat and zinc finger domain-containing protein 1 isoform 1 [Homo sapiens] ;	516	0	0	0	0	0	0	0	0	0	0	0			0	0	0	0			0	0	0	0			0	0	0			0	0	0			0	0	0			0	0	7.833e-05	0.476	0.630554
RBBP6	NP_008841.2		RBBP6.NP_008841.2:E3 ubiquitin-protein ligase RBBP6 isoform 1 [Homo sapiens] ;NP_061173.1:E3 ubiquitin-protein ligase RBBP6 isoform 2 [Homo sapiens] ;	1792	0	0	0	0	0	0	0	0	0	0	2.947e-05	0.766	0.382099	0	0	0	0			0	0	0	0			0	0	0			0	0	0			0	0	0			0	0	2.255e-05	0.487	0.630554
CWC15	NP_057487.2		spliceosome-associated protein CWC15 homolog [Homo sapiens]	229	0	0	0	0	0	0	0	0	0	0	0			0	0	0	0			0	0	0	0			0	0	0			0	0	0			0	0	0.00036265	0.258	0.775823	0	0	0.00017649	0.488	0.630554
BZW1	NP_001193997.1		BZW1.NP_001193997.1:basic leucine zipper and W2 domain-containing protein 1 isoform 2 [Homo sapiens] ;NP_001193998.1:basic leucine zipper and W2 domain-containing protein 1 isoform 3 [Homo sapiens] ;NP_001308619.1:basic leucine zipper and W2 domain-containing protein 1 isoform 1 [Homo sapiens] ;NP_001308620.1:basic leucine zipper and W2 domain-containing protein 1 isoform 5 [Homo sapiens] ;NP_055…	451	0	0	0	0	0	0	0	0	5.579e-05	0.000228	4.685e-05	1.503	0.078387	0.0001868	0.00010403	6.859e-05	0.00022561	1.201	0.193186	0	0	0	0			0	0	0			0	0	0			0	0	0			0	0	8.962e-05	0.491	0.630554
TPP1	NP_000382.3		tripeptidyl-peptidase 1 preproprotein [Homo sapiens]	563	0	0	0	0	0	0	0	0	2.979e-05	0	0.0002064	1.34	0.078387	0.00022446	0.00037501	0	0.00030122	1.829	0.010172	0	0	0	0			0	0	0.00014756	1.137	0.189033	0	0	0			0	0	0			0	0	7.179e-05	0.491	0.630554
CETN2	NP_004335.1		centrin-2 [Homo sapiens]	172	0	0	0	0	0	0	0	0	0	0	0.00018425	0.37	0.534467	0	0	0	0			0	0	0	0			0	0.00066121	0	1.107	0.184567	0.00190226	0.00066764	0.00114093	1.325	0.033059	0.0006666	0	0	0.432	0.688649	0	0	0.00023498	0.493	0.630554
TTLL4	NP_055455.3		tubulin polyglutamylase TTLL4 [Homo sapiens]	1199	0	0	0	0	0	0	0	0	0	0	0			0	0	0	0			0	0	0	0			0	0	0			0	0	0			0	0	0			0	0	3.371e-05	0.496	0.630554
EMC2	NP_055488.1		ER membrane protein complex subunit 2 [Homo sapiens]	297	0	0	0	0	0	0	0	0.00017734	8.471e-05	0.00022033	7.114e-05	1.353	0.100085	0	0	0	0			0	0	0	0			0	0	0			0	0	0			0	0	0			0	0	0.00013608	0.497	0.630554
GSN	NP_000168.1		GSN.NP_000168.1:gelsolin isoform a precursor [Homo sapiens] ;NP_001121135.2:gelsolin isoform f [Homo sapiens] ;NP_001121139.1:gelsolin isoform c [Homo sapiens] ;NP_001244958.1:gelsolin isoform d [Homo sapiens] ;NP_001244959.1:gelsolin isoform e [Homo sapiens] ;NP_937895.1:gelsolin isoform b [Homo sapiens] ;	782	0	0	0	0	0	0	0	0	0	0	0			3.591e-05	0	0	0	0.219	0.656341	0	0	0	0			0	0	0			0	0	0			0	0	0			0	0	5.168e-05	0.498	0.630554
PHF23	NP_001271447.1		PHF23.NP_001271447.1:PHD finger protein 23 isoform 3 [Homo sapiens] ;NP_077273.2:PHD finger protein 23 isoform 1 [Homo sapiens] ;	399	0	0	0	0	0	0	0	0	0	0	0			0	0	0	0			0	0	0	0			0	0	0			0	0	0			0.00038314	0.00153578	0.00114475	1.863	0.00478	0	0	0.0001013	0.505	0.630554
RAB11A	NP_004654.1		ras-related protein Rab-11A isoform 1 [Homo sapiens]	216	0	0	0	0	0	0	0	0	0	0	0			0	0	0	0			0	0	0	0			0	0	0			0	0	0			0	0	0			0	0	0.00018711	0.476	0.631971
PSMB1	NP_002784.1		proteasome subunit beta type-1 [Homo sapiens]	241	0	0	0	0	0	0	0	0	0.00010439	0.00011637	0.00017533	1.028	0.209147	0	0	0	0			0.00064614	0	0	0	0.554	0.642595	0	0	0			0	0	0			0	0	0			0	0	0.0001677	0.477	0.631971
LLPH	NP_115714.1		protein LLP homolog [Homo sapiens]	129	0	0	0	0	0	0	0	0	0	0	0			0	0	0	0			0	0	0	0			0	0	0			0	0	0			0	0	0			0	0	0.00031331	0.482	0.631971
NSA2	NP_055701.1		ribosome biogenesis protein NSA2 homolog isoform 1 [Homo sapiens]	260	0	0	0	0	0	0	0	0	6.451e-05	0	0	0.139	0.581514	0	0	0	0			0	0	0	0			0	0	0			0	0	0			0	0	0			0	0	0.00015545	0.484	0.631971
UBR4	NP_065816.2		E3 ubiquitin-protein ligase UBR4 [Homo sapiens]	5183	0	0	0	0	0	0	0	1.355e-05	1.942e-05	5.41e-06	2.038e-05	2.049	0.001531	8.13e-06	9.05e-06	0	0	0.564	0.547845	0	0	0	0			0	0	0			0	0	0			0	0	0			0	0	7.8e-06	0.486	0.631971
GEMIN4	NP_056536.2		gem-associated protein 4 [Homo sapiens]	1058	0	0	0	0	0	0	0	3.319e-05	2.378e-05	7.952e-05	6.989e-05	1.712	0.014497	0.0001858	0.00022173	0.00016081	0.00019235	2.346	0.000175	0	0	0	0			0	0	5.609e-05	0.823	0.452658	0	0	0			0	0	0			0	0	3.82e-05	0.487	0.631971
PPIG	NP_004783.2		peptidyl-prolyl cis-trans isomerase G [Homo sapiens]	754	0	0	0	0	0	0	0	0	0	0	0			0	0	0	0			0	0	0	0			0	0	0			0	0	0			0	0	0			0	0	5.36e-05	0.487	0.631971
SRPK2	NP_872633.1		SRPK2.NP_872633.1:SRSF protein kinase 2 isoform b precursor [Homo sapiens] ;NP_872634.1:SRSF protein kinase 2 isoform a [Homo sapiens] ;	688	0	0	0	0	0	0	0	0	0	2.717e-05	0	0.185	0.574571	0	0	0	0			0	0	0	0			0	0	0			0	0	0			0	0	0			0	0	5.875e-05	0.491	0.631971
ATP5D	NP_001678.1		ATP synthase subunit delta, mitochondrial precursor [Homo sapiens]	168	0	0	0	0	0	0	0	0	0	0	0			0	0	0	0			0	0.00067941	0	0	0.167	0.821962	0	0	0			0	0	0			0	0	0			0	0	0.00024058	0.519	0.631971
MARK2	NP_001034558.2		serine/threonine-protein kinase MARK2 isoform d [Homo sapiens]	788	0	0	0	0	0	0	0	0	0	0	0			5.346e-05	0	0	0	0.442	0.603911	0	0	0	0			0	0	0			0	0	0			0	0	0			0	0	4.787e-05	0.451	0.633381
A2ML1	NP_001269353.1		A2ML1.NP_001269353.1:alpha-2-macroglobulin-like protein 1 isoform 2 [Homo sapiens] ;NP_653271.2:alpha-2-macroglobulin-like protein 1 isoform 1 precursor [Homo sapiens] ;	963	0	0	0	0	0	0	0	0	0	0	0			0	0	0	0			0	0	0	0			0	0	0			0	0	0			0	0	0			0	0	4.197e-05	0.455	0.633381
DDX42	NP_987095.1		ATP-dependent RNA helicase DDX42 [Homo sapiens]	938	0	0	0	0	0	0	0	0	0.00013411	0.00011959	0.00020272	2.53	9.7e-05	4.491e-05	5.002e-05	0	0	0.535	0.564902	0	0	0	0			0	0	2.531e-05	0.229	0.74627	0.00023254	0	0.00041842	1.377	0.031864	0.00020372	0	0.0001328	1.178	0.204716	0	0	4.309e-05	0.459	0.633381
C3orf17	NP_001306038.1		NEPRO.NP_001306038.1:protein nepro homolog isoform d [Homo sapiens] ;NP_001306039.1:protein nepro homolog isoform e [Homo sapiens] ;NP_001306041.1:protein nepro homolog isoform g [Homo sapiens] ;NP_001306043.1:protein nepro homolog isoform b [Homo sapiens] ;NP_001306044.1:protein nepro homolog isoform c [Homo sapiens] ;NP_056227.2:protein nepro homolog isoform a [Homo sapiens] ;	497	0	0	0	0	0	0	0	0	0	0	0			0	0	0	0			0	0	0	0			0	0	0			0	0	0			0	0	0			0	0	8.132e-05	0.461	0.633381
MRPS23	NP_057154.2		28S ribosomal protein S23, mitochondrial [Homo sapiens]	190	0	0	0	0	0	0	0	0.00064682	0.00022069	0.0001968	0.0001668	1.596	0.041246	0	0	0	0			0	0	0	0			0	0	0			0	0	0			0	0	0			0	0	0.00021272	0.474	0.633381
SRSF7	NP_001026854.1		serine/arginine-rich splicing factor 7 isoform 1 [Homo sapiens]	238	0	0	0	0	0	0	0	0	0.00035237	0.000101	8.877e-05	1.389	0.064523	0	0	0	0			0	0	0	0			0	0	0			0	0.00024125	0	-0.089	0.80687	0	0	0			0	0	0.00016982	0.478	0.633381
CIRBP	NP_001271.1		CIRBP.NP_001271.1:cold-inducible RNA-binding protein isoform 1 [Homo sapiens] ;NP_001287744.1:cold-inducible RNA-binding protein isoform 2 [Homo sapiens] ;NP_001287758.1:cold-inducible RNA-binding protein isoform 3 [Homo sapiens] ;	172	0	0	0	0	0	0	0	0	0.00019503	0.00076089	0.00018425	1.744	0.014245	0	0	0	0			0.00045267	0	0	0	0.207	0.809779	0	0	0			0	0	0			0	0	0			0	0	0.00023498	0.479	0.633381
ABT1	NP_037507.1		activator of basal transcription 1 [Homo sapiens]	272	0	0	0	0	0	0	0	0	9.25e-05	0.0001031	0	0.744	0.389854	0	0	0	0			0	0	0	0			0	0	0			0	0	0			0	0	0			0	0	0.00014859	0.49	0.633381
TRIP13	NP_004228.1		pachytene checkpoint protein 2 homolog isoform 1 [Homo sapiens]	432	0	0	0	0	0	0	0	0	7.765e-05	0.00030295	0	1.665	0.020397	0.00048753	0.00070594	0.00057284	0.00070661	2.638	5e-06	0	0	0	0			0	0.00026326	0.00035715	1.932	0.003253	0	0	0			0	0	0			0	0	9.356e-05	0.493	0.633381
TSPYL1	NP_003300.1		testis-specific Y-encoded-like protein 1 [Homo sapiens]	437	0	0	0	0	0	0	0	0	0	6.417e-05	0.00024173	1.34	0.087684	0.0003213	0.00021473	0	0.00031045	1.561	0.048399	0.00017817	0	0	0	0.18	0.820273	0	0	0.00010864	0.688	0.524789	0	0	0			0.00017491	0	0	0.232	0.784306	0	0	9.249e-05	0.494	0.633381
GATAD1	NP_066990.3		GATA zinc finger domain-containing protein 1 [Homo sapiens]	269	0	0	0	0	0	0	0	0	0	6.95e-05	0.00015708	0.671	0.416355	0.00020879	0	0	0	0.567	0.529824	0	0	0	0			0	0	0			0	0	0			0.00042623	0	0.00046308	0.922	0.364563	0	0	0.00015025	0.502	0.633381
POLR3C	NP_001290385.1		POLR3C.NP_001290385.1:DNA-directed RNA polymerase III subunit RPC3 isoform 2 [Homo sapiens] ;NP_006459.3:DNA-directed RNA polymerase III subunit RPC3 isoform 1 [Homo sapiens] ;	547	0	0	0	0	0	0	0	0	0	0	0			0	0	0	0			0	0	0	0			0	0	0			0	0	0			0	0	0			0	0	7.389e-05	0.458	0.634783
MED26	NP_004822.2		mediator of RNA polymerase II transcription subunit 26 [Homo sapiens]	600	0	0	0	0	0	0	0	0	0	0	0			0	0	0	0			0	0	0	0			0	0	0			0	0	0			0	0	0			0	0	6.736e-05	0.469	0.634783
EIF5	NP_892116.2		eukaryotic translation initiation factor 5 [Homo sapiens]	431	0	0	0	0	0	0	0	8.147e-05	0.00031133	0.00021689	0.00014706	2.217	0.000758	0	0	0	0			0	0	0	0			0	0.00022617	0	0.975	0.346563	0.00063262	0.00053288	0.00045531	1.385	0.028499	0.00017735	0	0	0.2	0.790081	0.0001407	0	6.252e-05	0.474	0.634783
CACYBP	NP_001007215.1		CACYBP.NP_001007215.1:calcyclin-binding protein isoform 2 [Homo sapiens] ;NP_055227.1:calcyclin-binding protein isoform 1 [Homo sapiens] ;	185	0	0	0	0	0	0	0	0	0.00031732	0.00035371	0.0001142	1.51	0.049737	0.00022769	0	0	0	0.428	0.611513	0	0.00092546	0	0	0.394	0.731396	0	0	0.00019246	0.493	0.642877	0	0	0			0.00061975	0	0.00067335	0.862	0.399142	0.00049168	0	0	0.475	0.634783
GPATCH8	NP_001002909.1		GPATCH8.NP_001002909.1:G patch domain-containing protein 8 isoform 1 [Homo sapiens] ;NP_001291868.1:G patch domain-containing protein 8 isoform 2 [Homo sapiens] ;NP_001291872.1:G patch domain-containing protein 8 isoform 3 [Homo sapiens] ;	1502	0	0	0	0	0	0	0	0.0001052	0	0	1.407e-05	1.162	0.161256	0	0	0	0			0.00020735	0	0.00026305	0.00014614	1.334	0.08702	0	2.163e-05	0	0.261	0.737186	0	0	0			5.089e-05	0	0	0.261	0.773313	0	0	2.691e-05	0.485	0.634783
WDR75	NP_001290025.1		WDR75.NP_001290025.1:WD repeat-containing protein 75 isoform 2 [Homo sapiens] ;NP_115544.1:WD repeat-containing protein 75 isoform 1 [Homo sapiens] ;	766	0	0	0	0	0	0	0	0	0	0	2.758e-05	0.153	0.580671	5.499e-05	0	6.057e-05	0	0.698	0.48207	0	0	0	0			0	4.242e-05	0	0.234	0.746271	0.00035595	0	0	0.828	0.247666	0	0	0			0	0	5.276e-05	0.486	0.634783
UGGT1	NP_064505.1		UDP-glucose:glycoprotein glucosyltransferase 1 precursor [Homo sapiens]	1555	0	0	0	0	0	0	0	0	3.236e-05	1.202e-05	0	0.966	0.266235	0	0	0	0			0	0	0	0			0.00083617	0.00078361	0.00011449	3.792	0	0.00017534	0.00022155	0.00021033	1.727	0.001561	0	0	0			0	0	2.599e-05	0.489	0.634783
PSMD3	NP_002800.2		26S proteasome non-ATPase regulatory subunit 3 [Homo sapiens]	534	0	0	0.0001573	0	0	0	0	0	0.00026698	0.00017506	9.891e-05	1.858	0.001833	5.259e-05	0	0	0	-0.047	0.700771	0.0001458	0	0	0	-0.055	0.878227	0	6.085e-05	4.445e-05	0.183	0.753442	0	0	0	-0.391	0.878803	0	0	0	-0.338	0.868364	0	0	0.00010092	0.41	0.636178
MCM6	NP_005906.2		DNA replication licensing factor MCM6 [Homo sapiens]	821	0	0	0	0	0	0	0	0	5.107e-05	0.00011386	9.007e-05	1.836	0.014497	0	0	0	0			0	0	0	0			0	5.937e-05	0	0.433	0.681659	0.00013284	0	0	0.246	0.678823	0	0	0			0	0	4.923e-05	0.461	0.636178
PPP2R2A	NP_001171062.1		serine/threonine-protein phosphatase 2A 55 kDa regulatory subunit B alpha isoform isoform 2 [Homo sapiens]	457	0	0	0	0	0	0	0	0	0	0	2.312e-05	-0.046	0.607246	0	0	3.384e-05	0	-0.044	0.699503	8.519e-05	0	0	0	-0.117	0.887686	0	0	0			0	0	0			0	0	0			6.635e-05	0	8.844e-05	0.485	0.636178
DCAF8	NP_056541.2		DDB1- and CUL4-associated factor 8 [Homo sapiens]	597	0	0	0	0	0	0	0	0	0	0	0			7.056e-05	0	0	0	0.387	0.612996	0	0	0	0			0	0	7.952e-05	0.722	0.524796	0	0	0			0	0	0			0	0	6.77e-05	0.456	0.637565
ZNF281	NP_001268223.1		ZNF281.NP_001268223.1:zinc finger protein 281 isoform 2 [Homo sapiens] ;NP_036614.1:zinc finger protein 281 isoform 1 [Homo sapiens] ;	859	0	0	0	0	0	0	0	0.00014307	3.905e-05	0	2.46e-05	1.313	0.12561	0	5.462e-05	3.601e-05	0	0.424	0.602355	0	0	0	0			0	0	4.145e-05	0.456	0.662853	0	0	0			0	0	0.00072508	1.761	0.007882	0	0	4.705e-05	0.458	0.637565
HERC2	NP_004658.3		E3 ubiquitin-protein ligase HERC2 [Homo sapiens]	4834	0	0	0	0	0	0	0	1.09e-05	1.561e-05	7.74e-06	8.74e-06	1.696	0.031454	0	0	0	0			0	0	0	0			0	0	0			0	0	0			0	0	0.00019757	2.169	0.000109	0	0	8.36e-06	0.462	0.637565
ZC2HC1A	NP_057094.2		zinc finger C2HC domain-containing protein 1A [Homo sapiens]	325	0	0	0	0	0	0	0	0	0	0	0			0	0	0	0			0	0	0	0			0	0	0			0	0	0			0	0	0			0	0	0.00012436	0.464	0.637565
PPP2R2B	NP_001258829.1		serine/threonine-protein phosphatase 2A 55 kDa regulatory subunit B beta isoform isoform f [Homo sapiens]	501	0	0	0	0	0	0	0	0	5.022e-05	0	2.109e-05	0.433	0.509648	0	0	3.087e-05	0	-0.038	0.699503	7.77e-05	0	0	0	-0.087	0.882178	0	0	0			0	0	0			0	0	0			6.052e-05	0	8.067e-05	0.468	0.637565
PHF6	NP_115834.1		PHD finger protein 6 isoform 1 [Homo sapiens]	365	0	0	0	0	0	0	0	0	9.191e-05	0.00020489	0.00014471	1.517	0.05334	7.694e-05	0	0	0	0.197	0.664676	0	0	0	0			0	0	0			0	0	0			0	0	0.00022752	0.149	0.804017	0	0	0.00011073	0.472	0.637565
GTF2H2	NP_001506.1		general transcription factor IIH subunit 2 [Homo sapiens]	395	0	0	0	0	0	0	0	0	0	0	0			7.109e-05	0	0	0	0.186	0.668602	0	0	0	0			0	0	0			0	0	0			0	0	0			0	0	0.00010232	0.481	0.637565
SRP9	NP_003124.1		signal recognition particle 9 kDa protein isoform 2 [Homo sapiens]	86	0	0	0	0	0	0	0	0	0	0.0002174	0.00024567	0.388	0.538087	0	0	0	0			0.00090535	0	0	0	0.137	0.830155	0	0.00037783	0	0.229	0.746272	0	0	0			0	0	0			0	0	0.00046996	0.497	0.637565
MRPS25	NP_071942.1		28S ribosomal protein S25, mitochondrial [Homo sapiens]	173	0	0	0	0	0	0	0	0.00121779	9.695e-05	0	0.00036637	1.676	0.021791	0	0.0002712	0	0	0.155	0.670507	0	0	0	0			0	0	0			0	0	0			0	0	0			0	0	0.00023362	0.424	0.638944
HADH	NP_001171634.2		HADH.NP_001171634.2:hydroxyacyl-coenzyme A dehydrogenase, mitochondrial isoform 1 precursor [Homo sapiens] ;NP_005318.3:hydroxyacyl-coenzyme A dehydrogenase, mitochondrial isoform 2 precursor [Homo sapiens] ;	331	0	0	0	0	0	0	0	0	0.00035471	5.648e-05	0.0002234	1.891	0.007075	0.00033936	0.00021262	9.345e-05	0.00020494	1.381	0.073645	0.00047045	0	0	0	0.586	0.60655	0	0	7.171e-05	0.219	0.752035	0	0	0			0	0	0			0	0	0.0001221	0.451	0.638944
STAU2	NP_001157852.1		STAU2.NP_001157852.1:double-stranded RNA-binding protein Staufen homolog 2 isoform a [Homo sapiens] ;NP_001157853.1:double-stranded RNA-binding protein Staufen homolog 2 isoform b [Homo sapiens] ;NP_001157854.1:double-stranded RNA-binding protein Staufen homolog 2 isoform c [Homo sapiens] ;NP_001157855.1:double-stranded RNA-binding protein Staufen homolog 2 isoform d [Homo sapiens] ;NP_001157857.…	570	0	0	0	0	0	0	0	0	2.943e-05	0	0	0.182	0.575464	0	0	0	0			0	0	0	0			0	0	0			0	0	0			0	0	0			0	0	7.091e-05	0.461	0.638944
PPIF	NP_005720.1		peptidyl-prolyl cis-trans isomerase F, mitochondrial precursor [Homo sapiens]	207	0	0	0	0	0	0	0	0	0.0002836	0.00036128	0.00061239	1.955	0.007075	0	0	0	0.0003277	0.204	0.662655	0.00075227	0	0	0	0.554	0.63671	0	0	0.00011467	0.243	0.743303	0.00052687	0	0	0.186	0.709085	0	0	0.00040119	0.247	0.784306	0	0	0.00019525	0.469	0.638944
PPM1G	NP_817092.1		protein phosphatase 1G [Homo sapiens]	546	0	0	0	0	0	0	0	0.00032155	0.00024575	0.0006506	0.0003676	3.045	0	0.00012858	8.593e-05	0	0	0.846	0.390651	0	0	0	0			0	8.927e-05	4.347e-05	0.67	0.538721	0	0	0.00035941	0.508	0.516998	0.00041998	0	0	0.995	0.325948	0.00011106	0	4.935e-05	0.478	0.638944
DDB1	NP_001914.3		DNA damage-binding protein 1 [Homo sapiens]	1140	0	0	0	0	0	0	0	7.7e-05	0.00010299	0.0002378	0.00031506	3.027	0	0.00011085	0.00020578	8.14e-05	5.95e-05	1.975	0.003712	0.00017075	0.00010012	0	0	0.821	0.42371	0.0004106	0.00024228	0.00017699	2.738	1e-06	9.567e-05	0.00010073	0.00011476	0.691	0.37771	0.00030172	0	7.285e-05	1.391	0.077782	7.979e-05	0	0	0.457	0.640315
GPX8	NP_001008398.2		GPX8.NP_001008398.2:probable glutathione peroxidase 8 isoform a [Homo sapiens] ;NP_001293126.1:probable glutathione peroxidase 8 isoform b [Homo sapiens] ;	209	0	0	0	0	0	0	0	0	0	0	0.00010109	0.197	0.570912	0.00013436	0	0	0	0.164	0.66956	0	0	0	0			0	0	0			0	0	0			0	0	0			0.00029015	0	0.00012892	0.459	0.640315
CEP55	NP_060601.3		centrosomal protein of 55 kDa [Homo sapiens]	464	0	0	0	0	0	0	0	0	0.00010844	0	4.553e-05	0.922	0.310232	0	0	0	0			0	0	0	0			0	0	0			0	0	0			0	0	0			0	0	8.71e-05	0.462	0.640315
PSMA2	NP_002778.1		proteasome subunit alpha type-2 [Homo sapiens]	234	0	0	0	0	0	0	0	0	0.00025087	0.00043944	0.00031601	1.863	0.004672	0	0	0	0			0	0	0	0			0	0	0			0	0	0			0	0	0.0003549	0.243	0.78548	0	0	0.00017272	0.468	0.640315
PSAPL1	NP_001078851.1		proactivator polypeptide-like 1 preproprotein [Homo sapiens]	521	0	0	0	0	0	0	0	0	0	0	0			0	0	0	0			0	0	0	0			0	0	0			0	0	0			0	0	0			0	0	7.758e-05	0.479	0.640315
YWHAB	NP_647539.1		14-3-3 protein beta/alpha [Homo sapiens]	246	0	0	0.0005691	0	0	0	0	0	0.00079947	0.00045601	0.00021471	1.921	0.00043	0.000742	0.00076289	0	0.00096512	1.546	0.008121	0.00110776	0.00069598	0.0032122	0	1.032	0.11692	0	0	0.00019298	0.231	0.732441	0	0	0	-0.591	0.895308	0.00032043	0	0	-0.278	0.86804	0	0	0.00027383	0.372	0.641679
SPTY2D1	NP_919261.2		protein SPT2 homolog [Homo sapiens]	685	0	0	0	0	0	0	0	0	6.121e-05	5.459e-05	0	1.056	0.2314	0	0	0	0			0	0	0	0			0	0	0			0	0	0			0	0	0			0	0	5.9e-05	0.44	0.641679
SND1	NP_055205.2		staphylococcal nuclease domain-containing protein 1 [Homo sapiens]	910	0	0	0	0	0	0	0	0	0.00062667	0.00103754	0.00120728	4.286	0	0	5.156e-05	0	0	0.191	0.663671	0.00012834	0	0	0	0.416	0.713961	0	0	5.217e-05	0.722	0.521981	0	0	0			0	0	0			0	0	4.441e-05	0.452	0.641679
NOM1	NP_612409.1		nucleolar MIF4G domain-containing protein 1 [Homo sapiens]	860	0	0	0	0	0	0	0	0.00022456	2.925e-05	7.609e-05	0.00015968	2.161	0.000656	9.796e-05	5.456e-05	5.395e-05	0	1.125	0.237925	0	0	0	0			0	0	0			0	0	0			0	0	0			0	0	4.7e-05	0.46	0.641679
RAB7A	NP_004628.4		ras-related protein Rab-7a [Homo sapiens]	207	0	0	0	0	0	0	0	0	0.00012154	0	0	0.381	0.530765	0.00013566	0	0	0	0.17	0.669559	0.0005642	0	0	0.00070692	0.529	0.645518	0	0	0			0	0	0			0	0	0			0	0	0.00019525	0.472	0.641679
CDSN	NP_001255.3		corneodesmosin precursor [Homo sapiens]	529	0	0	0	0	0	0	0	0	0	0	0			0	0	0	0			0	0	0	0			0	0	0			0	0	0			0	0	0			0	0	7.64e-05	0.474	0.641679
GEMIN7	NP_078983.1		gem-associated protein 7 [Homo sapiens]	131	0	0	0	0	0	0	0	0	0	0	0			0.00021437	0.00035815	0	0	0.403	0.618804	0	0	0	0			0	0	0			0	0	0			0	0	0			0	0	0.00030852	0.461	0.643035
SMARCE1	NP_003070.3		SWI/SNF-related matrix-associated actin-dependent regulator of chromatin subfamily E member 1 [Homo sapiens]	411	0	0	0	0	0	0	0	0	6.121e-05	9.098e-05	0.00017992	1.361	0.084498	6.833e-05	0	0	0	0.154	0.672373	0	0	0	0			0	0	0			0	0	0			0	0	0.00020206	0.249	0.778295	0	0	9.834e-05	0.478	0.643035
PRPF38B	NP_060531.2		pre-mRNA-splicing factor 38B [Homo sapiens]	546	0	0	0	0	0	0	0	0	3.072e-05	0	0.00015478	1.125	0.169339	0	0	0	0			0	0	0	0			0	0	0			0	0	0			0	0	0			0	0	7.402e-05	0.445	0.644383
ADNP	NP_852107.1		activity-dependent neuroprotector homeobox protein [Homo sapiens]	1102	0	0	0	0	0	0	0	0	4.566e-05	3.393e-05	5.752e-05	1.508	0.064523	3.822e-05	4.258e-05	0	0	0.554	0.547845	0	0	0	0			0	0	0			0	0	0			0	0	0			0	0	3.668e-05	0.457	0.644383
PTOV1	NP_001292037.1		prostate tumor-overexpressed gene 1 protein isoform 2 [Homo sapiens]	374	0	0	0	0	0	0	0	0	0	0	0			0.00037543	0	0	0	1.194	0.171728	0	0	0	0			0	0	0.00012693	0.748	0.521987	0	0	0			0	0	0			0	0	0.00010807	0.459	0.644383
ATPIF1	NP_057395.1		ATPase inhibitor, mitochondrial isoform 1 precursor [Homo sapiens]	106	0	0	0	0	0	0	0	0.00049688	0.00015823	0.00097009	0	1.472	0.037182	0	0	0	0			0	0	0	0			0	0	0.00089573	1.174	0.177978	0.00154334	0.00325004	0.00246843	1.529	0.011295	0.00180275	0	0	0.829	0.426575	0	0	0.00038129	0.462	0.644383
FAM98A	NP_056290.3		protein FAM98A isoform 1 [Homo sapiens]	518	0	0	0	0	0	0	0	0	3.701e-05	0.00014627	0.00018354	1.677	0.022519	0	0	0	0			0	0	0	0			0	0	0			0	0	0			0	0	0			0	0	7.802e-05	0.462	0.644383
PRRC2C	NP_055987.2		protein PRRC2C [Homo sapiens]	2817	0	0	0	0	0	0	0	1.246e-05	1.489e-05	1.327e-05	2.452e-05	1.559	0.042474	0	0	0	0			0	0	0	0			0	0	0			0	0	0			0	0	4.422e-05	0.448	0.714763	0	0	1.435e-05	0.473	0.644383
CCDC137	NP_954981.1		coiled-coil domain-containing protein 137 [Homo sapiens]	289	0	0	0	0	0	0	0	0.0001215	8.706e-05	0.00012939	0	0.925	0.278123	0	0	0	0			0	0	0	0			0	0	0			0	0	0			0	0	0			0.00020983	0	9.323e-05	0.431	0.645724
SPATA5L1	NP_076968.2		spermatogenesis-associated protein 5-like protein 1 isoform 1 [Homo sapiens]	753	0	0	0	0	0	0	0	0	2.227e-05	0	2.806e-05	0.439	0.516499	0.00014917	0.00012462	0.0001027	9.009e-05	1.665	0.043311	0	0	0	0			0	0	0			0	0	0			0	0	0			0	0	5.367e-05	0.451	0.645724
DPM1	NP_001303963.1		DPM1.NP_001303963.1:dolichol-phosphate mannosyltransferase subunit 1 isoform 1 [Homo sapiens] ;NP_001303964.1:dolichol-phosphate mannosyltransferase subunit 1 isoform 2 [Homo sapiens] ;NP_003850.1:dolichol-phosphate mannosyltransferase subunit 1 isoform 3 [Homo sapiens] ;	295	0	0	0	0	0	0	0	0.00011903	0.00011371	0.00012675	0.00025066	1.441	0.0774	0.00190386	0.00182901	0.00094373	0.00103476	3.163	0	0.00026393	0	0	0	0.214	0.806144	0	0	0.00044255	1.522	0.043381	0	0	0			0	0	0			0	0	0.00013701	0.464	0.645724
RANBP2	NP_006258.3		E3 SUMO-protein ligase RanBP2 [Homo sapiens]	3224	0	0	0	0	0	0	0	1.089e-05	3.642e-05	4.059e-05	6.226e-05	2.529	1.1e-05	0.00015635	0.00016736	1.439e-05	3.156e-05	2.831	1e-06	3.623e-05	3.54e-05	0	4.539e-05	0.665	0.536644	0	0	7.36e-06	0.293	0.73083	0	0	0			0	0	0			0	0	1.254e-05	0.446	0.647057
DHX36	NP_001107869.1		ATP-dependent RNA helicase DHX36 isoform 2 [Homo sapiens]	994	0	0	0	0	0	0	0	7.065e-05	3.375e-05	0	7.014e-05	1.389	0.079381	2.825e-05	0	0	0	0.187	0.668602	0	0	0	0			0	0	0			0	0	0			0	0	0.00012532	0.522	0.666156	0	0	4.066e-05	0.467	0.647057
PSMA4	NP_002780.1		proteasome subunit alpha type-4 isoform 1 [Homo sapiens]	261	0	0	0	0	0	0	0	0	0	0.00014327	0.00028332	1.186	0.151847	0.00021519	0.00035952	0.00011852	0	1.05	0.213906	0	0	0	0			0	0	0.00022736	0.804	0.434952	0	0	0			0	0	0			0	0	0.00015485	0.476	0.647057
PPP1CB	NP_996759.1		serine/threonine-protein phosphatase PP1-beta catalytic subunit isoform 1 [Homo sapiens]	327	0	0	0.00077063	0	0	0	0	7.159e-05	0.00024621	0.0002287	0.00041996	1.339	0.00694	0.00012882	0.00016739	0	0	-0.194	0.720747	0.00015874	0.00011635	0	0	-0.766	0.920958	0	6.625e-05	0	-0.753	0.83725	0	0	0	-0.869	0.910193	0	0	0	-0.942	0.88224	9.272e-05	0	0.0002884	0.317	0.648382
UBN2	NP_775840.3		ubinuclein-2 [Homo sapiens]	1347	0	0	0	0	0	0	0	0.00026068	2.49e-05	0	0	1.923	0.005938	0	0	0	0			0	0	0	0			0	0	2.643e-05	0.483	0.656322	0	0	0			0	0	0.00073983	2.201	0.000118	0	0	3e-05	0.446	0.648382
FAF2	NP_055428.1		FAS-associated factor 2 [Homo sapiens]	445	0	0	0	0	0	0	0	0	0.000245	0.00025208	0.00018991	2.176	0.000656	0.0005364	0.00057988	0.00020854	0.00045731	2.384	7.6e-05	0	0	0	0			0	0.00018255	0.00029338	1.813	0.011105	0	0	0			0	0	0			0	0	9.082e-05	0.462	0.648382
SLIRP	NP_001254792.1		SLIRP.NP_001254792.1:SRA stem-loop-interacting RNA-binding protein, mitochondrial isoform 2 precursor [Homo sapiens] ;NP_001254793.1:SRA stem-loop-interacting RNA-binding protein, mitochondrial isoform 3 precursor [Homo sapiens] ;NP_112487.1:SRA stem-loop-interacting RNA-binding protein, mitochondrial isoform 1 precursor [Homo sapiens] ;	107	0	0	0	0	0	0	0	0	0.00047026	0.00043683	0.00039491	1.44	0.046324	0.00052489	0.00109621	0.00072274	0	1.35	0.076859	0	0	0	0			0	0	0			0	0	0			0	0	0			0.00056673	0	0.00025182	0.465	0.648382
NUP35	NP_001274513.1		NUP35.NP_001274513.1:nucleoporin NUP53 isoform b [Homo sapiens] ;NP_612142.2:nucleoporin NUP53 isoform a [Homo sapiens] ;	309	0	0	0	0	0	0	0	0	0	0	0			9.088e-05	0	0.00010011	0	0.39	0.617371	0	0	0	0			0	0	7.682e-05	0.176	0.76287	0	0	0			0	0	0			0	0	0.0001308	0.457	0.649699
VDAC3	NP_001129166.1		VDAC3.NP_001129166.1:voltage-dependent anion-selective channel protein 3 isoform 2 [Homo sapiens] ;NP_005653.3:voltage-dependent anion-selective channel protein 3 isoform 1 [Homo sapiens] ;	284	0	0	0	0	0	0	0	0	0	0.0001975	0.00026037	1.335	0.055603	0.00014832	0	0	0	0.376	0.621635	0	0	0	0			0	0	0			0	0	0			0	0	0			0	0	0.00014231	0.457	0.649699
TMEM33	NP_060596.2		transmembrane protein 33 [Homo sapiens]	247	0	0	0	0	0	0	0	0	6.791e-05	0	0	0.198	0.569979	0.0006253	0.00075981	0.00012524	0.00054926	1.896	0.005302	0	0	0	0			0.00042113	0.00013155	0.0007688	1.917	0.002713	0	0	0			0	0	0			0	0	0.00016363	0.465	0.649699
ENO1	NP_001419.1		alpha-enolase isoform 1 [Homo sapiens]	434	0.00095994	0	0.00270964	0	0.00060716	0	0.00062813	0.00113268	0.00117666	0.00051695	0.00087625	1.361	0	0.00152056	0.00102701	0.00064148	0.001563	0.98	1.5e-05	0.00574081	0.00986233	0.0021242	0.00472038	1.505	0	0.00035951	0.00052409	0.00021877	-0.148	0.833266	0.00263862	0.00066149	0.00211011	0.318	0.250231	0.00211345	0	0.00047838	0.032	0.815548	0.00048904	0	0.00080709	0.155	0.651009
AAR2	NP_056326.2		protein AAR2 homolog [Homo sapiens]	384	0	0	0	0	0	0	0	0	4.368e-05	7.303e-05	0	0.554	0.47041	0.00032908	0.00042764	0.00028194	0	1.89	0.00977	0	0	0	0			0	0	0.00027817	1.306	0.121634	0	0	0			0	0	0.00021627	0.225	0.78548	0	0	0.00010525	0.428	0.651009
PSMC6	NP_002797.3		26S protease regulatory subunit 10B [Homo sapiens]	403	0	0	0	0	0	0	0	0.00013069	0.00035377	0.00041753	0.00018349	2.521	9.4e-05	0	0.00017463	7.676e-05	0	0.575	0.541943	0	0	0	0			0	0	0			0	0	0			0	0	0			0	0	0.00010029	0.453	0.651009
PPP6R1	NP_055746.3		serine/threonine-protein phosphatase 6 regulatory subunit 1 [Homo sapiens]	881	0	0	0	0	0	0	0	0	2.856e-05	5.305e-05	4.796e-05	1.225	0.141283	0.00017531	0.00013314	5.267e-05	0.00019249	1.854	0.006038	0	0	0	0			0	0	2.694e-05	0.242	0.743302	0	0	0			0	0	0			6.883e-05	0	3.058e-05	0.456	0.651009
USP10	NP_001259004.1		USP10.NP_001259004.1:ubiquitin carboxyl-terminal hydrolase 10 isoform 1 [Homo sapiens] ;NP_005144.2:ubiquitin carboxyl-terminal hydrolase 10 isoform 2 [Homo sapiens] ;	802	0	0	0	0	0	0	0	0	5.228e-05	8.159e-05	0.00017123	1.891	0.004307	7.003e-05	0.000117	0	0	0.906	0.36318	0	0	0	0			0	0	0			0	0	0			0	0	0			0	0	5.039e-05	0.444	0.652311
RTN4	NP_065393.1		RTN4.NP_065393.1:reticulon-4 isoform A [Homo sapiens] ;NP_722550.1:reticulon-4 isoform B [Homo sapiens] ;NP_997403.1:reticulon-4 isoform D [Homo sapiens] ;	1192	0	0	0.00011745	0	0	0	0.00011435	0	0	0	1.772e-05	-0.34	0.636857	0	0	0	0	-0.639	0.740009	0	0	0	0	-0.641	0.923117	0	0	0	-0.677	0.837787	0	0	0	-0.693	0.908178	0	0	0	-0.668	0.881985	0	0	5.651e-05	0.321	0.653606
AIFM1	NP_004199.1		apoptosis-inducing factor 1, mitochondrial isoform AIF precursor [Homo sapiens]	613	0.00014564	0	9.135e-05	0	0	0	0.00022236	0.00060145	0.00051987	0.00064049	0.00065485	3.087	0	0.00196985	0.00114807	0.00123632	0.00160456	3.42	0	0.00095261	0.0003724	0	0.0008355	1.48	0.003774	0.00169689	0.00166973	0.00222654	3.775	0	0.00035583	0	0.00074697	0.906	0.106406	0.00056112	0	0.00020321	1.015	0.148916	0	0	0.00010989	0.353	0.654892
SMARCA4	NP_001122317.1		transcription activator BRG1 isoform C [Homo sapiens]	1617	0	0	0	0	0	0	0	3.257e-05	0.0001504	0.00017343	0.00023519	3.239	0	6.078e-05	2.176e-05	0	4.195e-05	1.121	0.260734	0	0	0	0			0	0	7.34e-06	-0.085	0.806349	0	0	0			0	0	5.136e-05	0.207	0.790081	0	0	2.499e-05	0.417	0.654892
HSP90B1	NP_003290.1		endoplasmin precursor [Homo sapiens]	803	0	0	0.00024638	0	0	0	8.848e-05	0	0.00094001	0.00062243	0.00124318	3.497	0	0.00030102	9.03e-05	3.852e-05	0.00013646	1.231	0.04401	0.00053329	0.0006484	0.00045923	0.00054669	1.397	0.002276	0	2.179e-05	0	-0.7	0.837923	0	0	0	-0.741	0.908	9.519e-05	0	0	-0.426	0.878017	0	0	0.00010066	0.308	0.656171
TRPT1	NP_001153861.1		TRPT1.NP_001153861.1:tRNA 2'-phosphotransferase 1 isoform 3 [Homo sapiens] ;NP_001153862.1:tRNA 2'-phosphotransferase 1 isoform 1 [Homo sapiens] ;NP_001153865.1:tRNA 2'-phosphotransferase 1 isoform 5 [Homo sapiens] ;	255	0	0	0	0	0	0	0	0	0	0	8.285e-05	0.183	0.575464	0	0	0	0			0	0	0	0			0	0	9.309e-05	0.219	0.749183	0	0	0			0	0	0			0	0	0.0001585	0.416	0.656171
RFC2	NP_852136.1		replication factor C subunit 2 isoform 1 [Homo sapiens]	354	0	0.00287491	0	0	0	0	0	9.919e-05	0	7.922e-05	8.952e-05	0.68	0.407016	0.00027765	0.00046388	8.738e-05	0.00019162	1.389	0.072606	0	0	0	0	-0.212	0.902018	0	0	0	-0.195	0.818576	0	0	0	-0.234	0.844545	0	0	0.00023459	0.113	0.810895	0	0	0.00011417	0.388	0.657442
PSMC3	NP_002795.2		26S protease regulatory subunit 6A [Homo sapiens]	439	0	0	0.00025512	0	0	0	0.00031049	7.998e-05	0.00043938	0.000362	0.0004572	2.303	0	0.00015992	0	0	0	0.251	0.640108	0.00044339	0	0	0	0.213	0.786936	0	0	0.00021628	0.772	0.343653	0	0	0	-0.572	0.899273	0	0	0	-0.532	0.879196	0	0	0.00015344	0.328	0.658706
RPS28	NP_001022.1		40S ribosomal protein S28 [Homo sapiens]	69	0.00129383	0	0.00365213	0	0.00477367	0	0	0.00763328	0.00085079	0.00677399	0.00122478	2.088	0	0	0	0	0	-1.229	0.748479	0	0.0016542	0.0038174	0	-0.732	0.916832	0	0.00047092	0.00034401	-0.681	0.836542	0.00158062	0.00582496	0.00568812	0.496	0.273982	0.00498498	0	0.00240714	0.442	0.523048	0.00263654	0.00310785	0.000781	0.24	0.659962
ATP5O	NP_001688.1		ATP synthase subunit O, mitochondrial precursor [Homo sapiens]	213	0	0	0.00052582	0	0	0	0	0.00016485	0.00106306	0.00087776	0.00064473	2.391	2e-06	0.0009888	0.0012115	0.00065352	0.00095541	2.022	0.000123	0.00073108	0	0	0	0.19	0.80244	0	0	0	-0.471	0.834514	0	0	0	-0.488	0.887958	0	0	0.00077978	0.32	0.735558	0	0	0.000253	0.325	0.66121
MAP4K4	NP_001229488.1		mitogen-activated protein kinase kinase kinase kinase 4 isoform 4 [Homo sapiens]	1239	0	0	0	0	0	0	0	0	3.384e-05	1.509e-05	0	0.84	0.350483	4.533e-05	0	0	0	0.565	0.555548	0	0	0	0			0	0	0			0	0	0			0	0	0			0	0	2.9e-05	0.409	0.66121
SET	NP_001116293.1		protein SET isoform 1 [Homo sapiens]	290	0	0	0.00028965	0	0	0	0	0.0001009	0	0.00191373	0.00303683	3.41	0	0	0	0	0	-0.404	0.728428	0.00049222	0.00045918	0.00045414	0.00063074	0.617	0.530103	0	0	8.185e-05	-0.047	0.802477	0	0	0	-0.373	0.875325	8.786e-05	0	0	-0.351	0.870497	0.00017425	0	0.00013937	0.352	0.66245
SMN2	NP_059107.1		SMN2.NP_059107.1:survival motor neuron protein isoform d [Homo sapiens] ;NP_075013.1:survival motor neuron protein isoform a [Homo sapiens] ;	294	0	0	0	0	0	0	0	0	8.558e-05	0.00015898	0	0.959	0.292121	0	0.00055855	0.00015782	0.00046146	1.348	0.088323	0.00039724	0	0	0	0.371	0.740995	0	0	0.00016148	0.697	0.510672	0	0	0			0	0	0			0	0	0.00013747	0.43	0.66245
CKAP4	NP_006816.2		cytoskeleton-associated protein 4 [Homo sapiens]	602	9.886e-05	0	0	0	0	0	0	0.00037913	0.00057116	0.00063667	0.00038605	3.139	0	0	0.00011691	0	0	0.239	0.654152	0	0	0	0	-0.197	0.897266	0.00025919	0	0	0.377	0.683675	0	0	0	-0.28	0.854531	0	0	0	-0.291	0.864541	0	0	6.714e-05	0.388	0.663683
COPB2	NP_004757.1		coatomer subunit beta' [Homo sapiens]	906	0	0	0	0	0	0.00026142	0	0	6.48e-05	5.159e-05	5.83e-05	1.152	0.075454	0.00012398	0.00012946	6.829e-05	0	1.198	0.098357	8.594e-05	0	0.00029073	0	-0.021	0.871864	0	0	3.93e-05	0.097	0.775141	0	0	0	-0.45	0.883616	0	0	0	-0.443	0.87436	0	0	5.948e-05	0.324	0.664908
HUWE1	NP_113584.3		E3 ubiquitin-protein ligase HUWE1 [Homo sapiens]	4374	0	0.00023267	0	0	0	0	0	8.03e-06	0.00017448	0.00022013	0.00027049	4.114	0	4.173e-05	5.9e-05	0	0	1.784	0.00566	0	0	0	0	-0.235	0.903268	4.756e-05	0.00010772	4.884e-05	2.775	0	0	0	0	-0.278	0.849659	2.621e-05	0	1.899e-05	0.544	0.612824	0	0	9.24e-06	0.361	0.664908
CRKL	NP_005198.1		crk-like protein [Homo sapiens]	303	0.00029464	0	0.00184816	0	0	0.0011725	0	0.00023177	0.00035981	0.00012341	0.00017432	0.329	0.4145	0	0	0	0	-1.656	0.747125	0.00025696	0.00056505	0	0	-1.028	0.899152	0.00154485	0.00117963	0.00015668	0.916	0.011613	0.00449929	0.00322144	0.00410183	1.466	0	0.00189199	0	0.00054816	0.331	0.558722	0.00080053	0	0.0003557	0.185	0.667336
RAB2A	NP_001229573.1		RAB2A.NP_001229573.1:ras-related protein Rab-2A isoform b [Homo sapiens] ;NP_002856.1:ras-related protein Rab-2A isoform a [Homo sapiens] ;	188	0	0	0.00029787	0	0	0	0	0	8.922e-05	0	0	0.025	0.59824	0	0	0	0	-0.161	0.71257	0.00062122	0	0	0	0.257	0.780837	0	0	0	-0.25	0.823105	0	0	0	-0.228	0.841897	0	0	0	-0.204	0.858321	0	0	0.00021498	0.377	0.667336
OAT	NP_001309899.1		ornithine aminotransferase, mitochondrial isoform 1 precursor [Homo sapiens]	439	0	0	0.00012756	0	0	0	0	0	0.00021014	0.00014906	0.00028876	1.947	0.002717	0.00089555	0.000855	0.00038755	0.00108164	2.788	0	0.00070943	0	0	0	0.875	0.354829	0	0	0.00059477	1.969	0.000333	0	0	0	-0.261	0.852125	0.00026117	0	0	0.394	0.719714	0	0	9.207e-05	0.326	0.668538
SET	NP_003002.2		protein SET isoform 2 [Homo sapiens]	277	0	0	0.00030325	0	0	0	0	0.00010564	0.00985474	0.0106856	0.00688861	4.811	0	0.0004562	0	0	0	0.884	0.303675	0.00051532	0.00048073	0.00047545	0.00066034	0.639	0.53009	0	0	8.569e-05	-0.057	0.80406	0	0	0	-0.337	0.864606	9.198e-05	0	0	-0.389	0.872155	0.00018243	0	0.00014591	0.348	0.668538
PCBP2	NP_001122383.1		poly(rC)-binding protein 2 isoform d [Homo sapiens]	365	5.435e-05	0	0.00010228	0	0	0.00010815	0.00018672	8.017e-05	7.659e-05	0.00072992	0.00013506	2.177	0.000271	0.0004488	6.427e-05	0.00019775	0.00089476	1.873	0.002816	0.0003022	0.00026059	0.00024055	0.00026727	0.503	0.659928	0.00023749	0.00010386	9.755e-05	0.818	0.396456	0.00069721	0.00036705	0.00023895	1.02	0.132518	0.00031412	0.00055961	0	0.455	0.697604	0.00022152	0	1.846e-05	0.368	0.673272
LSM2	NP_067000.1		U6 snRNA-associated Sm-like protein LSm2 [Homo sapiens]	95	0	0	0.00117893	0	0	0	0	0.00036961	0	0	0	-0.169	0.621564	0	0	0	0	-0.419	0.73	0	0	0	0	-0.45	0.91906	0	0	0	-0.485	0.835225	0	0	0	-0.504	0.8906	0	0	0	-0.518	0.877523	0	0	0.00056725	0.308	0.674436
ANP32B	NP_006392.1		acidic leucine-rich nuclear phosphoprotein 32 family member B [Homo sapiens]	251	0	0	0.00016733	0	0	0	0	0.00034973	0.00150562	0.00032798	0.0006448	2.919	1e-06	0	0	0	0	-0.084	0.703827	0	0.00022737	0	0	-0.134	0.889416	0	0	0	-0.19	0.818025	0	0	0	-0.114	0.816821	0	0	0	-0.137	0.852424	0	0	0.00016102	0.345	0.674436
DLD	NP_000099.2		dihydrolipoyl dehydrogenase, mitochondrial isoform 1 precursor [Homo sapiens]	509	0	0	0.00011002	0	0	0	0	0	0.00039543	0.00045914	0.0013075	3.321	0	0.00044137	0.0004148	0.00027348	0.00033317	2.185	0.000202	0.00038242	0	0.00077623	0.00043123	0.962	0.254715	0	9.576e-05	0.0001399	1.048	0.184558	0	0	0	-0.276	0.853334	0.00022525	0	0	0.397	0.713092	0.00011914	0	5.294e-05	0.34	0.679017
DNAJB11	NP_057390.1		dnaJ homolog subfamily B member 11 precursor [Homo sapiens]	358	0	0	0.00031285	0	0	0	0	0	0	0	0	-0.439	0.638949	0	0.00013106	0	0	-0.169	0.714047	0	0	0	0	-0.448	0.919743	0	0	0.00019891	0.62	0.519168	0	0	0	-0.504	0.89185	0	0	0	-0.459	0.875447	0	0	0.00015053	0.301	0.680145
NDUFS2	NP_001159631.1		NDUFS2.NP_001159631.1:NADH dehydrogenase [ubiquinone] iron-sulfur protein 2, mitochondrial isoform 2 precursor [Homo sapiens] ;NP_004541.1:NADH dehydrogenase [ubiquinone] iron-sulfur protein 2, mitochondrial isoform 1 precursor [Homo sapiens] ;	457	0	0	0.00012254	0	0	0	0	0	9.175e-05	0.00012273	6.935e-05	1.278	0.108578	0.00033797	0.00020533	0.00020306	0.00022265	1.646	0.012665	0	0	0	0	-0.187	0.897984	0.00022761	0.00021331	0.00038955	1.897	0.001276	0	0	0	-0.222	0.843227	0	0	0	-0.203	0.856928	0	0	8.844e-05	0.309	0.680145
MYL12A	NP_001289978.1		MYL12A,MYL12B.NP_001289978.1:myosin regulatory light chain 12A isoform 2 [Homo sapiens] ;NP_006462.1:myosin regulatory light chain 12A isoform 1 [Homo sapiens] ;NP_291024.1:myosin regulatory light chain 12B [Homo sapiens] ;	177	0	0	0.00189828	0	0	0	0	0	0.00042643	0.00031689	0.00011936	0.535	0.33845	0	0	0	0	-1.056	0.748118	0.00043989	0.00064486	0.00148814	0	-0.422	0.922951	0	0	0	-1.115	0.831054	0	0	0	-1.098	0.906239	0.00129553	0	0	-0.031	0.840563	0	0	0.00060891	0.207	0.681264
HNRNPH3	NP_001309372.1		heterogeneous nuclear ribonucleoprotein H3 isoform c [Homo sapiens]	340	0	0	0.00024706	0	0	0	0	0	9.866e-05	0.00027494	0.00021749	1.511	0.022892	8.259e-05	0	0	0.00029927	0.273	0.637611	0.001145	0	0	0.00064558	1.075	0.131474	0.00061188	9.557e-05	7.369e-05	0.721	0.443822	0.00032077	0.00033775	0	0.189	0.696715	0	0	0	-0.385	0.871067	0.00026753	0	0	0.285	0.684577
NAP1L4	NP_005960.1		nucleosome assembly protein 1-like 4 [Homo sapiens]	375	0	0	0.00014933	0	0	0	0	0.00104513	0.00052339	0.00087249	0.00080519	3.234	0	0.00022465	0.00031279	0.00020622	0.00027134	1.478	0.032175	0.00060558	0	0	0	0.596	0.559323	0	0	6.33e-05	0.091	0.779666	0	0	0	-0.272	0.848406	0	0	0	-0.273	0.862199	0	0	0.00010778	0.291	0.686748
UBN1	NP_001072982.1		UBN1.NP_001072982.1:ubinuclein-1 isoform a [Homo sapiens] ;NP_001275585.1:ubinuclein-1 isoform b [Homo sapiens] ;	1134	0	0	0	0	0	0	0	0.00013934	0	0	0	1.132	0.175962	0	0	0	0			0	0	0	0			0	0	2.093e-05	0.287	0.732442	0	0	0			0	0	0.00069571	1.939	0.001524	0	0	2.376e-05	0.305	0.687823
ZFR	NP_057191.2		zinc finger RNA-binding protein [Homo sapiens]	1074	0	0	0	0	0	0	0	0	0	0	4.918e-05	0.748	0.403239	0	0	0	0			0	0	0	0			0	0	0			0	0	0			0	0	0			0	0	2.509e-05	0.308	0.688891
SALL1	NP_001121364.1		SALL1.NP_001121364.1:sal-like protein 1 isoform b [Homo sapiens] ;NP_002959.2:sal-like protein 1 isoform a [Homo sapiens] ;	1227	0	0	0	0	0	0	0	0	1.367e-05	0	2.583e-05	0.576	0.465504	0	0	0	0			0	0	0	0			0	0	1.935e-05	0.221	0.747736	0	0	0			0	0	6.768e-05	0.237	0.783123	0	0	2.196e-05	0.293	0.68995
ATIC	NP_004035.2		bifunctional purine biosynthesis protein PURH [Homo sapiens]	592	0	0	0	0	0	0	0	0	4.25e-05	0	3.569e-05	0.567	0.463852	0.00016602	0	5.225e-05	0	1.064	0.256105	0.00026304	0	0	0	0.555	0.630772	0	0	0			0	0	0			0.00012912	0	0	0.216	0.784307	0	0	4.551e-05	0.294	0.68995
HSDL2	NP_115679.2		hydroxysteroid dehydrogenase-like protein 2 isoform 1 [Homo sapiens]	418	0	0	0.00013397	0	0	0	0	0	8.025e-05	4.473e-05	0.00015163	1.071	0.148783	0.00047027	0.00016837	0	0	1.438	0.032174	0	0	0	0	-0.166	0.894283	0	0	0.00048269	1.724	0.003253	0	0	0	-0.217	0.837802	0.00036572	0	0	0.538	0.638186	0	0	9.669e-05	0.286	0.691003
CAPN1	NP_005177.2		calpain-1 catalytic subunit [Homo sapiens]	714	0	0	0	0	0	0	0	0	0	3.928e-05	4.439e-05	0.716	0.416356	9.833e-05	6.571e-05	0	0	0.79	0.44939	0	0	0	0			0	0	0			0	0	0			0.00010705	0	0	0.175	0.797776	0	0	3.774e-05	0.292	0.691003
SLC25A4	NP_001142.2		ADP/ATP translocase 1 [Homo sapiens]	298	0	0	0	0	0	0	0	0	0	0	0			0	0	0	0			0	9.576e-05	0	0	-0.081	0.88121	0.00043632	0.00043615	0	1.336	0.118244	0	0	0.00014634	-0.104	0.810252	0	0	0			0.00022045	0	0	0.309	0.691003
SSBP1	NP_003134.1		single-stranded DNA-binding protein, mitochondrial precursor [Homo sapiens]	148	0.00040214	0	0.00056756	0	0.00089022	0	0	0.00272838	0.00889635	0.00448457	0.00221267	3.748	0	0.00028461	0	0.00020901	0	0.082	0.680319	0.00052608	0	0	0.00098873	-0.052	0.879234	0	0.0004391	0.00080192	1.148	0.076303	0	0.00077591	0.00088397	-0.024	0.788989	0.00593931	0.00414039	0.0103808	2.634	0	0	0	0.00036411	0.219	0.693086
NOSIP	NP_057037.1		nitric oxide synthase-interacting protein [Homo sapiens]	301	0	0	0	0	0	0	0	0	5.572e-05	6.211e-05	7.019e-05	0.611	0.448622	0	0	0	0			0	0	0	0			0	0.00026988	0	0.848	0.429036	0	0	0			0	0	0			0	0	8.952e-05	0.267	0.693086
MDH1	NP_001186040.1		MDH1.NP_001186040.1:malate dehydrogenase, cytoplasmic isoform 2 [Homo sapiens] ;NP_001186041.1:malate dehydrogenase, cytoplasmic isoform 3 [Homo sapiens] ;NP_001303303.1:malate dehydrogenase, peroxisomal isoform MDH1x [Homo sapiens] ;NP_005908.1:malate dehydrogenase, cytoplasmic isoform MDH1 [Homo sapiens] ;	352	0	0	0	0	0	0	0	0	4.765e-05	0	0	0.283	0.550677	7.978e-05	0.00013329	0	0	0.385	0.620226	0.00022119	0	0	0.00083143	0.713	0.520246	0	0	0			0	0	0			0	0	0			0	0	7.655e-05	0.282	0.693086
MED27	NP_001240810.1		MED27.NP_001240810.1:mediator of RNA polymerase II transcription subunit 27 isoform 2 [Homo sapiens] ;NP_004260.2:mediator of RNA polymerase II transcription subunit 27 isoform 1 [Homo sapiens] ;	275	0	0	0	0	0	0	0	0	0	0	0			0.00020423	0	0	0	0.539	0.561197	0	0	0	0			0	0	0			0	0	0			0	0	0			0	0	9.798e-05	0.287	0.694117
QPCTL	NP_001156849.1		QPCTL.NP_001156849.1:glutaminyl-peptide cyclotransferase-like protein isoform 2 [Homo sapiens] ;NP_060129.2:glutaminyl-peptide cyclotransferase-like protein isoform 1 [Homo sapiens] ;	288	0	0	0	0	0	0	0	0	0	0	0			0.00029252	0.00032582	0	0	1.114	0.207583	0	0	0	0			0	0	0.00012363	0.543	0.626558	0	0	0			0	0	0.00028835	0.191	0.791209	0	0	9.356e-05	0.297	0.694117
CXorf65	NP_001020436.1		uncharacterized protein CXorf65 [Homo sapiens]	183	0	0	0	0	0	0	0	0	0	0	0			0	0	0	0			0	0	0	0			0	0	0			0	0	0			0	0	0			0	0	0.00014724	0.275	0.694118
ELL	NP_006523.1		RNA polymerase II elongation factor ELL [Homo sapiens]	621	0	0	0	0	0	0	0	0	0	0	0			0	0	0	0			0	0	0	0			0	0	0			0	0	0			0	0	0.00013373	0.282	0.769475	0	0	4.339e-05	0.287	0.694118
PSMD10	NP_002805.1		26S proteasome non-ATPase regulatory subunit 10 isoform 1 [Homo sapiens]	226	0	0	0	0	0	0	0	0	0	0	0			0	0	0	0			0	0	0	0			0	0	0			0	0	0			0	0	0			0	0	0.00011922	0.273	0.69514
CTNNA1	NP_001310914.1		CTNNA1.NP_001310914.1:catenin alpha-1 isoform 6 [Homo sapiens] ;NP_001310915.1:catenin alpha-1 isoform 7 [Homo sapiens] ;NP_001894.2:catenin alpha-1 isoform 1 [Homo sapiens] ;	897	0	0	0	0	0	0	0	0	0.00011219	6.253e-05	5.888e-05	1.837	0.01214	4.696e-05	0	0	0	0.392	0.608509	0	0	0	0			0	0	0			0	0	0			0	0	0			0	0	3.004e-05	0.28	0.69514
PURB	NP_150093.1		transcriptional activator protein Pur-beta [Homo sapiens]	312	0	0	0	0	0	0	0	0	0	0	0			0	0	0	0			0	0	0	0			0	0	0			0	0	0			0	0	0			0	0	8.636e-05	0.282	0.69514
SRRT	NP_001122324.1		SRRT.NP_001122324.1:serrate RNA effector molecule homolog isoform c [Homo sapiens] ;NP_001122325.1:serrate RNA effector molecule homolog isoform d [Homo sapiens] ;NP_001122326.1:serrate RNA effector molecule homolog isoform e [Homo sapiens] ;NP_056992.4:serrate RNA effector molecule homolog isoform a [Homo sapiens] ;	875	0	0	0	0	0	0	0	8.026e-05	0	0	0	0.575	0.472029	0	0	0	0			0	0	0	0			0	3.714e-05	2.713e-05	0.474	0.651897	0.00031161	0.00019686	0.00022427	1.332	0.044759	0	0	0			6.93e-05	0	0	0.287	0.69514
ERICH6B	NP_872348.2		glutamate-rich protein 6B [Homo sapiens]	696	0	0	0	0	0	0	0	0	0	0	0			0	0	0	0			0	0	0	0			0	0	0			0	0	0			0	0	0			0	0	3.871e-05	0.285	0.695141
DECR1	NP_001350.1		2,4-dienoyl-CoA reductase, mitochondrial precursor [Homo sapiens]	335	0	0	0	0	0	0	0	0	0	0	0.00015767	0.672	0.418206	0.00020957	0.00028011	0	0.00030374	1.18	0.173608	0.00023242	0	0	0	0.251	0.79288	0	0	0			0	0	0			0	0	0			0	0	8.043e-05	0.276	0.696157
DENND2C	NP_001243333.1		DENND2C.NP_001243333.1:DENN domain-containing protein 2C isoform 1 [Homo sapiens] ;NP_940861.3:DENN domain-containing protein 2C isoform 2 [Homo sapiens] ;	928	0	0	0	0	0	0	0	0	0	0	0			0	0	0	0			0	0	0	0			0	0	0			0	0	0			0	0	0			0	0	2.903e-05	0.278	0.696157
MRPL53	NP_444278.1		39S ribosomal protein L53, mitochondrial [Homo sapiens]	112	0	0	0	0	0	0	0	0	0	0	0			0	0	0	0			0	0	0	0			0	0	0			0	0	0			0.00068247	0	0.00111223	0.684	0.558724	0	0	0.00024058	0.28	0.696157
GEMIN5	NP_001239085.1		GEMIN5.NP_001239085.1:gem-associated protein 5 isoform 2 [Homo sapiens] ;NP_056280.2:gem-associated protein 5 isoform 1 [Homo sapiens] ;	1507	0	0	0	0	0	0	0	2.33e-05	5.008e-05	3.722e-05	3.505e-05	1.707	0.024825	3.727e-05	0	0	0	0.569	0.549789	5.167e-05	0	0	0	0.196	0.815103	0	0	0			0	0	0			0	0	0			0	0	1.788e-05	0.265	0.696158
LIMA1	NP_001107018.1		LIMA1.NP_001107018.1:LIM domain and actin-binding protein 1 isoform 1 [Homo sapiens] ;NP_057441.1:LIM domain and actin-binding protein 1 isoform 2 [Homo sapiens] ;	760	0	0	0.00018421	0	0	0	0	0	0	0	0	-0.542	0.644816	7.39e-05	6.173e-05	0	0	0.22	0.648496	0	0	0	0	-0.582	0.922372	0	0	4.685e-05	0.028	0.790052	0	0	0	-0.518	0.889304	0	0	0	-0.573	0.879955	0	0	7.091e-05	0.213	0.697166
EIF3A	NP_003741.1		eukaryotic translation initiation factor 3 subunit A [Homo sapiens]	1382	0	0	0.0001013	0	0	0	0	0	0.00030948	0.00027733	0.00041277	3.171	0	3.048e-05	0	0	9.817e-05	0.379	0.599201	0.00019718	0	0	0	0.448	0.651324	0	0	1.718e-05	-0.198	0.822641	0	0	0	-0.599	0.899718	0	0	0.00012018	0.189	0.784306	0	0	3.899e-05	0.225	0.697166
EIF4E2	NP_004837.1		eukaryotic translation initiation factor 4E type 2 isoform A [Homo sapiens]	245	0	0	0	0	0	0	0	0	0	0	0			0	0	0	0			0	0	0	0			0	0	0.00019377	0.709	0.538721	0	0	0			0	0	0			0	0	0.00010998	0.259	0.697166
DRG1	NP_004138.1		developmentally-regulated GTP-binding protein 1 [Homo sapiens]	367	0	0	0	0	0	0	0	0	0.00020566	0.0001783	5.757e-05	1.59	0.031944	0	0	0	0			0	0	0	0			0	0	0			0	0	0			0	0	0			0	0	7.342e-05	0.266	0.697166
DNM2	NP_001005360.1		dynamin-2 isoform 1 [Homo sapiens]	870	0	0	0	0	0	0	0	0	2.892e-05	4.298e-05	0.00024284	2.001	0.004579	0	5.393e-05	0	0	0.215	0.664676	8.949e-05	0	0	0	0.177	0.818566	0	0	5.457e-05	0.695	0.530386	0	0	0			0	0	0			0	0	3.097e-05	0.284	0.697166
HIBADH	NP_689953.1		3-hydroxyisobutyrate dehydrogenase, mitochondrial precursor [Homo sapiens]	336	0	0	0	0	0	0	0	0	0	0	0			0	0	0	0			0	0	0	0			0	0	0			0	0	0			0	0	0			0	0	8.019e-05	0.278	0.697167
RDH11	NP_057110.3		retinol dehydrogenase 11 isoform 1 precursor [Homo sapiens]	318	0	0	0	0	0	0	0	0	0.00018461	0	9.966e-05	1.14	0.212793	0	0	0	0			0	0	0	0			0	0	0			0	0	0			0	0	0			0	0	8.473e-05	0.261	0.698168
LARP4	NP_443111.4		LARP4.NP_443111.4:la-related protein 4 isoform a [Homo sapiens] ;NP_954658.2:la-related protein 4 isoform b [Homo sapiens] ;NP_954660.1:la-related protein 4 isoform c [Homo sapiens] ;	724	0	0	0	0	0	0	0	0	5.792e-05	3.874e-05	0	0.927	0.310229	0	0	0	0			0	0	0	0			0	0	0			0	0	0			0	0	0			0	0	3.722e-05	0.268	0.698168
RAB11B	NP_004209.2		ras-related protein Rab-11B [Homo sapiens]	218	0	0	0	0	0	0	0	0	0	0	0			0	0	0	0			0	0	0	0			0	0	0			0	0	0			0	0	0			0	0	0.0001236	0.271	0.698168
GDI1	NP_001484.1		rab GDP dissociation inhibitor alpha [Homo sapiens]	447	0	0	0	0	0	0	0	0	6.567e-05	2.091e-05	5.908e-05	0.684	0.4145	0.00010994	0	0	0	0.442	0.600784	0.00025336	0	0	0	0.375	0.748019	0	0	0			0	0	0			0	0	0			0	0	6.028e-05	0.273	0.698168
NCAPD2	NP_055680.3		condensin complex subunit 1 [Homo sapiens]	1401	0	0	0	0	0	0	0	0	0.00011373	0.0001201	0.0001885	2.776	1e-06	0.0002706	0.00028466	0.00012144	0.00021788	2.77	3e-06	0	8.147e-05	0	0	0.188	0.811571	0	0	0			0	0	0			0	0	5.928e-05	0.229	0.78548	0	0	1.923e-05	0.281	0.698168
PEX14	NP_004556.1		peroxisomal membrane protein PEX14 [Homo sapiens]	377	0	0	0	0	0	0	0	0	0	0	0			0	0	0	0			0	0	0	0			0	0	0			0	0	0			0	0	0			0	0	7.147e-05	0.257	0.698169
FEN1	NP_004102.1		flap endonuclease 1 [Homo sapiens]	380	0	0	0	0	0	0	0	0	0.00046346	0.00068881	0.00050039	2.82	0	0.00025865	0.00012347	0	0.00017851	1.146	0.235694	0	0	0	0			0	0.00012826	9.37e-05	0.833	0.434959	0	0	0			0	0	0			0	0	7.091e-05	0.268	0.698169
AP3D1	NP_001248755.1		AP3D1.NP_001248755.1:AP-3 complex subunit delta-1 isoform 3 [Homo sapiens] ;NP_003929.4:AP-3 complex subunit delta-1 isoform 2 [Homo sapiens] ;	1215	0	0	0	0	0	0	0	0	9.663e-05	4.616e-05	8.694e-05	2.123	0.001398	4.623e-05	0	0	0	0.544	0.563056	0	0	0	0			0	0	0			0	0	0			0	0	0			0	0	2.218e-05	0.27	0.698169
STX17	NP_060389.2		syntaxin-17 [Homo sapiens]	302	0	0	0	0	0	0	0	0	0	0	0			0.00023247	0.00015536	0	0	0.865	0.378181	0	0	0	0			0	0	0			0	0	0			0	0	0			0	0	8.922e-05	0.248	0.699163
BRPF1	NP_001003694.1		BRPF1.NP_001003694.1:peregrin isoform 1 [Homo sapiens] ;NP_001305979.1:peregrin isoform 4 [Homo sapiens] ;NP_004625.2:peregrin isoform 2 [Homo sapiens] ;	1220	0	0	0	0	0	0	0	0	0	0	0			0	0	0	0			0	0	0	0			0	0	0			0	0	0			0	0	0			0	0	2.209e-05	0.252	0.699163
RBM8A	NP_005096.1		RNA-binding protein 8A [Homo sapiens]	174	0	0	0	0	0	0	0	0	0	0	0			0	0	0	0			0	0	0	0			0.00059781	0	0	0.241	0.743302	0.0006268	0.00065997	0.00075188	0.755	0.327217	0.00087858	0	0	0.611	0.58629	0.00034851	0	0	0.253	0.699163
MICU2	NP_689939.1		calcium uptake protein 2, mitochondrial [Homo sapiens]	434	0	0	0	0	0	0	0	0	9.662e-05	0	4.868e-05	0.812	0.338449	0.00032352	0.00043242	0	0.00023445	1.808	0.014789	0	0	0	0			0	0	8.204e-05	0.436	0.667134	0	0	0			0	0	0			0	0	6.208e-05	0.265	0.699163
DDX10	NP_004389.2		probable ATP-dependent RNA helicase DDX10 [Homo sapiens]	875	0	0	0	0	0	0	0	0	0	2.137e-05	2.415e-05	0.418	0.515146	0	0	0	0			0	0	0	0			0	0	0			0	0	0			0	0	0			0	0	3.079e-05	0.269	0.699163
YBEY	NP_001300955.1		YBEY.NP_001300955.1:putative ribonuclease isoform 2 [Homo sapiens] ;NP_478061.1:putative ribonuclease isoform 1 [Homo sapiens] ;	121	0	0	0	0	0	0	0	0	0	0	0			0.00023208	0.00058163	0	0	0.553	0.549789	0	0	0	0			0	0	0			0	0	0			0	0	0			0	0	0.00022268	0.276	0.699163
NAMPT	NP_005737.1		nicotinamide phosphoribosyltransferase precursor [Homo sapiens]	491	0	0	0	0	0	0	0	0.00010727	0	0	0	0.386	0.525704	0.00057193	0.00033445	0.00050401	0.00131247	2.861	0	0	0	0	0			0	0	0.00021755	1.34	0.09636	0	0	0			0	0	0.00025371	0.451	0.701116	0	0	5.488e-05	0.25	0.699164
PGRMC1	NP_006658.1		membrane-associated progesterone receptor component 1 isoform 1 [Homo sapiens]	195	0.00030521	0	0.00342484	0	0	0	0	0.00036013	0.00073112	0.00115054	0.00065008	1.191	0.000237	0.00079205	0.00108272	0.00071385	0.00139147	0.739	0.107787	0	0.00058533	0	0.00075042	-1.145	0.8983	0.00053343	0	0.00054777	-0.099	0.819117	0	0	0	-1.608	0.87416	0.00097995	0	0.00042588	-0.559	0.881905	0.00077744	0.00164955	0.00048362	0.129	0.70015
PTGES3	NP_001269530.1		PTGES3.NP_001269530.1:prostaglandin E synthase 3 isoform b [Homo sapiens] ;NP_001269533.1:prostaglandin E synthase 3 isoform e [Homo sapiens] ;NP_006592.3:prostaglandin E synthase 3 isoform a [Homo sapiens] ;	139	0	0	0.00100718	0	0	0	0	0	0.00084467	0.00020176	0.00075998	1.508	0.013509	0	0	0.00022254	0	-0.267	0.721958	0.00168043	0.00082115	0	0	0.462	0.630774	0	0.00058442	0	0.351	0.679628	0.00196156	0	0.002353	0.872	0.125613	0.00082485	0	0	-0.007	0.834322	0.00087252	0	0	0.218	0.70015
DSC3	NP_001932.2		DSC3.NP_001932.2:desmocollin-3 isoform Dsc3a preproprotein [Homo sapiens] ;NP_077741.2:desmocollin-3 isoform Dsc3b preproprotein [Homo sapiens] ;	896	0	0	0	0	0	0	0	0	0	0	0			4.701e-05	5.236e-05	5.179e-05	0.00011356	1.013	0.30367	0	0	0	0			0	0	2.649e-05	0.245	0.743301	0	0	0			0	0	0			0	0	3.007e-05	0.264	0.70015
EXOSC8	NP_852480.1		exosome complex component RRP43 [Homo sapiens]	276	0	0	0	0	0	0	0	0	9.116e-05	0	0	0.396	0.526983	0	0	0	0			0	0	0	0			0	0	0			0	0	0			0	0	0			0	0	9.762e-05	0.264	0.70015
PRKCI	NP_002731.4		protein kinase C iota type [Homo sapiens]	596	0	0	0	0	0	0	0	0	4.221e-05	3.137e-05	0	0.539	0.478417	0	0	0	0			0	0	0	0			0	0	3.983e-05	0.254	0.743301	0	0	0			0	0	0			0	0	4.521e-05	0.267	0.70015
ZNF318	NP_055160.2		zinc finger protein 318 [Homo sapiens]	2279	0	0	0	0	0	0	0	0	0	0	0			1.848e-05	0	0	0	0.315	0.63761	0	0	0	6.421e-05	0.176	0.821962	0	0	0			0	0	0			0	0	0			0	0	1.182e-05	0.267	0.70015
MUC16	NP_078966.2		mucin-16 [Homo sapiens]	14507	0	0	0	0	0	0	0	0	0	0	0			0	0	0	0			0	0	0	0			0	0	0			0	0	0			0	0	0			0	0	1.86e-06	0.267	0.70015
ZNF644	NP_958357.1		zinc finger protein 644 isoform 1 [Homo sapiens]	1327	0	0	0	0	0	0	0	0	0	0	0			0	0	0	0			0	0	0	0			0	0	0			0	0	0			5.76e-05	0	0.00043807	1.766	0.011622	0	0	2.03e-05	0.28	0.70015
RPA2	NP_001284487.1		RPA2.NP_001284487.1:replication protein A 32 kDa subunit isoform 3 [Homo sapiens] ;NP_002937.1:replication protein A 32 kDa subunit isoform 1 [Homo sapiens] ;	278	0	0	0	0	0	0	0	0.00044207	0.00147817	0.00097516	0.00178596	3.577	0	0.00025253	0.00016877	0	0	0.83	0.410498	0	0	0	0			0	0	0.00064038	1.781	0.009048	0	0	0			0	0	0.00851373	3.05	0	0	0	9.692e-05	0.26	0.700151
VDAC1	NP_003365.1		voltage-dependent anion-selective channel protein 1 [Homo sapiens]	283	0	0	0.00029682	0	0	0	0	0	0.00068158	0.00026426	0.00123181	2.53	0	9.923e-05	0	0	0	-0.056	0.702013	0	0	0	0	-0.325	0.910762	0	0	0	-0.32	0.826518	0	0	0	-0.433	0.878803	0	0	0.00088035	0.727	0.469011	0	0	0.00014282	0.226	0.701131
LETM1	NP_036450.1		LETM1 and EF-hand domain-containing protein 1, mitochondrial precursor [Homo sapiens]	739	0	0	0	0	0	0	0	0	4.539e-05	5.06e-05	0	0.978	0.29413	0	0	0	0			0	0	0	0			0	0	0			0	0	0			0	0	0			8.206e-05	0	0	0.248	0.701131
QKI	NP_001288014.1		QKI.NP_001288014.1:protein quaking isoform 5 [Homo sapiens] ;NP_006766.1:protein quaking isoform 1 [Homo sapiens] ;NP_996735.1:protein quaking isoform 2 [Homo sapiens] ;NP_996736.1:protein quaking isoform 3 [Homo sapiens] ;NP_996737.1:protein quaking isoform 4 [Homo sapiens] ;	333	0	0	0	0	0	0	0	0	0	0	0			0	0	0	0			0	0	0	0			0	0	0			0	0	0			0	0	0			0	0	8.091e-05	0.254	0.701131
DARS2	NP_060592.2		aspartate--tRNA ligase, mitochondrial [Homo sapiens]	645	0	0	0	0	0	0	0	0	7.801e-05	5.797e-05	0.00018016	1.762	0.029559	0.00023946	7.274e-05	0	0	1.413	0.089533	0	0	0	0			0	0	5.52e-05	0.489	0.642876	0	0	0			0	0	0			0	0	4.177e-05	0.256	0.701131
RBM19	NP_057280.2		probable RNA-binding protein 19 [Homo sapiens]	960	0	0	0	0	0	0	0	0	0	0	0			0	0	0	0			0	0	0	0			0	0	0			0	0	0			0	0	0			0	0	2.807e-05	0.256	0.701131
MLLT3	NP_001273620.1		MLLT3.NP_001273620.1:protein AF-9 isoform b [Homo sapiens] ;NP_004520.2:protein AF-9 isoform a [Homo sapiens] ;	565	0	0	0	0	0	0	0	0	0	0	0			0	0	0	0			0	0	0	0			0	0	0			0	0	0			0	0	0			0	0	4.769e-05	0.259	0.701131
PSMA3	NP_002779.1		PSMA3.NP_002779.1:proteasome subunit alpha type-3 isoform 1 [Homo sapiens] ;NP_687033.1:proteasome subunit alpha type-3 isoform 2 [Homo sapiens] ;	255	0	0	0	0	0	0	0	0	9.866e-05	0.00032993	0.00020713	1.542	0.049737	0	0.00018399	0	0	0.243	0.65634	0	0	0	0			0	0	0			0	0	0			0	0	0			0	0	0.00010566	0.261	0.701131
LSM5	NP_001132971.1		LSM5.NP_001132971.1:U6 snRNA-associated Sm-like protein LSm5 isoform b [Homo sapiens] ;NP_036454.1:U6 snRNA-associated Sm-like protein LSm5 isoform a [Homo sapiens] ;	62	0	0	0	0	0	0	0	0	0	0	0			0	0	0	0			0	0	0	0			0	0	0			0	0	0			0	0	0			0	0	0.00043459	0.243	0.701132
RSL24D1	NP_057388.1		probable ribosome biogenesis protein RLP24 [Homo sapiens]	163	0	0	0	0	0	0	0	0	0	0	0			0	0	0	0			0	0	0	0			0	0	0			0	0	0.00080262	0.228	0.684002	0	0	0			0	0	0.0001653	0.258	0.701132
EIF3E	NP_001559.1		eukaryotic translation initiation factor 3 subunit E [Homo sapiens]	445	0	0	0	0	0	0	0.00045945	0	3.769e-05	0.00021007	0.00028486	1.617	0.007213	0.00018932	0	0	0	0.573	0.517297	0	0	0	0	-0.357	0.914866	0	0.00010953	0.00010668	0.716	0.464416	0	0	0	-0.338	0.864607	0.00034353	0	0	0.416	0.688648	0	0	9.082e-05	0.223	0.702104
DEPDC1B	NP_060839.2		DEP domain-containing protein 1B isoform 1 [Homo sapiens]	529	0	0	0	0	0	0	0	0	0	0	0			0	0	0	0			0	0	0	0			0	0	4.487e-05	0.183	0.758914	0	0	0			0	0	0			0	0	5.093e-05	0.246	0.702104
HOXD11	NP_067015.2		homeobox protein Hox-D11 [Homo sapiens]	338	0	0	0	0	0	0	0	0.00020777	0	0	0	0.594	0.455471	0	0	0	0			0	0	0	0			0	0	7.023e-05	0.232	0.749184	0	0	0			0	0	0.0002457	0.282	0.760176	0	0	7.972e-05	0.257	0.702104
LUC7L	NP_060502.1		putative RNA-binding protein Luc7-like 1 isoform a [Homo sapiens]	325	0	0	0	0	0	0	0	0.00012004	0.00019066	0.00017103	9.885e-05	1.602	0.027756	0	0	0	0			0.00011978	0	0	0	-0.05	0.876162	0	0	0			0	0	0			0.00083554	0	0	1.079	0.226361	0	0.00065982	0	0.262	0.702104
JPH1	NP_065698.1		junctophilin-1 [Homo sapiens]	661	0	0	0	0	0	0	0	0	3.806e-05	0	0	0.378	0.529514	0.00014869	0.00010647	4.68e-05	0	1.2	0.201348	0.00011779	0	0	0	0.215	0.806145	0	0	0			0	0	0			0	0	0			0	0	4.076e-05	0.268	0.702104
IMPDH2	NP_000875.2		inosine-5'-monophosphate dehydrogenase 2 [Homo sapiens]	514	0	0	0.00027237	0	0	0	0	0	0.00027737	0	0.00012331	1.437	0.018759	0.00021854	0.00013692	6.018e-05	0	0.826	0.311009	0.00030296	0.00033309	0	0	0.341	0.728954	0	0	9.236e-05	0.193	0.747734	0	0	0	-0.602	0.899719	0	0	0.00024235	0.026	0.827475	0	0	0.00010484	0.201	0.702105
NCBP1	NP_002477.1		nuclear cap-binding protein subunit 1 [Homo sapiens]	790	0	0	0	0	0	0	0	0	3.185e-05	2.367e-05	5.349e-05	0.93	0.298149	0.00014219	0.00017817	0	8.587e-05	1.491	0.052313	0	0	0	0			0	0	3.005e-05	0.24	0.738736	0	0	0			0	0	0			0	0	3.411e-05	0.239	0.702105
BCKDHA	NP_000700.1		BCKDHA.NP_000700.1:2-oxoisovalerate dehydrogenase subunit alpha, mitochondrial isoform 1 precursor [Homo sapiens] ;NP_001158255.1:2-oxoisovalerate dehydrogenase subunit alpha, mitochondrial isoform 2 precursor [Homo sapiens] ;	445	0	0	0	0	0	0	0	0	0	6.302e-05	4.748e-05	0.552	0.472029	0.00022087	0	0	0.00038109	1.333	0.14655	0	0	0	0			0	0	8.001e-05	0.465	0.662853	0	0	0			0	0	0.00018662	0.275	0.772043	0	0	6.055e-05	0.251	0.702105
NOA1	NP_115689.1		nitric oxide-associated protein 1 [Homo sapiens]	698	0	0	0	0	0	0	0	5.031e-05	2.403e-05	5.357e-05	3.027e-05	0.91	0.296139	4.023e-05	0	0	0	0.155	0.672375	0	0	0	0			0	0	0			0	0	0			0	0	0			0	0	3.86e-05	0.238	0.703071
TCEB1	NP_005639.1		transcription elongation factor B polypeptide 1 isoform a [Homo sapiens]	112	0	0	0	0	0	0	0	0	0	0.00016693	0	0.194	0.572757	0	0	0	0			0.00069518	0	0	0.00130653	0.378	0.736227	0	0.00029012	0	0.244	0.741795	0	0.00153797	0	0.532	0.492197	0	0	0.00111223	0.488	0.677578	0	0	0.00024058	0.247	0.703071
PDK3	NP_001135858.1		PDK3.NP_001135858.1:pyruvate dehydrogenase kinase, isozyme 3 isoform 1 precursor [Homo sapiens] ;NP_005382.1:pyruvate dehydrogenase kinase, isozyme 3 isoform 2 precursor [Homo sapiens] ;	415	0	0	0	0	0	0	0	0	0	0	0			0.000203	0.00022611	0	0	1.122	0.203407	0	0	0	0			0	0	0			0	0	0			0	0	0			0	0	6.493e-05	0.249	0.703071
DROSHA	NP_001093882.1		DROSHA.NP_001093882.1:ribonuclease 3 isoform 2 [Homo sapiens] ;NP_037367.3:ribonuclease 3 isoform 1 [Homo sapiens] ;	1337	0	0	0	0	0	0	0	0	0	0	0			0	0	0	0			0	0	0	0			0	0	0			0	0	0			0	0	0			0	0	2.015e-05	0.25	0.703071
OGDH	NP_002532.2		2-oxoglutarate dehydrogenase, mitochondrial isoform 1 precursor [Homo sapiens]	1023	0	0	0	0	0	0	0	0	8.016e-05	8.224e-05	9.294e-05	2.027	0.001189	2.745e-05	0	0	0	0.158	0.672375	0	0	0	0			0	0	2.32e-05	0.22	0.749182	0	0	0			0	0	0			0	0	2.634e-05	0.252	0.703071
MRPS16	NP_057149.1		28S ribosomal protein S16, mitochondrial [Homo sapiens]	137	0	0	0	0	0	0	0	0.0007689	0.00012243	0.00034117	0.00053975	1.632	0.031455	0	0	0	0			0	0	0	0			0	0	0.00043315	0.872	0.431993	0	0	0			0	0	0			0	0	0.00019667	0.255	0.703071
NUP50	NP_009103.2		NUP50.NP_009103.2:nuclear pore complex protein Nup50 isoform b [Homo sapiens] ;NP_705931.1:nuclear pore complex protein Nup50 isoform a [Homo sapiens] ;	468	0	0	0	0	0	0	0	0.0005252	0.00010752	0	0.000158	2.051	0.008721	9.001e-05	0	0	0	0.415	0.602354	0	0	0	0			0	0	0			0	0	0			0	0	0			0	0	5.757e-05	0.255	0.703071
ATP2B1	NP_001673.2		plasma membrane calcium-transporting ATPase 1 isoform 1b [Homo sapiens]	1220	0	0	0	0	0	0	0	0	4.124e-05	0	0	0.852	0.358457	0	3.846e-05	0	0	0.204	0.662653	0	0	0	0			0	0	0			0	0	0			0	0	0			0	0	2.209e-05	0.256	0.703071
CCDC77	NP_001123620.1		CCDC77.NP_001123620.1:coiled-coil domain-containing protein 77 isoform b [Homo sapiens] ;NP_115734.1:coiled-coil domain-containing protein 77 isoform a [Homo sapiens] ;	456	0	0	0	0	0	0	0	0	0	0	0			0	0	0	0			0	0	0	0			0	0	0			0	0	0			0	0	0			0	0	5.909e-05	0.248	0.703072
AZGP1	NP_001176.1		zinc-alpha-2-glycoprotein precursor [Homo sapiens]	298	0	0	0	0	0	0	0	0	0	0	0			0	0	0	0			0	0	0	0			0	0	0			0	0	0			0	0	0			0	0	9.042e-05	0.252	0.703072
SPEN	NP_055816.2		msx2-interacting protein [Homo sapiens]	3664	0	0	0	0	0	0	0	0	0	0	5.77e-06	0.227	0.564206	1.15e-05	1.281e-05	0	0	0.587	0.53795	0	0	0	0			0	0	1.296e-05	0.68	0.535953	0	0	0			0	0	2.267e-05	0.296	0.760175	0	0	7.35e-06	0.235	0.70403
UHRF1	NP_001276981.1		UHRF1.NP_001276981.1:E3 ubiquitin-protein ligase UHRF1 isoform 1 [Homo sapiens] ;NP_037414.3:E3 ubiquitin-protein ligase UHRF1 isoform 2 [Homo sapiens] ;	793	0	0	0	0	0	0	0	0	0	0	2.664e-05	0.137	0.580672	0	0	0	0			0	0	0	0			0	0	2.993e-05	0.149	0.766699	0	0	0			0	0	0			0	0	3.398e-05	0.238	0.70403
HIST1H1B	NP_005313.1		histone H1.5 [Homo sapiens]	226	0	0	0	0	0	0	0	0	0	0	9.348e-05	0.18	0.57457	0	0	0	0			0	0	0	0			0	0	0			0	0	0			0	0	0			0	0	0.00010691	0.242	0.70403
AK2	NP_001186128.1		AK2.NP_001186128.1:adenylate kinase 2, mitochondrial isoform c [Homo sapiens] ;NP_001306070.1:adenylate kinase 2, mitochondrial isoform f [Homo sapiens] ;NP_001616.1:adenylate kinase 2, mitochondrial isoform a [Homo sapiens] ;NP_037543.1:adenylate kinase 2, mitochondrial isoform b [Homo sapiens] ;	224	0	0	0	0	0	0	0	0	0.00014976	0	0	0.535	0.472028	0	0	0	0			0	0.00050955	0	0	0.121	0.839434	0	0	0			0	0	0			0	0	0			0	0	0.00012029	0.242	0.70403
LTV1	NP_116249.2		protein LTV1 homolog [Homo sapiens]	475	0	0	0	0	0	0	0	0.00036961	0.00012359	5.904e-05	0.00020015	2.022	0.001916	0	0.00014816	0	0	0.391	0.620226	0.00016392	0	0	0	0.223	0.800563	0	0	0			0	0	0			0.00016092	0	0.00017483	0.482	0.688648	0	0	5.673e-05	0.245	0.70403
IPO9	NP_060555.2		importin-9 [Homo sapiens]	1041	0	0	0	0	0	0	0	0	7.25e-05	2.694e-05	8.118e-05	1.669	0.024428	0.00014837	0.00011268	2.972e-05	6.516e-05	1.624	0.028537	7.479e-05	0	0	0	0.163	0.823634	0	0	0			0	0	0			0	0	0			0	0	2.588e-05	0.246	0.70403
TOX4	NP_001290452.1		TOX4.NP_001290452.1:TOX high mobility group box family member 4 isoform 2 [Homo sapiens] ;NP_055643.1:TOX high mobility group box family member 4 isoform 1 [Homo sapiens] ;	598	0	0	0	0	0	0	0	0	0	3.126e-05	5.3e-05	0.533	0.473639	0	0	0	0			0	0	0	0			0	0	0			0	0	0			0	0	0			0	0	4.506e-05	0.248	0.70403
ZCCHC4	NP_001305077.1		ZCCHC4.NP_001305077.1:zinc finger CCHC domain-containing protein 4 isoform 2 [Homo sapiens] ;NP_079212.2:zinc finger CCHC domain-containing protein 4 isoform 1 [Homo sapiens] ;	339	0	0	0	0	0	0	0	0	0	0	6.232e-05	0.183	0.572758	0	0	0	0			0	0	0	0			0	0	0			0	0	0			0	0	0			0	0	7.948e-05	0.25	0.70403
GHITM	NP_055209.2		growth hormone-inducible transmembrane protein [Homo sapiens]	345	0	0	0	0	0	0	0	0	0	0	0			0	0	0	0			0	0	0	0			0	0	0			0	0	0			0	0	0			0	0	7.81e-05	0.251	0.70403
AURKB	NP_001271455.1		AURKB.NP_001271455.1:aurora kinase B isoform 3 [Homo sapiens] ;NP_001300882.1:aurora kinase B isoform 5 [Homo sapiens] ;NP_004208.2:aurora kinase B isoform 1 [Homo sapiens] ;	345	0	0	0	0	0	0	0	0	4.862e-05	0	0	0.228	0.568087	0.00036629	0.00067997	0	0.00029493	1.833	0.012914	0	0	0	0			0	9.418e-05	0.0001376	0.854	0.420153	0	0	0			0	0	0.00024071	0.261	0.774573	0	0	7.81e-05	0.259	0.70403
LAMP1	NP_005552.3		lysosome-associated membrane glycoprotein 1 precursor [Homo sapiens]	417	0	0	0	0	0	0	0	0	0	0	0			0	0	0	0			0	0	0	0			0	0	0			0	0	0			0	0	0			0	0	6.462e-05	0.237	0.704031
BAIAP2	NP_001138360.1		BAIAP2.NP_001138360.1:brain-specific angiogenesis inhibitor 1-associated protein 2 isoform 4 [Homo sapiens] ;NP_059345.1:brain-specific angiogenesis inhibitor 1-associated protein 2 isoform 2 [Homo sapiens] ;	534	0	0	0	0	0	0	0	0	6.282e-05	0.00012254	0.00011869	1.536	0.040053	0	0	0	0			0	0	0	0			0	0	0			0	0	0			0	0	0			0	0	5.046e-05	0.245	0.704031
KRT77	NP_778253.2		keratin, type II cytoskeletal 1b [Homo sapiens]	578	0	0	4.867e-05	0	0	0	0	0	0	0	0	-0.068	0.609026	0	0	0	0	-0.028	0.698206	0	0	0	0	-0.155	0.891909	0	0	0	-0.093	0.807091	0	0	0	-0.081	0.803423	6.667e-05	0.00178044	0.00029948	1.251	0.126594	5.355e-05	0	4.788e-05	0.248	0.704031
ECHDC1	NP_001002030.1		ECHDC1.NP_001002030.1:ethylmalonyl-CoA decarboxylase isoform 1 [Homo sapiens] ;NP_001099014.1:ethylmalonyl-CoA decarboxylase isoform 3 [Homo sapiens] ;NP_001132982.1:ethylmalonyl-CoA decarboxylase isoform 5 [Homo sapiens] ;	301	0	0	0	0	0	0	0	0	0	0	0			0	0	0.00010277	0	0.21	0.662653	0	0	0	0			0	0	0			0	0	0			0	0	0			0	0	8.952e-05	0.25	0.704031
BCKDK	NP_005872.2		[3-methyl-2-oxobutanoate dehydrogenase [lipoamide]] kinase, mitochondrial isoform a precursor [Homo sapiens]	412	0	0	0	0	0	0	0	0	0	0	2.564e-05	-0.001	0.601593	5.112e-05	5.694e-05	0	0	0.009	0.694148	0	0	0	0			0	0	0			0	0	0			0	0	0			0	0	6.54e-05	0.23	0.704982
MTCL1	NP_056025.2		microtubule cross-linking factor 1 [Homo sapiens]	1586	0	0	0	0	0	0	0	0	0	0	0			0	0	0	0			0	0	0	0			0	0	0			0	0	0			0	0	0			0	0	1.699e-05	0.241	0.704982
CLK3	NP_001123500.1		CLK3.NP_001123500.1:dual specificity protein kinase CLK3 isoform a [Homo sapiens] ;NP_003983.2:dual specificity protein kinase CLK3 isoform b [Homo sapiens] ;	638	0	0	0	0	0	0	0	0	0	0	6.623e-05	0.571	0.462192	0	0	0	0			0	0	0	0			0	0	0			0	0	0			0	0	0.00013017	0.284	0.768176	0	0	4.223e-05	0.243	0.704982
CDC73	NP_078805.3		parafibromin [Homo sapiens]	531	0	0	0	0	0	0	0	0	0.0002369	8.802e-05	0.00023873	2.15	0.000285	0.0001851	0.00026507	0	0	1.42	0.095768	0.00014663	0	0	0	0.175	0.816843	0	9.179e-05	8.94e-05	0.988	0.278926	0	0	0			0	0	0.00046919	1.004	0.300209	0	0	5.074e-05	0.244	0.704982
ATXN2	NP_001297050.1		ATXN2.NP_001297050.1:ataxin-2 isoform 2 [Homo sapiens] ;NP_002964.3:ataxin-2 isoform 1 [Homo sapiens] ;	1073	0	0	0	0	0	0	0	0	0	0	3.938e-05	0.615	0.45377	0	0	0	0			0	0	0	0			0	0	0			0	0	0			0	0	0			0	0	2.511e-05	0.245	0.704982
NOP9	NP_777573.1		nucleolar protein 9 isoform 1 [Homo sapiens]	636	0	0	0	0	0	0	0	0	0	4.409e-05	0.00013288	1.224	0.159666	0.00011038	0.00014754	0	0.00031997	1.447	0.065588	0	0	0	0			0	0	0			0	0	0			0	0	0			0	0	4.237e-05	0.236	0.704983
WDR89	NP_542397.1		WD repeat-containing protein 89 [Homo sapiens]	387	0	0	0	0	0	0	0	0	0	0	0			0	0	0	0			0	0	0	0			0	0	0			0	0	0			0	0	0			0	0	6.962e-05	0.237	0.704983
EDC4	NP_055144.3		enhancer of mRNA-decapping protein 4 [Homo sapiens]	1401	0	0	0	0	0	0	0	0	0	0	2.262e-05	0.333	0.540455	2.004e-05	0	0	0	0.202	0.660592	0	0	0	0			0	0	0			0	0	0			0	0	0			0	0	1.923e-05	0.238	0.704983
KDM3B	NP_057688.2		lysine-specific demethylase 3B [Homo sapiens]	1761	0	0	0	0	0	0	0	0	9.52e-06	0	2.399e-05	0.675	0.40513	0	0	0	0			0	0	0	0			0	1.845e-05	0	0.248	0.740273	0	0	0			0	0	0.00016505	1.129	0.230432	0	0	1.53e-05	0.244	0.704983
YTHDC1	NP_001026902.1		YTHDC1.NP_001026902.1:YTH domain-containing protein 1 isoform 1 [Homo sapiens] ;NP_588611.2:YTH domain-containing protein 1 isoform 2 [Homo sapiens] ;	727	0	0	0	0	0	0	0	0	0	2.572e-05	5.812e-05	0.693	0.416356	0	0	0	0			0	0	0	0			0	0	0			0	0	0			0	0	0			0	0	3.706e-05	0.246	0.704983
SCAF4	NP_001138916.1		SCAF4.NP_001138916.1:splicing factor, arginine/serine-rich 15 isoform 2 [Homo sapiens] ;NP_065757.1:splicing factor, arginine/serine-rich 15 isoform 1 [Homo sapiens] ;	1132	0	0	0	0	0	0	0	6.204e-05	1.482e-05	0	0	0.667	0.384043	0	0	0	0			6.878e-05	0	0	0	0.212	0.80797	0	0	0			0.00014452	0.00015217	0.00023114	1.242	0.076835	6.752e-05	0	0	0.245	0.777064	0	0	2.38e-05	0.251	0.704983
RBM7	NP_001272974.1		RBM7.NP_001272974.1:RNA-binding protein 7 isoform a [Homo sapiens] ;NP_001272977.1:RNA-binding protein 7 isoform c [Homo sapiens] ;NP_057174.1:RNA-binding protein 7 isoform b [Homo sapiens] ;	267	0	0	0	0	0	0	0	0	0	0	0			0	0	0	0			0	0	0	0			0	0	0			0	0	0			0	0	0			0	0	0.00010092	0.233	0.704984
ACTR3	NP_001264069.1		ACTR3.NP_001264069.1:actin-related protein 3 isoform 2 [Homo sapiens] ;NP_005712.1:actin-related protein 3 isoform 1 [Homo sapiens] ;	367	0	0	0	0	0	0	0	0	0	0	0			0	0	0	0			0	0	0	0			0	0	0			0	0	0			0	0	0			0	0	7.342e-05	0.222	0.705928
XPOT	NP_009166.2		exportin-T [Homo sapiens]	962	0	0	0	0	0	0	0	0	4.359e-05	3.887e-05	8.785e-05	1.505	0.05484	0.00059842	0.00075595	0.00036979	0.00070514	3.337	0	0.00024281	0	0	0.00015211	0.903	0.371008	0.00027032	0.00010133	0.0001974	2.248	0.000138	0	0	0			0	0	0			0	0	2.801e-05	0.229	0.705928
TMEM214	NP_001077059.1		TMEM214.NP_001077059.1:transmembrane protein 214 isoform 2 [Homo sapiens] ;NP_060197.4:transmembrane protein 214 isoform 1 [Homo sapiens] ;	644	0	0	0	0	0	0	0	0	0	0	3.281e-05	0.227	0.56519	0	0	0	0			0	0	0	0			0	0	0			0	0	0			0	0	0			0	0	4.184e-05	0.232	0.705928
ZNF207	NP_001027464.1		ZNF207.NP_001027464.1:BUB3-interacting and GLEBS motif-containing protein ZNF207 isoform b [Homo sapiens] ;NP_001091977.1:BUB3-interacting and GLEBS motif-containing protein ZNF207 isoform c [Homo sapiens] ;NP_003448.1:BUB3-interacting and GLEBS motif-containing protein ZNF207 isoform a [Homo sapiens] ;	463	0	0	0	0	0	0	0	0	3.623e-05	8.076e-05	0	0.638	0.432772	0	0	0	0			0	0	0	0			0	0	0			0	0	0			0	0	0			0	0	5.82e-05	0.243	0.705928
HIST2H2AB	NP_778235.1		histone H2A type 2-B [Homo sapiens]	130	0	0	0	0	0	0	0	0.00074278	0.00025804	0.0003955	0.00022346	1.55	0.036631	0.00059404	0.00096242	0.00035692	0.00117405	1.581	0.038029	0.00044919	0	0	0.00028141	0.09	0.845291	0	0.00018746	9.13e-05	0.108	0.777431	0	0	0			0.00014699	0.00157123	0.0016956	0.882	0.396649	0	0.00023565	0.00020727	0.245	0.705928
SULT2B1	NP_004596.2		SULT2B1.NP_004596.2:sulfotransferase family cytosolic 2B member 1 isoform a [Homo sapiens] ;NP_814444.1:sulfotransferase family cytosolic 2B member 1 isoform b [Homo sapiens] ;	350	0	0	0	0	0	0	0	0	0	0	0			0	0	0	0			0	0	0	0			0	0	0			0	0	0			0	0	0			0	0	7.698e-05	0.252	0.705928
KIF14	NP_055690.1		kinesin-like protein KIF14 isoform 1 [Homo sapiens]	1648	0	0	0	0	0	0	0	0	0	0	0			0	0	0	0			0	0	0	0			0	0	0			0	0	0			0	0	0			0	0	1.635e-05	0.226	0.705929
SNAPIN	NP_036569.1		SNARE-associated protein Snapin [Homo sapiens]	136	0	0	0	0	0	0	0	0	0	0	0			0	0	0	0			0	0	0	0			0	0	0			0	0	0			0	0	0			0	0	0.00019812	0.229	0.705929
COPG1	NP_057212.1		coatomer subunit gamma-1 [Homo sapiens]	874	0	0	0	0	0	0	0	0	0.00011514	3.209e-05	5.207e-05	1.64	0.020739	0.00020885	0.00028183	7.963e-05	0	2.024	0.003467	0	0	0	0			0	0	0			0	0	0			0	0	0			0	0	3.083e-05	0.232	0.705929
MRPL43	NP_115488.2		39S ribosomal protein L43, mitochondrial isoform a [Homo sapiens]	159	0	0	0	0	0	0	0	0.00033126	0	0.00023517	0	0.857	0.322335	0	0	0	0			0	0	0	0			0	0	0			0	0	0			0	0	0			0	0	0.00016946	0.232	0.705929
BRPF3	NP_056510.2		bromodomain and PHD finger-containing protein 3 [Homo sapiens]	1205	0	0	0	0	0	0	0	0	0	0	0			0	0	0	0			0	0	0	0			0	0	0			0	0	0			0	0	0			0	0	2.236e-05	0.236	0.705929
RHOT2	NP_620124.1		mitochondrial Rho GTPase 2 [Homo sapiens]	618	0	0	0	0	0	0	0	0	0	0	0			0.00020448	0.00026572	0.00012513	0.00010976	1.817	0.008641	0	0	0	0			0	0	0			0	0	0			0	0	0			9.812e-05	0	0	0.239	0.705929
LRBA	NP_001186211.2		LRBA.NP_001186211.2:lipopolysaccharide-responsive and beige-like anchor protein isoform 1 [Homo sapiens] ;NP_006717.2:lipopolysaccharide-responsive and beige-like anchor protein isoform 2 [Homo sapiens] ;	2851	0	0	0	0	0	0	0	0	0	0	0			9.85e-06	0	0	0	0.186	0.66666	0	0	0	0			0	0	0			0	0	0			0	0	0			0	0	9.45e-06	0.241	0.705929
TMOD2	NP_001136357.1		TMOD2.NP_001136357.1:tropomodulin-2 isoform b [Homo sapiens] ;NP_055363.1:tropomodulin-2 isoform a [Homo sapiens] ;	315	0	0	0	0	0	0	0	0	0	0	0			0	0	0	0			0	0	0	0			0	0	0			0	0	0			0	0	0			0	0	8.554e-05	0.229	0.706866
PPP1CA	NP_002699.1		serine/threonine-protein phosphatase PP1-alpha catalytic subunit isoform 1 [Homo sapiens]	330	0	0	0	0	0	0	0	7.094e-05	0.00016264	0	0	0.944	0.286111	0	0.00016587	0	0	0.251	0.653044	0.00015729	0.00011529	0	0	0.076	0.850888	0	9.026e-05	0.00016184	0.913	0.372856	0	0	0			0	0	0			9.188e-05	0	8.165e-05	0.231	0.706866
DDX39A	NP_005795.2		ATP-dependent RNA helicase DDX39A [Homo sapiens]	427	0	0	0	0	0	0	0	0	0.00032633	0.00041717	0.00077495	2.936	0	0.00050083	0.00032963	0.00025355	0.00061956	2.199	0.000494	0	0	0	0			0	0	0			0	0	0			0	0	0.00014587	0.042	0.825868	0	0	6.31e-05	0.234	0.706866
ELAVL1	NP_001410.2		ELAV-like protein 1 [Homo sapiens]	326	0	0	0	0	0	0	0	0	0.00043733	0.00043013	0.00048606	2.548	5e-06	0.00017228	0	0	0	0.593	0.555548	0.00023883	0	0	0	0.198	0.815102	0	9.967e-05	0.00010922	0.678	0.513505	0.0006691	0	0	0.651	0.368646	0	0	0.00025474	0.282	0.765548	0.00018601	0	0	0.235	0.706866
ERCC3	NP_000113.1		ERCC3.NP_000113.1:TFIIH basal transcription factor complex helicase XPB subunit isoform a [Homo sapiens] ;NP_001290347.1:TFIIH basal transcription factor complex helicase XPB subunit isoform b [Homo sapiens] ;	782	0	0	0	0	0	0	0	0	0	3.586e-05	4.053e-05	0.723	0.429171	0	0	0	0			0	0	0	0			0	0	0			0	0	0			0	0	0.0001062	0.262	0.778295	0	0	3.446e-05	0.236	0.706866
H2AFX	NP_002096.1		histone H2AX [Homo sapiens]	143	0	0	0	0	0	0	0	0.00067525	0.00023458	0.00035954	0.00020315	1.504	0.046324	0.00054004	0.00082024	0.00032448	0.00106732	1.557	0.056483	0.00040836	0	0	0.00025582	0.095	0.843853	0	0.00017042	8.3e-05	0.055	0.786056	0	0	0			0.00013363	0.00142839	0.00120318	0.715	0.5446	0	0.00021423	0.00018842	0.246	0.706866
GLUL	NP_002056.2		glutamine synthetase [Homo sapiens]	373	0	0	0	0	0	0	0	0	0	0	0			0	0	0	0			0	0	0	0			0	0	0			0	0	0			0	0	0			0	0	7.224e-05	0.227	0.706867
MORF4L1	NP_006782.1		MORF4L1.NP_006782.1:mortality factor 4-like protein 1 isoform 1 [Homo sapiens] ;NP_996670.1:mortality factor 4-like protein 1 isoform 2 [Homo sapiens] ;	323	0	0	0	0	0	0	0	0	0	8.682e-05	0.00022894	1.139	0.187864	0	0	0	0			0	0	0	0			0	0	0			0	0	0			0	0	0			0	0	8.342e-05	0.229	0.706867
GTF3C5	NP_036219.2		general transcription factor 3C polypeptide 5 isoform 2 [Homo sapiens]	519	0	0	0	0	0	0	0	0	3.232e-05	0	0.00018319	1.234	0.126981	0.00010822	9.04e-05	0	0	0.711	0.465917	0.00015002	0	0	0	0.217	0.804301	0	0	0			0	0	0			0	0	0			0	0	5.192e-05	0.233	0.706867
ANAPC7	NP_001131136.1		ANAPC7.NP_001131136.1:anaphase-promoting complex subunit 7 isoform b [Homo sapiens] ;NP_057322.2:anaphase-promoting complex subunit 7 isoform a [Homo sapiens] ;	537	0	0	0	0	0	0	0	0	7.809e-05	0.00010445	0.00011803	1.543	0.04125	0.00026147	0.00017474	0	0.00018948	1.573	0.041933	0	0	0	0			0	0	0			0	0	0			0	0	0			0	0	5.018e-05	0.236	0.706867
NOL10	NP_001248321.1		NOL10.NP_001248321.1:nucleolar protein 10 isoform 2 [Homo sapiens] ;NP_001248323.1:nucleolar protein 10 isoform 3 [Homo sapiens] ;NP_079170.2:nucleolar protein 10 isoform 1 [Homo sapiens] ;	662	0	0	0	0	0	0	0	0	0	0	4.787e-05	0.37	0.532009	0	0	0	0			0	0	0	0			0	0	0			0	0	0			0	0	0			0	0	4.07e-05	0.236	0.706867
PDS5A	NP_001093869.1		sister chromatid cohesion protein PDS5 homolog A isoform 1 [Homo sapiens]	1337	0	0	0	0	0	0	0	0	0.00010036	5.873e-05	8.691e-05	2.238	0.000723	0.00030105	0.00038282	0.00015515	0.00010147	2.954	1e-06	0	0	0.00019701	0	0.187	0.816843	0	0	0			0	0	0			0	0	0			0	0	2.015e-05	0.237	0.706867
MORF4L2	NP_036418.1		mortality factor 4-like protein 2 [Homo sapiens]	288	0	0	0	0	0	0	0	0	0	0	0.00011004	0.392	0.526985	0	0	0	0			0	0	0	0			0	0	0			0	0	0			0	0	0			0	0	9.356e-05	0.237	0.706867
2019-03-01	NP_073583.3		mitochondrial amidoxime-reducing component 1 precursor [Homo sapiens]	337	0	0	0	0	0	0	0	0	0	0	6.269e-05	0.169	0.576351	0	0	0	0			0	0	0	0			0	0	0			0	0	0			0	0	0			0	0	7.995e-05	0.255	0.706867
KIAA1279	NP_056449.1		KIF1-binding protein [Homo sapiens]	621	0	0	0	0	0	0	0	0	0.00010804	3.011e-05	6.804e-05	1.341	0.056374	4.522e-05	0	0	0	0.172	0.668603	0	0	0	0			0	0	0			0	0	0			0	0	0			0	0	4.339e-05	0.221	0.707798
NSRP1	NP_115517.1		nuclear speckle splicing regulatory protein 1 isoform 1 [Homo sapiens]	558	0	0	0	0	0	0	0	0	0	3.351e-05	0	0.202	0.569979	0	0	0	0			0	0	0	0			0	0	0			0	0	0			0	0	0			0	0	4.829e-05	0.225	0.707798
UBE3C	NP_055486.2		ubiquitin-protein ligase E3C [Homo sapiens]	1083	0	0	0	0	0	0	0	0	0	1.726e-05	4.877e-05	0.852	0.318299	0.00018151	0.00036824	4.284e-05	0.00043845	2.506	4e-05	0.00010784	0	0	0	0.394	0.731394	0	0.00012001	6.575e-05	1.634	0.020325	0	0	0			0	0	0			0	0	2.488e-05	0.226	0.707798
PAF1	NP_001243755.1		PAF1.NP_001243755.1:RNA polymerase II-associated factor 1 homolog isoform 2 [Homo sapiens] ;NP_061961.2:RNA polymerase II-associated factor 1 homolog isoform 1 [Homo sapiens] ;	485	0	0	0	0	0	0	0	0.0001086	0	0	0	0.395	0.525705	5.79e-05	0	0	0	0.155	0.671446	0	0	0	0			0	0	0			0	0	0			0	0	0			0	0	5.556e-05	0.229	0.707798
TOMM70	NP_055635.3		mitochondrial import receptor subunit TOM70 [Homo sapiens]	608	0	0	0	0	0	0	0	0	0.00016552	0	0.00010425	1.632	0.024825	9.237e-05	7.717e-05	0	0	0.667	0.499998	0	0	0	0			0	0	0			0	0	0			0	0	0			0	0	4.432e-05	0.23	0.707798
TRMT10C	NP_060289.2		mitochondrial ribonuclease P protein 1 precursor [Homo sapiens]	403	0	0	0	0	0	0	0	0	0.00010405	0.00053351	0.0002097	2.257	0.001217	0.00010452	0.00046569	0.00015352	0.00016832	1.472	0.049938	0	0	0	0			0	0	0			0	0	0			0	0	0			0	0.00053211	0	0.236	0.707798
PLAA	NP_001026859.1		phospholipase A-2-activating protein isoform 1 [Homo sapiens]	795	0	0	0	0	0	0	0	0	4.22e-05	4.703e-05	0.00015945	1.702	0.015543	5.298e-05	0	5.836e-05	0.00012799	0.918	0.34569	0.00019587	0	0	0	0.549	0.63671	0	0	0			0	0	0			0	0	0			0	0	3.389e-05	0.236	0.707798
ARHGAP19	NP_001191229.1		ARHGAP19.NP_001191229.1:rho GTPase-activating protein 19 isoform 2 [Homo sapiens] ;NP_001243352.1:rho GTPase-activating protein 19 isoform 3 [Homo sapiens] ;NP_116289.4:rho GTPase-activating protein 19 isoform 1 [Homo sapiens] ;	465	0	0	0	0	0	0	0	0	0	0	0			0.00015098	0.00025225	0	0.00014588	1.208	0.166124	0	0	0	0			0	0	0			0	0	0			0	0	0			0	0	5.795e-05	0.238	0.707798
PSMD8	NP_002803.2		26S proteasome non-ATPase regulatory subunit 8 [Homo sapiens]	350	0	0	0	0	0	0	0	0	0	8.013e-05	0.00012073	0.807	0.334429	0	0	0	0			0	0	0	0			0	0	0			0	0	0			0	0	0			0	0	7.698e-05	0.235	0.707799
FHOD1	NP_001305131.1		FHOD1.NP_001305131.1:FH1/FH2 domain-containing protein 1 isoform 1 [Homo sapiens] ;NP_037373.2:FH1/FH2 domain-containing protein 1 isoform 2 [Homo sapiens] ;	1190	0	0	0	0	0	0	0	0	3.524e-05	1.571e-05	7.989e-05	1.507	0.067139	0.00015339	0.00027599	2.599e-05	0.00022801	2.333	0.000227	0	0	0	0			0	0	0			0	0	0			0	0	0			0	0	2.264e-05	0.218	0.708722
HIST1H1A	NP_005316.1		histone H1.1 [Homo sapiens]	215	9.227e-05	0	0	0	0	0	0	8.166e-05	0	5.797e-05	4.913e-05	0.059	0.594726	0	0	0	0	-0.135	0.709467	0	0	0	0	-0.111	0.886802	0	0	0	-0.139	0.811962	0.00033818	0.00035608	0	0.143	0.723459	0	0	0	-0.137	0.850262	0	0	0.00011511	0.223	0.708722
RPS26	NP_001020.2		40S ribosomal protein S26 [Homo sapiens]	115	0	0	0	0	0	0	0	0.00122132	0.00072925	0.0020322	0.0011023	2.672	2.2e-05	0	0	0	0			0	0	0	0			0	0	0			0	0	0			0.000997	0	0	0.434	0.716423	0	0	0.0002343	0.227	0.708722
MRPS34	NP_001287829.1		MRPS34.NP_001287829.1:28S ribosomal protein S34, mitochondrial isoform 1 [Homo sapiens] ;NP_076425.1:28S ribosomal protein S34, mitochondrial isoform 2 [Homo sapiens] ;	225	0	0	0	0	0	0	0	0.00023409	0.00026091	0.00062321	0.00032865	2.172	0.000855	0.00024962	0.00020852	0	0	0.712	0.488862	0	0	0	0			0	0	0			0	0	0			0	0	0			0	0	0.00011975	0.227	0.708722
AGAP1	NP_001032208.1		AGAP1.NP_001032208.1:arf-GAP with GTPase, ANK repeat and PH domain-containing protein 1 isoform 1 [Homo sapiens] ;NP_055729.2:arf-GAP with GTPase, ANK repeat and PH domain-containing protein 1 isoform 2 [Homo sapiens] ;	857	0	0	0	0	0	0	0	0	1.957e-05	0	0	0.171	0.576351	0	0	0	0			0	0	0	0			0	0	0			0	0	0			0	0	0			0	0	3.144e-05	0.229	0.708722
NPAT	NP_001308236.1		NPAT.NP_001308236.1:protein NPAT isoform 1 [Homo sapiens] ;NP_002510.2:protein NPAT isoform 2 [Homo sapiens] ;	1434	0	0	0	0	0	0	0	0	0	0	0			0	0	0	0			0	0	0	0			0	0	0			0	0	0			0	0	0.00049225	1.89	0.001524	0	0	1.879e-05	0.236	0.708722
KIF18B	NP_001251503.1		KIF18B.NP_001251503.1:kinesin-like protein KIF18B isoform 2 [Homo sapiens] ;NP_001252506.1:kinesin-like protein KIF18B isoform 1 [Homo sapiens] ;	833	0	0	0	0	0	0	0	0	0	2.244e-05	0	0.192	0.570913	0	0	0	0			0	0	0	0			0	0	0			0	0	0			0	0	0			0	0	3.235e-05	0.24	0.708722
SLC25A13	NP_001153682.1		calcium-binding mitochondrial carrier protein Aralar2 isoform 1 [Homo sapiens]	676	0	0	0.00012426	0	0	0	0	0	0.00016128	0.00016594	0.00015627	1.989	0.001497	0.00095108	0.00137795	0.0006169	0.00070243	3.207	0	0.00034553	0	0	0	0.586	0.568931	0	0	9.832e-05	0.671	0.487716	0	0	0	-0.382	0.870666	0	0	0	-0.317	0.867712	0	0	5.979e-05	0.199	0.708723
ANXA4	NP_001307627.1		ANXA4.NP_001307627.1:annexin A4 isoform a [Homo sapiens] ;NP_001307629.1:annexin A4 isoform b [Homo sapiens] ;NP_001307631.1:annexin A4 isoform c [Homo sapiens] ;	321	0	0	0	0	0	0	0	0	0	0	0			0	0	0	0			0	0	0	0			0	0	0			0	0	0			0	0	0			0	0	8.394e-05	0.216	0.708723
SDE2	NP_689821.3		protein SDE2 homolog [Homo sapiens]	451	0	0	0	0	0	0	0	0	0	0	0			0	0	0	0			0	0	0	0			0	0	0			0	0	0.00029008	0.304	0.652167	0	0	0			0.00013446	0	0	0.217	0.708723
KDM6A	NP_001278344.1		KDM6A.NP_001278344.1:lysine-specific demethylase 6A isoform 1 [Homo sapiens] ;NP_001278345.1:lysine-specific demethylase 6A isoform 2 [Homo sapiens] ;NP_001278346.1:lysine-specific demethylase 6A isoform 4 [Homo sapiens] ;NP_001278347.1:lysine-specific demethylase 6A isoform 5 [Homo sapiens] ;NP_066963.2:lysine-specific demethylase 6A isoform 3 [Homo sapiens] ;	1453	0	0	0	0	0	0	0	0	0	1.287e-05	0	0.209	0.569979	0	0	0	0			0	0	0	0			0	0	0			0	0	0			0	0	0			0	0	1.854e-05	0.221	0.708723
PLCG1	NP_002651.2		PLCG1.NP_002651.2:1-phosphatidylinositol 4,5-bisphosphate phosphodiesterase gamma-1 isoform a [Homo sapiens] ;NP_877963.1:1-phosphatidylinositol 4,5-bisphosphate phosphodiesterase gamma-1 isoform b [Homo sapiens] ;	1291	0	0	0	0	0	0	0	0	0	0	0			0	0	0	0			0	0	0	0			0	0	0			0	0	0.00010134	0.249	0.670955	0	0	0			0	0	2.087e-05	0.235	0.708723
MDC1	NP_055456.2		mediator of DNA damage checkpoint protein 1 [Homo sapiens]	2089	0	0	0	0	0	0	0	0	1.204e-05	8.95e-06	0	0.605	0.463852	0	0	0	0			0	0	0	0			0	0	0			0	0	0			0	0	7.951e-05	0.683	0.568014	0	0	1.29e-05	0.246	0.708723
DHCR24	NP_055577.1		delta(24)-sterol reductase precursor [Homo sapiens]	516	0	0	0	0	0	0	0	0	0	3.623e-05	4.094e-05	0.386	0.530766	0.00032653	0.00022732	0.0001199	0	1.745	0.020718	0	0	0	0			0	0	6.9e-05	0.496	0.645152	0	0	0			0	0	0			0	0	5.222e-05	0.209	0.70964
MCAT	NP_775738.3		malonyl-CoA-acyl carrier protein transacylase, mitochondrial isoform a precursor [Homo sapiens]	390	0	0	0	0	0	0	0	0	0	9.588e-05	5.417e-05	0.73	0.407016	0	0	0	0			0	0	0	0			0	0	0			0	0	0			0	0	0			0	0	6.909e-05	0.21	0.70964
SF3A2	NP_009096.2		splicing factor 3A subunit 2 [Homo sapiens]	464	0	0	0	0	0	0	0	0.00079458	0	0.00016117	0	2.12	0.00143	0	0	0	0			0	0	0	0			0	0	7.674e-05	0.466	0.654116	0	0	0			0	0	0			0	0	5.807e-05	0.214	0.70964
TDRD3	NP_001139542.1		TDRD3.NP_001139542.1:tudor domain-containing protein 3 isoform 1 [Homo sapiens] ;NP_110421.1:tudor domain-containing protein 3 isoform 2 [Homo sapiens] ;	744	0	0	0	0	0	0	0	0	0	0	0			0	0	0	0			0	0	0	0			0	0	0			0	0	0			0	0	0			0	0	3.622e-05	0.216	0.70964
WDR48	NP_001290332.1		WDR48.NP_001290332.1:WD repeat-containing protein 48 isoform 3 [Homo sapiens] ;NP_065890.1:WD repeat-containing protein 48 isoform 1 [Homo sapiens] ;	668	0	0	0	0	0	0	0	0	0.00010044	0.00013994	7.907e-05	1.795	0.0084	8.408e-05	7.024e-05	4.631e-05	0.00010155	0.976	0.311012	0	0	0	0			0	0	8.884e-05	0.885	0.384633	0	0	0			0	0	0.00012432	0.269	0.775823	9.078e-05	0	0	0.22	0.70964
PPP1R35	NP_659467.1		protein phosphatase 1 regulatory subunit 35 [Homo sapiens]	253	0	0	0	0	0	0	0	0	0	0	0			0	0	0	0			0	0	0	0			0	0	0			0	0	0			0	0	0			0	0	0.0001065	0.221	0.70964
ALOX12B	NP_001130.1		arachidonate 12-lipoxygenase, 12R-type [Homo sapiens]	701	0	0	0	0	0	0	0	0	0	0	0			0	0	0	0			0	0	0	0			0	0	0			0	0	0			0	0	0			0	0	3.844e-05	0.221	0.70964
CHD1	NP_001261.2		chromodomain-helicase-DNA-binding protein 1 [Homo sapiens]	1710	0	0	0	0	0	0	0	0	0	1.093e-05	1.236e-05	0.359	0.535683	0	0	0	0			0	0	0	0			0	0	0			0	0	0			0	0	0			0	0	1.576e-05	0.223	0.70964
FAM21A	NP_001005751.1		WASHC2A.NP_001005751.1:WASH complex subunit FAM21A isoform 1 [Homo sapiens] ;NP_001278327.1:WASH complex subunit FAM21A isoform 2 [Homo sapiens] ;	1341	0	0	0	0	0	0	0	0	2.502e-05	0	3.151e-05	0.911	0.322334	0	0	0	0			0	0	0	0			0	0	0			0	0	0			0	0	0			0	0	2.009e-05	0.225	0.70964
SENP2	NP_067640.2		sentrin-specific protease 2 [Homo sapiens]	589	0	0	0	0	0	0	0	0	0	0	0			0	0	0	0			0	0	0	0			0	0	0			0	0	0			0	0	0			0	0	4.575e-05	0.225	0.70964
KARS	NP_001123561.1		KARS.NP_001123561.1:lysine--tRNA ligase isoform 1 [Homo sapiens] ;NP_005539.1:lysine--tRNA ligase isoform 2 [Homo sapiens] ;	625	0	0	0	0	0	0	0	0	0.00028178	0.00026923	0.00023663	2.595	3e-06	6.74e-05	7.507e-05	0	0	0.51	0.564902	0	0	0	0			0	0	0			0	0	0			0	0	0			0	0	4.311e-05	0.23	0.70964
NMNAT1	NP_073624.2		nicotinamide/nicotinic acid mononucleotide adenylyltransferase 1 isoform 1 [Homo sapiens]	279	0	0	0	0	0	0	0	0	0	0	0			0	0	0	0			0	0	0	0			0	0	0			0	0	0			0	0	0			0	0	9.658e-05	0.212	0.709641
EIF3H	NP_003747.1		eukaryotic translation initiation factor 3 subunit H [Homo sapiens]	352	0	0	0	0	0	0	0	0	0.00040502	0.0009295	0.00066023	3.015	0	0	0	0	0			0	0	0	0			0	0	0			0	0	0			0	0	0			0	0	7.655e-05	0.216	0.709641
USP11	NP_004642.2		ubiquitin carboxyl-terminal hydrolase 11 [Homo sapiens]	963	0	0	0	0	0	0	0	0	0	0	0			0	0	0	0			0.00040426	0	0	0	1.165	0.14317	0.00016202	0.00010123	0.00011092	1.797	0.002644	0	0	0			0	0	0			0	0	2.798e-05	0.222	0.709641
GYS1	NP_001155059.1		GYS1.NP_001155059.1:glycogen [starch] synthase, muscle isoform 2 [Homo sapiens] ;NP_002094.2:glycogen [starch] synthase, muscle isoform 1 [Homo sapiens] ;	673	0	0	0	0	0	0	0	0	0	0	6.279e-05	0.515	0.495268	0	0	0	0			0	0	0	0			0	0	3.527e-05	0.229	0.746272	0	0	0			0	0	0			0	0	4.004e-05	0.224	0.709641
UQCRC1	NP_003356.2		cytochrome b-c1 complex subunit 1, mitochondrial precursor [Homo sapiens]	480	0	0	0	0	0	0	0	0	0.00013977	3.895e-05	0.00011004	1.394	0.095437	0	0	0	0			0	0	0	0			0	0	0			0	0	0			0	0	0			0	0	5.613e-05	0.226	0.709641
MAGED2	NP_957516.1		melanoma-associated antigen D2 [Homo sapiens]	606	0	0	0	0	0	0	0	0.0002028	0.00015223	0.00019282	0.00033121	2.556	0.000214	0.00029657	0.00021291	0.00015314	0.00020522	2.044	0.003547	0	0	0	0			0.00017165	0.00021448	0.00015668	1.818	0.002714	0	0	0			0	0	0			0	0	4.446e-05	0.204	0.710551
MCM8	NP_001268450.1		MCM8.NP_001268450.1:DNA helicase MCM8 isoform 3 [Homo sapiens] ;NP_001268451.1:DNA helicase MCM8 isoform 4 [Homo sapiens] ;NP_115874.3:DNA helicase MCM8 isoform 1 [Homo sapiens] ;NP_877954.1:DNA helicase MCM8 isoform 2 [Homo sapiens] ;	880	0	0	0	0	0	0	0	0	0	0	2.401e-05	0.198	0.571839	7.978e-05	0.00010663	0	0	1.037	0.28913	0	0	0	0			0	0	0			0	0	0			0	0	0			0	0	3.062e-05	0.216	0.710551
ZC3H18	NP_001281269.1		zinc finger CCCH domain-containing protein 18 isoform 1 [Homo sapiens]	977	0	0	0	0	0	0	0	0.0005391	0.00012017	0.00012439	8.65e-05	2.761	0	4.311e-05	4.802e-05	0	0	0.574	0.555548	0	0	0	0			0	3.326e-05	0	0.203	0.756205	0	0	0			0	0	8.5e-05	0.23	0.784307	0	0	2.758e-05	0.217	0.710551
URB2	NP_055592.2		unhealthy ribosome biogenesis protein 2 homolog [Homo sapiens]	1524	0	0	0	0	0	0	0	0	1.101e-05	0	0	0.182	0.574571	1.843e-05	0	0	0	0.175	0.668603	0	0	0	0			0	0	0			0	0	0			0	0	0			0	0	1.768e-05	0.219	0.710551
SMIM4	NP_001118239.1		small integral membrane protein 4 [Homo sapiens]	70	0	0	0	0	0	0	0	0	0	0	0			0	0	0	0			0	0	0	0			0	0	0			0	0	0			0	0	0			0	0	0.00038492	0.219	0.710551
TRIM25	NP_005073.2		E3 ubiquitin/ISG15 ligase TRIM25 [Homo sapiens]	630	0	0	0	0	0	0	0	0	2.662e-05	8.903e-05	0.00010061	1.341	0.081397	0	0	0	0			0	0	0	0			0	0	3.768e-05	0.312	0.719135	0	0	0			0	0	0			0	0	4.277e-05	0.221	0.710551
SSSCA1	NP_001289953.1		SSSCA1.NP_001289953.1:Sjoegren syndrome/scleroderma autoantigen 1 isoform 2 [Homo sapiens] ;NP_006387.1:Sjoegren syndrome/scleroderma autoantigen 1 isoform 1 [Homo sapiens] ;	162	0	0	0	0	0	0	0	0	0	0	0			0	0	0	0			0	0	0	0			0	0	0			0	0	0			0	0	0			0	0	0.00016632	0.221	0.710551
UBR5	NP_001269802.1		UBR5.NP_001269802.1:E3 ubiquitin-protein ligase UBR5 isoform 2 [Homo sapiens] ;NP_056986.2:E3 ubiquitin-protein ligase UBR5 isoform 1 [Homo sapiens] ;	2798	0	0	0	0	0	0	0	0	1.199e-05	1.336e-05	1.888e-05	1.306	0.111093	0.00011542	7.546e-05	2.764e-05	0	2.266	0.000202	9.739e-05	0	0	0	0.952	0.301615	0	4.645e-05	0.0001018	2.466	2.7e-05	0	0	0			0.00016391	0	0.00019292	2.235	6.7e-05	0	0	9.63e-06	0.226	0.710551
CDKAL1	NP_060244.2		threonylcarbamoyladenosine tRNA methylthiotransferase [Homo sapiens]	579	0	0	0	0	0	0	0	0	0	0	0			0.00031525	0.00040516	8.014e-05	0.00029289	2.087	0.002882	0	0	0	0			0	8.418e-05	0.00012299	1.249	0.193566	0	0	0			0	0	0.00021515	0.532	0.670002	0	0	4.654e-05	0.215	0.710552
CSTF2	NP_001293135.1		CSTF2.NP_001293135.1:cleavage stimulation factor subunit 2 isoform 1 [Homo sapiens] ;NP_001293138.1:cleavage stimulation factor subunit 2 isoform 3 [Homo sapiens] ;NP_001316.1:cleavage stimulation factor subunit 2 isoform 2 [Homo sapiens] ;	597	0	0	0	0	0	0	0	0	5.619e-05	4.698e-05	7.078e-05	1.113	0.169341	0	0	0	0			0	0	0	0			0	0	0			0	0	0			0	0	0			0	0	4.513e-05	0.194	0.711455
KIAA0368	NP_001073867.1		proteasome-associated protein ECM29 homolog [Homo sapiens]	2017	0	0	0	0	0	0	0	0	7.484e-05	9.269e-05	7.856e-05	2.665	2.2e-05	0.00038287	0.00027914	0.00012269	0.00020179	3.292	0	7.72e-05	0	0	0	0.584	0.633742	0	0	0			0	0	0			0	0	0			0	0	1.336e-05	0.197	0.711455
DR1	NP_001929.1		protein Dr1 [Homo sapiens]	176	0	0	0	0	0	0	0	0.00039901	9.53e-05	0	0	0.67	0.42736	0	0	0	0			0	0	0	0			0	0.00018462	0	0.183	0.760248	0.00061968	0.00065247	0.001115	0.889	0.217857	0.0004343	0	0.00070778	0.689	0.568019	0	0	0.00015309	0.199	0.711455
NSUN5	NP_001161819.1		NSUN5.NP_001161819.1:probable 28S rRNA (cytosine-C(5))-methyltransferase isoform 3 [Homo sapiens] ;NP_001161820.1:probable 28S rRNA (cytosine-C(5))-methyltransferase isoform 4 [Homo sapiens] ;NP_060514.1:probable 28S rRNA (cytosine-C(5))-methyltransferase isoform 2 [Homo sapiens] ;NP_683759.1:probable 28S rRNA (cytosine-C(5))-methyltransferase isoform 1 [Homo sapiens] ;	470	0	0	0	0	0	0	0	0	0	0	0			0.00029874	0.00024956	6.582e-05	0.00014433	1.626	0.045437	0	0	0	0			0	0	7.576e-05	0.495	0.649663	0	0	0			0	0	0.00017669	0.273	0.773313	0	0	5.733e-05	0.201	0.711455
ZRANB2	NP_005446.2		ZRANB2.NP_005446.2:zinc finger Ran-binding domain-containing protein 2 isoform 2 [Homo sapiens] ;NP_976225.1:zinc finger Ran-binding domain-containing protein 2 isoform 1 [Homo sapiens] ;	320	0	0	0	0	0	0	0	0	0	0	0			0	0	0	0			0	0	0	0			0	0	0			0	0	0			0	0	0			0	0	8.42e-05	0.207	0.711455
WBSCR22	NP_001189489.1		BUD23.NP_001189489.1:probable 18S rRNA (guanine-N(7))-methyltransferase isoform 1 [Homo sapiens] ;NP_059998.2:probable 18S rRNA (guanine-N(7))-methyltransferase isoform 2 [Homo sapiens] ;	298	0	0	0	0	0	0	0	0	0	0	0			0	0	0	0			0	0	0	0			0	0	0			0	0	0			0	0	0			0	0	9.042e-05	0.209	0.711455
VPS72	NP_001258016.1		VPS72.NP_001258016.1:vacuolar protein sorting-associated protein 72 homolog isoform 1 [Homo sapiens] ;NP_005988.1:vacuolar protein sorting-associated protein 72 homolog isoform 2 [Homo sapiens] ;	375	0	0	0	0	0	0	0	0	0	0	0			0	0	0	0			0	0	0	0			0	0	0			0	0	0			0	0	0			0	0	7.185e-05	0.213	0.711455
SMC6	NP_078900.1		structural maintenance of chromosomes protein 6 [Homo sapiens]	1091	0	0	0	0	0	0	0	0	0	0	0			0	0	0	0			0	0	0	0			0	0	0			0	0	0			0	0	0			0	0	2.47e-05	0.214	0.711455
NOP16	NP_001304904.1		NOP16.NP_001304904.1:nucleolar protein 16 isoform 8 [Homo sapiens] ;NP_057475.2:nucleolar protein 16 isoform 3 [Homo sapiens] ;	173	0	0	0	0	0	0	0	0	0	0	0			0	0	0	0			0	0	0	0			0	0	0			0	0	0			0	0	0			0.00035052	0	0	0.216	0.711455
DHX38	NP_054722.2		pre-mRNA-splicing factor ATP-dependent RNA helicase PRP16 [Homo sapiens]	1227	0	0	0	0	0	0	0	0	0	0	0			0	0	0	0			0	0	0	0			0	0	1.935e-05	0.21	0.75344	0	0	0			0	0	0			0	0	2.196e-05	0.217	0.711455
TRIP6	NP_003293.2		thyroid receptor-interacting protein 6 [Homo sapiens]	476	0	0	0	0	0	0	0	0	0	0	0			0	0	0	0.00014251	0.256	0.651922	0	0	0	0			0	0	4.987e-05	0.236	0.743301	0	0	0			0	0	0			0	0	5.661e-05	0.224	0.711455
FTH1	NP_002023.2		ferritin heavy chain [Homo sapiens]	183	0	0	0	0	0	0	0	0	0	0	0			0	0	0	0			0	0	0	0			0	0	0			0	0	0			0	0	0			0	0	0.00014724	0.224	0.711455
FAR1	NP_115604.1		fatty acyl-CoA reductase 1 [Homo sapiens]	515	0	0	0	0	0	0	0	0	3.257e-05	0	0	0.174	0.57723	0.0003817	0.00027331	6.006e-05	0.00019758	1.881	0.004646	0	0	0	0			0	0.00022083	0.00029959	2.05	0.001975	0	0	0			0	0	0			0	0	5.232e-05	0.202	0.711456
TTF2	NP_003585.3		transcription termination factor 2 [Homo sapiens]	1162	0	0	0	0	0	0	0	0	0	0	0			8.458e-05	0.00010094	2.662e-05	0	1.348	0.09577	0	0	0	0			0	0	0			0	0	0			0	0	0			0	0	2.319e-05	0.205	0.711456
CCDC8	NP_114429.2		coiled-coil domain-containing protein 8 [Homo sapiens]	538	0	0	0	0	0	0	0	0	0	0	0.00011781	0.814	0.338451	0	0	0	0.00018913	0.424	0.602354	0	0	0	0			0	0	0			0	0	0			0	0	0			0	0	5.008e-05	0.208	0.711456
HEATR1	NP_060542.4		HEAT repeat-containing protein 1 [Homo sapiens]	2144	0	0	0	0	0	0	0	0	0	8.72e-06	1.478e-05	0.545	0.48156	0.00020957	0.00017507	5.771e-05	7.91e-05	2.719	8e-06	0	0	0	0			7.277e-05	5.304e-05	1.107e-05	1.403	0.062642	5.087e-05	0	0	0.211	0.696715	0	0	0			0	0	1.257e-05	0.212	0.711456
CNOT1	NP_057368.3		CCR4-NOT transcription complex subunit 1 isoform a [Homo sapiens]	2376	0	0	0	0	0	0	0	0	1.765e-05	1.18e-05	1.778e-05	1.267	0.121536	3.546e-05	1.975e-05	0	0	0.903	0.37818	6.554e-05	0	0	0	0.5	0.662771	0	0	0			0	0	0			0	0	0			0	0	1.134e-05	0.215	0.711456
MRPL55	NP_852127.2		MRPL55.NP_852127.2:39S ribosomal protein L55, mitochondrial isoform b [Homo sapiens] ;NP_852130.1:39S ribosomal protein L55, mitochondrial isoform a [Homo sapiens] ;	164	0	0	0	0	0	0	0	0	0	0	0			0	0	0	0			0	0	0	0			0	0	0			0	0	0			0	0	0			0.00036976	0	0	0.221	0.711456
NCAPG	NP_071741.2		condensin complex subunit 3 [Homo sapiens]	1015	0	0	0	0	0	0	0	5.189e-05	4.131e-05	8.289e-05	0.00012489	2.04	0.002236	2.767e-05	6.934e-05	0	6.683e-05	0.709	0.488863	0	0	0	0			0	0	0			0	0	0			0	0	0			0	0	2.655e-05	0.195	0.712352
RPL36A-HNRNPH2	NP_001186902.1		RPL36A-HNRNPH2 protein isoform a [Homo sapiens]	154	0	0	0	0	0	0	0	0.000114	5.446e-05	0	0	-0.028	0.604792	0	0	0	0			0	0	0	0			0	0	0			0	0	0			0	0	0.00026963	-0.13	0.849706	0.00039377	0	0	0.211	0.712352
DNAJC21	NP_001012339.2		DNAJC21.NP_001012339.2:dnaJ homolog subfamily C member 21 isoform 2 [Homo sapiens] ;NP_919259.3:dnaJ homolog subfamily C member 21 isoform 1 [Homo sapiens] ;	531	0	0	0	0	0	0	0	0	3.159e-05	0	3.979e-05	0.372	0.525705	0	0	0	0			0	0	0	0			0	0	0			0	0	0			0	0	0			0	0	5.074e-05	0.213	0.712352
SLIT2	NP_001276064.1		SLIT2.NP_001276064.1:slit homolog 2 protein isoform 2 precursor [Homo sapiens] ;NP_001276065.1:slit homolog 2 protein isoform 3 precursor [Homo sapiens] ;NP_004778.1:slit homolog 2 protein isoform 1 precursor [Homo sapiens] ;	1525	0	0	0	0	0	0	0	3.454e-05	5.499e-05	7.356e-05	0.00023552	2.683	4e-06	0.00013811	6.153e-05	0	4.448e-05	1.853	0.01396	0	0	0	0			0	0	0			0	0	0			0	0	0			0	0	1.767e-05	0.218	0.712352
TIMM50	NP_001001563.1		mitochondrial import inner membrane translocase subunit TIM50 [Homo sapiens]	456	0	0	0	0	0	0	0	0	0.0002023	0	9.266e-05	1.485	0.038883	0.00024633	0.00025723	0.00047485	0.00044628	2.201	0.000408	0.00034149	0.00025031	0	0	0.634	0.565731	0	0.00046318	0.00015616	1.975	0.000723	0	0	0			0	0	0			0.00013298	0	0	0.202	0.712353
DCLK1	NP_004725.1		serine/threonine-protein kinase DCLK1 isoform 1 [Homo sapiens]	729	0	0	0	0	0	0	0	0	0	0	0			0	0	0	0			0	0	0	0			0	0	0			0	0	0			0	0	0			0	0	3.696e-05	0.204	0.712353
TTC27	NP_001180438.1		TTC27.NP_001180438.1:tetratricopeptide repeat protein 27 isoform 2 [Homo sapiens] ;NP_060205.3:tetratricopeptide repeat protein 27 isoform 1 [Homo sapiens] ;	793	0	0	0	0	0	0	0	0	0	0	5.328e-05	0.54	0.48156	0.00024789	0.00038457	0.00013653	0.00021385	2.36	0.000318	0	0	0	0			0	8.195e-05	8.98e-05	1.292	0.10535	0	0	0			0	0	0			0	0	3.398e-05	0.212	0.712353
ZNF629	NP_001073886.1		zinc finger protein 629 [Homo sapiens]	869	0	0	0	0	0	0	0	4.041e-05	0	4.303e-05	6.078e-05	1.146	0.177634	0	5.399e-05	0	0	0.169	0.670507	0	0	0	0			0	0	0			0	0	0			0	0	9.557e-05	0.278	0.769475	0	0	3.101e-05	0.212	0.712353
ATP6V1B2	NP_001684.2		V-type proton ATPase subunit B, brain isoform [Homo sapiens]	511	0	0	0	0	0	0	0	0	8.206e-05	3.659e-05	0.00024807	1.634	0.016091	5.495e-05	0	0	0	0.107	0.680319	0	0	0	0			0	0	0			0	0	0			0	0	0			0	0	5.273e-05	0.213	0.712353
CDK11B	NP_001278274.1		CDK11A,CDK11B.NP_001278274.1:cyclin-dependent kinase 11B isoform 10 [Homo sapiens] ;NP_001300825.1:cyclin-dependent kinase 11A isoform 5 [Homo sapiens] ;NP_001300911.1:cyclin-dependent kinase 11A isoform 3 [Homo sapiens] ;NP_001778.2:cyclin-dependent kinase 11B isoform 1 [Homo sapiens] ;NP_076916.2:cyclin-dependent kinase 11A isoform 1 [Homo sapiens] ;NP_277021.2:cyclin-dependent kinase 11B isofo…	772	0	0	0	0	0	0	0	0	0	0	0			3.638e-05	6.077e-05	6.01e-05	0	0.672	0.495573	0.00030256	0	0	0	0.846	0.427046	0	0	0			0	0	0			0	0	0.00010757	0.195	0.793435	0	0	3.49e-05	0.214	0.712353
PFAS	NP_036525.1		phosphoribosylformylglycinamidine synthase [Homo sapiens]	1338	0	0	0	0	0	0	0	0	1.88e-05	0	3.158e-05	0.818	0.34848	0.0001679	5.26e-05	0	7.605e-05	1.78	0.009191	0.00017457	0	0	0	0.853	0.413749	7.774e-05	4.857e-05	8.87e-05	1.708	0.007509	0	0	0			0	0	0.00015517	0.868	0.406606	0	0	2.014e-05	0.216	0.712353
ICMT	NP_036537.1		protein-S-isoprenylcysteine O-methyltransferase [Homo sapiens]	284	0	0	0	0	0	0	0	0	0	0	0			0.00029664	0.0001652	0.00010892	0	1.031	0.274806	0	0	0	0			0	0.00022883	8.358e-05	0.888	0.417187	0	0	0			0	0	0			0	0	9.487e-05	0.207	0.713242
MTIF2	NP_002444.2		translation initiation factor IF-2, mitochondrial isoform a precursor [Homo sapiens]	727	0	0	0	0	0	0	0	0	4.614e-05	2.572e-05	7.265e-05	1.068	0.20193	0	0	0	0			0	0	0	0			0	0	0			0	0	0			0	0	0			8.341e-05	0	0	0.208	0.713242
ASCC2	NP_115580.2		activating signal cointegrator 1 complex subunit 2 isoform 1 [Homo sapiens]	757	0	0	0	0	0	0	0	0	0	3.705e-05	5.582e-05	0.849	0.33845	3.71e-05	0	0	0	0.197	0.66666	0	0	0	0			0	0	0			0	0	0			0	0	0			0	0	3.559e-05	0.204	0.713243
VEZF1	NP_009077.2		vascular endothelial zinc finger 1 [Homo sapiens]	521	0	0	0	0	0	0	0	0	0	0	0			0	0	0	0			0	0	0	0			0	0	0			0	0	0			0	0	0			0	0	5.172e-05	0.204	0.713243
SYMPK	NP_004810.2		symplekin [Homo sapiens]	1274	0	0	0	0	0	0	0	0	9.216e-05	5.136e-05	0.00010779	2.178	0.000308	7.715e-05	9.207e-05	4.856e-05	7.987e-05	1.551	0.03803	0	0	0	0			0	0	0			0	0	0			0	0	0			0	0	2.115e-05	0.205	0.713243
DTD1	NP_543010.3		D-tyrosyl-tRNA(Tyr) deacylase 1 isoform 2 [Homo sapiens]	209	0	0	0	0	0	0	0	0	0.00012038	8.946e-05	0	0.558	0.478417	0	0	0	0			0	0	0	0			0	0.00015547	0	0.197	0.756205	0	0.00054945	0.00062597	0.448	0.559785	0	0	0			0	0.00102604	0	0.207	0.713243
EPPK1	NP_112598.3		epiplakin [Homo sapiens]	5088	0	0	0	0	0	0	0	0	0	3.67e-06	4.15e-06	0.472	0.506845	0	9.22e-06	0	0	0.17	0.670507	0	0	0	0			0	0	0			0	0	0			0	0	0			0	0	5.3e-06	0.209	0.713243
PKP1	NP_000290.2		PKP1.NP_000290.2:plakophilin-1 isoform 1b [Homo sapiens] ;NP_001005337.1:plakophilin-1 isoform 1a [Homo sapiens] ;	747	0	0	0	0	0	0	0	0	0	0	0			0	0	0	0			0	0	0	0			0	0	0			0	0	0.00017514	0.248	0.665649	0	0	0			0	0.00028707	0	0.215	0.713243
NUP160	NP_056046.1		nuclear pore complex protein Nup160 isoform 1 [Homo sapiens]	1436	0	0	0	0	0	0	0	0	0	3.906e-05	0	0.842	0.346479	4.889e-05	3.267e-05	0	0	0.838	0.388162	0	0	0	0			0	0	1.653e-05	0.205	0.756205	0	0	0			0	0	0			0	0	1.876e-05	0.195	0.714126
[truncated: 2,899 more rows]
[truncated: 55 more columns]

## Sheet: TbS1B_TopS-values
Table S1B | Topological Scores
[truncated: 45 more rows]
